# Supplementary material for: Distribution of siderophore gene systems on a Vibrionaceae phylogeny: Database searches, phylogenetic analyses and evolutionary perspectives
Source: PLoS One. 2018 Feb 14;13(2):e0191860. doi: 10.1371/journal.pone.0191860 (PMC5812596; doi:10.1371/journal.pone.0191860)
Supplement: S1 Table — Accession numbers and coverage/ identity/ e-value scores are included. (XLSX) [file pone.0191860.s001.xlsx]

## Sheet: Aerobactin cluster
Organism	IucA	Cov/Ident/E	IucB	Cov/Ident/E	IucC	Cov/Ident/E	IucD	Cov/Ident/E
Aliivibrio fischeri	WP_063668674.1	96/61/0	WP_063649197.1	100/63/8e-140	WP_063646176.1	99/68/0	WP_063656611.1	97/71/0
Aliivibrio logei	WP_017023525.1	96/61/0	WP_017023526.1	100/60/3e-137	WP_017023527.1	99/69/0	WP_017023528.1	98/72/0
Aliivibrio salmonicida	pseudo		WP_012551639.1	100/60/3e-135	pseudo		WP_012551640.1	98/72/0
Aliivibrio wodanis	WP_061029794.1	96/61/0	WP_061029792.1	99/61/5e-137	WP_061003472.1	99/71/0	WP_061003473.1	98/72/0
Grimontia hollisae	WP_005505275.1	94/53/0	WP_005505267.1	93/51/2e-101	WP_005505265.1	98/60/0	WP_040529008.1	97/61/0
Photobacterium halotolerans	WP_046220649.1	98/62/0	WP_046220648.1	94/65/2e-136	WP_036752138.1	99/71/0	WP_036752136.1	98/71/0
Photobacterium leiognathi	WP_053988888.1	100/75/0	WP_053988887.1	100/68/4e-161	WP_053988886.1	99/79/0	WP_053988885.1	99/81/0
Photobacterium sp. SKA34	WP_006645231.1	95/52/0	WP_050764797.1	89/55/3e-107	EAR55206.1	83/60/0	WP_006645235.1	97/61/0
Vibrio alginolyticus	WP_053311479.1	96/58/0	WP_053311480.1	100/62/3e-137	WP_053311481.1	99/67/0	WP_053311482.1	99/71/0
Vibrio brasiliensis	WP_006880411.1	100/75/0	WP_006880410.1	100/69/5e-164	WP_006880409.1	99/80/0	WP_006880408.1	99/81/0
Vibrio caribbeanicus	WP_052131268.1	97/67/0	WP_038134820.1	100/67/3e-155	WP_038134818.1	98/75/0	WP_038134815.1	100/76/0
Vibrio coralliilyticus	WP_019276335.1	100/64/0	WP_045986472.1	100/63/2e-144	WP_019276337.1	98/71/0	WP_040122006.1	100/74/0
Vibrio galatheae	WP_045956523.1	99/73/0	WP_045956524.1	100/67/3e-154	WP_045956525.1	99/77/0	WP_045956526.1	99/81/0
Vibrio genomosp. F10	WP_017041124.1	96/61/0	WP_017041125.1	100/60/8e-137	WP_017033971.1	99/67/0	WP_017033970.1	95/71/0
Vibrio hepatarius	WP_053407993.1	100/81/0	WP_053407868.1	100/82/0	WP_053407869.1	99/84/0	WP_053407870.1	100/83/0
Vibrio metoecus	WP_055051039.1	100/99/0	WP_055051038.1	100/99/0	WP_055032970.1	100/98/0	WP_055051036.1	100/99/0
Vibrio mimicus	WP_000554936.1		WP_000033134.1		WP_000372426.1		WP_000401386.1
Vibrio pacinii	WP_038173493.1	100/81/0	WP_038173492.1	100/83/0	WP_038173490.1	99/82/0	WP_038173488.1	100/84/0
Vibrio parilis	WP_000554940.1	100/96/0	WP_000033136.1	100/95/0	WP_000436133.1	100/97/0	WP_000401383.1	100/97/0
Vibrio sagamiensis	WP_039980470.1	99/70/0	WP_039980472.1	100/62/2e-137	WP_039980473.1	99/74/0	WP_039980474.1	98/82/0
Vibrio sinaloensis	WP_052319139.1	97/67/0	WP_039623864.1	100/67/3e-157	WP_039477140.1	98/74/0	WP_039477142.1	100/76/0
Vibrio sp. 16	WP_043886533.1	97/67/0	WP_043886505.1	100/67/4e-155	WP_005469810.1	98/74/0	WP_043886506.1	100/76/0
Vibrio sp. AND4	WP_009841203.1	99/74/0	WP_009841202.1	100/66/4e-155	WP_009841201.1	99/78/0	WP_009841200.1	99/78/0
Vibrio sp. B183	WP_051912559.1	99/64/0	WP_038160278.1	100/63/1e-143	WP_038160275.1	98/70/0	WP_038160274.1	99/74/0
Vibrio variabilis	WP_052132383.1	97/67/0	WP_038212532.1	100/67/3e-158	WP_038212530.1	98/74/0	WP_043886506.1	100/75/0

## Sheet: Bisucaberin cluster
Organism	BibA	Cov/Ident/E	BibB	Cov/Ident/E	BibC	Cov/Ident/E
Aliivibrio logei	WP_017021624.1	100/99/0	WP_017021623.1	99/99/0	WP_017021622.1	100/99/0
Aliivibrio salmonicida LFI1238	WP_012549025.1		WP_012549026.1		WP_012549027.1
Aliivibrio wodanis	WP_060991935.1	100/87/0	WP_060991934.1	99/90/0	WP_060991933.1	100/89/0

## Sheet: Vibrioferrin cluster
Organism	PvsA	Cov/Ident/E	PvsB	Cov/Ident/E	PvsC	Cov/Ident/E	PvsD	Cov/Ident/E	PvsE	Cov/Ident/E
Aliivibrio wodanis	WP_045102246.1	100/74/0	WP_045102247.1	99/73/0	WP_045102248.1	100/74/0	WP_045102249.1	99/77/0	WP_045102250.1	100/83/0
Vibrio alginolyticus	WP_054575389.1	100/97/0	WP_054575388.1	100/98/0	WP_054576553.1	100/99/0	WP_031780477.1	100/99/0	WP_053350159.1	100/98/0
Vibrio antiquarius	WP_006740841.1	100/97/0	WP_006740842.1	100/96/0	WP_006740843.1	100/98/0	WP_006740844.1	100/99/0	WP_006740845.1	100/98/0
Vibrio caribbeanicus	WP_009603302.1	100/72/0	WP_009603303.1	99/74/0	WP_009603304.1	100/70/0	WP_009603305.1	99/73/0	WP_009603306.1	100/83/0
Vibrio crassostreae	WP_057623651.1	100/74/0	WP_057623654.1	99/75/0	WP_017064382.1	100/74/0	WP_048659876.1	100/77/0	WP_059017340.1	100/84/0
Vibrio diabolicus	WP_048625457.1	100/97/0	WP_048625458.1	100/98/0	WP_048625459.1	100/98/0	WP_048625460.1	100/98/0	WP_048625461.1	100/97/0
Vibrio fortis	WP_032550983.1	100/74/0	WP_032550984.1	100/74/0	WP_032550985.1	100/75/0	WP_032550986.1	99/74/0	WP_032550987.1	100/78/0
Vibrio harveyi	WP_029789871.1	100/75/0	WP_049537122.1	99/76/0	WP_050933242.1	100/73/0	WP_050908359.1	100/76/0	WP_050922940.1	100/83/0
Vibrio navarrensis	WP_039433588.1	99/92/0	WP_039439003.1	100/94/0	WP_039433594.1	100/96/0	WP_039439008.1	100/98/0	WP_039439012.1	100/95/0
Vibrio parahaemolyticus	WP_015313675.1		WP_015313676.1		WP_015313677.1		WP_015313678.1		WP_015313679.1
Vibrio rotiferianus	WP_010453821.1	100/77/0	WP_038887496.1	99/78/0	WP_010453819.1	100/78/0	WP_045390572.1	100/79/0	WP_045390569.1	100/83/0
Vibrio sp. HENC-01	WP_009696138.1	100/74/0	WP_009696137.1	99/76/0	WP_050554537.1	100/73/0	WP_033007960.1	100/76/0	WP_009696133.1	100/84/0
Vibrio sp. J2-12	WP_050644303.1	100/74/0	WP_050644304.1	99/74/0	WP_050644305.1	100/74/0	WP_050644306.1	99/76/0	WP_050644307.1	100/84/0
Vibrio sp. J2-15	WP_050632945.1	100/74/0	WP_050632944.1	99/75/0	WP_050632943.1	100/74/0	WP_050632942.1	99/76/0
Vibrio sp. J2-17	WP_050652641.1	100/74/0	WP_050652640.1	99/75/0	WP_050652639.1	100/74/0	WP_050652638.1	99/76/0	WP_050652637.1	100/84/0
Vibrio sp. J2-29	WP_048614849.1	100/74/0	WP_048614847.1	99/75/0	WP_048614845.1	100/74/0	WP_048614843.1	100/76/0	WP_048614841.1	100/84/0
Vibrio sp. J2-3	WP_050620543.1	100/74/0	WP_050620544.1	99/75/0	WP_050620545.1	100/74/0	WP_050620546.1	99/76/0	WP_050620547.1	100/82/0
Vibrio sp. J2-31	WP_048606054.1	100/74/0	WP_050650869.1	99/74/0	WP_048606050.1	100/74/0	WP_050650871.1	100/76/0	WP_050650872.1	100/84/0
Vibrio sp. OY15	WP_033906632.1	100/96/0	WP_033906631.1	100/94/0	WP_033906630.1	100/98/0	WP_033906629.1	100/98/0	WP_033906628.1	100/97/0
Vibrio splendidus	WP_017089235.1	100/75/0	WP_017092038.1	99/75/0	WP_061038080.1	100/74/0	WP_061022001.1	100/77/0	WP_060980475.1	100/84/0
Vibrio tasmaniensis	WP_012600978.1	100/74/0	WP_012600979.1	99/75/0	WP_012600980.1	100/74/0	WP_012600981.1	100/77/0	WP_012600982.1	100/83/0

## Sheet: Vibriobactin cluster
Organism	VibA/ 2,3-dihydro-2,3-dihydroxybenzoate dehydrogenase	Cov/Ident/E	VibB/ isochorismatase	Cov/Ident/E	VibC/ isochorismate synthase	Cov/Ident/E	VibD	Cov/Ident/E	VibE/ 2,3-dihydroxybenzoate-AMP ligase	Cov/Ident/E	VibF/ nrps	Cov/Ident/E	VibH	Cov/Ident/E
Vibrio albensis	EEO04018.1	100/99/0	WP_000997090.1	100/99/0	WP_032468518.1	99/98/0	WP_001907346.1	100/96/1e-169	WP_000205529.1	100/98/0	WP_000523401.1	100/98/0	EEO04019.1	88/98/0
Vibrio cholerae	WP_000654285.1		WP_000997093.1		WP_000245175.1		WP_000874996.1		WP_000205544.1		WP_000523394.1		WP_001880577.1

## Sheet: Vanchrobactin cluster
Organism	DAHP synthetase/ 3-deoxy-7-phosphoheptulonate synthase	Cov/Ident/E	VabA/ 2,3-dihydro-2,3-dihydroxybenzoate dehydrogenase	Cov/Ident/E	VabB/isochorismatase	Cov/Ident/E	VabC/ isochorismate synthase	Cov/Ident/E	VabE/ 2,3-dihydroxybenzoate-AMP ligase	Cov/Ident/E	VabF	Cov/Ident/E	VabH	Cov/Ident/E
Vibrio alginolyticus	WP_047101776.1	97/80/6e-161	WP_047101854.1	100/54/2e-97	WP_053306972.1	83/65/4e-144	WP_047101778.1	99/69/0	WP_017821446.1	99/69/0	WP_054579172.1	99/63/0	WP_054579171.1	99/59/2e-180
Vibrio anguillarum	WP_011154675.1		WP_064624836.1		WP_064624831.1		WP_043004165.1		WP_019281788.1		WP_019281791.1		WP_019281793.1
Vibrio campbellii	WP_005425950.1	93/53/5e-93	WP_045397519.1	96/48/7e-73	WP_045378486.1	82/64/2e-136	WP_051117323.1	98/49/6e-130	WP_045370524.1	98/56/0	WP_010648829.1	99/62/0	WP_050545982.1	99/59/0
Vibrio metschnikovii	WP_004396943.1	94/70/3e-136	WP_004396942.1	100/66/4e-124	WP_004396939.1	83/67/1e-139	WP_004396941.1	100/76/0	WP_004396940.1	99/68/0	WP_004396933.1	99/60/0	WP_040905265.1	99/61/0
Vibrio ordalii	WP_017044377.1	93/69/4e-135	WP_017050150.1	100/99/0	WP_017050153.1	100/99/0	WP_010318455.1	100/99/0	WP_017045629.1	100/99/0	WP_017044383.1	99/97/0	WP_017044384.1	100/98/0
Vibrio rhizosphaerae	WP_038184547.1	93/52/7e-93	WP_038181208.1	98/68/2e-121	WP_038181214.1	85/63/2e-134	WP_038181209.1	100/77/0	WP_038181212.1	99/68/0	WP_038181227.1	99/61/0	WP_038181233.1	98/56/1e-173
Vibrio sp. MEBiC08052	WP_059122076.1	93/52/7e-93	WP_059122676.1	98/66/2e-118	WP_059120568.1	84/64/9e-139	WP_059120570.1	100/78/0	WP_059120569.1	99/69/0	WP_059120563.1	99/61/0	WP_059120561.1	98/60/0

## Sheet: Piscibactin cluster
Organism	Irp1/ nrps	Cov/Ident/E	Irp2/ nrps	Cov/Ident/E	Irp3/ reductase	Cov/Ident/E	Irp4/ thioesterase	Cov/Ident/E	Irp5/ 2,3-dihydroxybenzoate-AMP ligase	Cov/Ident/E	Irp9	Cov/Ident/E
Photobacterium damselae subsp. piscicida	AKQ52532.1		AKQ52531.1		AKQ52533.1		AKQ52534.1		AKQ52536.1		AKQ52535.1
Photobacterium profundum	CAG20078.1	83/52/0	WP_011218392.1	99/55/0	WP_011218389.1	96/59/2e-140	WP_011218388.1	91/59/5e-114	WP_011218386.1	96/60/0	WP_011218387.1	95/64/0
Vibrio albensis	WP_027694620.1	99/52/0	WP_027694619.1	99/57/0	WP_000842271.1	98/61/2e-144	WP_001077536.1	92/56/2e-98	EEO01925.1	94/63/0	WP_001273873.1	96/61/0
Vibrio anguillarum	WP_019281879.1	99/52/0	WP_019281878.1	99/57/0	WP_019281880.1	98/61/4e-144	WP_019281881.1	95/54/1e-98	WP_019281883.1	96/63/0	WP_019281882.1	98/61/0
Vibrio cholerae	WP_032479734.1	100/54/0	WP_057558264.1	100/57/0	WP_000842272.1	98/62/9e-145	WP_001077534.1	97/54/2e-99	WP_042990239.1	96/63/0	WP_001273875.1	98/61/0
Vibrio coralliilyticus	WP_006961718.1	100/73/0	WP_006961717.1	100/75/0	WP_019276303.1	100/80/0	WP_045986445.1	100/79/2e-166	WP_040122045.1	100/77/0	WP_040122044.1	99/79/0
Vibrio mimicus	WP_022578908.1	100/54/0	WP_061051252.1	99/58/0	WP_001065237.1	96/61/2e-145	WP_005526076.1	90/60/2e-108	WP_001000061.1	97/65/0	WP_022578911.1	95/63/0
Vibrio neptunius	WP_045975018.1	100/71/0	WP_045975017.1	100/75/0	WP_045975019.1	100/74/0	WP_045975020.1	99/75/2e-156	WP_045975022.1	98/76/0	WP_045975021.1	100/77/0
Vibrio ordalii	WP_017046027.1	99/52/0	WP_017046028.1	99/57/0	WP_010317038.1	98/62/1e-145	WP_017050345.1	97/54/1e-99	WP_010317045.1	96/64/0	WP_017044479.1	97/61/0

## Sheet: Amphi-enterobactin cluster
Organism	aebG	Cov/Ident/E	aebA/2,3-dihydro-2,3-dihydroxybenzoate dehydrogenase	Cov/Ident/E	aebC/isochorismate synthase	Cov/Ident/E	EntE/aebE/2,3-dihydroxybenzoate-AMP ligase	Cov/Ident/E	entB/aebB/isochorismatase	Cov/Ident/E	entF/aebF	Cov/Ident/E
Vibrio azureus	WP_021709664.1	100/95/0	WP_033004487.1	100/66/0	GAD77939.1	99/69/0	WP_021711673.1	98/67/0	WP_021711672.1	99/64/7e-140	WP_021711671.1	98/64/0
Vibrio campbellii ATCC BAA-1116	WP_012127281.1		WP_041853223.1		WP_012127292.1		WP_012127293.1		WP_012127294.1		WP_041853220.1
Vibrio harveyi	WP_017818960.1	100/99/0	WP_061009991.1	100/97/0	WP_050557396.1	100/99/0	WP_050912654.1	100/98/0	WP_005437636.1	100/91/0	WP_050912655.1	100/99/0
Vibrio natriegens	WP_020336111.1	100/96/0	WP_065299280.1	100/81/2e-162	WP_081280046.1	99/86/0	WP_065303067.1	99/79/0	WP_065296525.1	100/81/3e-180	WP_065302100.1	100/88/0
Vibrio owensii	KIF46475.1	100/100/0	WP_054822907.1	100/91/0	WP_020196024.1	100/93/0	WP_041054803.1	100/89/0	WP_020196022.1	100/92/0	WP_039841480.1	100/95/0
Vibrio sagamiensis	multispecies hit		WP_039979234.1	100/66/1e-129	WP_050567264.1	96/69/0	WP_039979232.1	98/68/0	WP_039979231.1	99/64/2e-139	WP_039979230.1	98/64/0
Vibrio sp. EJY3	WP_014231172.1	100/95/0	WP_014231191.1	100/81/1e-162	WP_049794613.1	99/86/0	WP_014231194.1	100/79/0	WP_014231195.1	100/81/0	WP_014231196.1	100/88/0
Vibrio sp. HENC-03	EKM23152.1	100/99/0	WP_009707190.1	100/91/0	WP_050554388.1	100/93/0	WP_009707187.1	100/88/0	WP_009707186.1	100/91/0	WP_009707185.1	100/95/0

## Sheet: Anguibactin cluster
Organism	AngC/isochorismate synthase	Cov/Ident/E	AngB/ isochorismatase	Cov/Ident/E	AngA/ 2,3-dihydro-2,3-dihydroxybenzoate dehydrogenase	Cov/Ident/E	AngE/ 2,3-dihydroxybenzoate-AMP ligase	Cov/Ident/E	AngB/G/ isochorismatase	Cov/Ident/E	AngM/ nrps	Cov/Ident/E	AngT/ anguibactin biosynthesis thioesterase	Cov/Ident/E	AngH/ histidine decarboxylase	Cov/Ident/E	AngR/ nrps	Cov/Ident/E	AngN/ nrps	Cov/Ident/E	AngU/ histamine N-monooxygenase	Cov/Ident/E
Vibrio alginolyticus	WP_047101778.1	99/69/0	WP_053306972.1	83/65/4e-144	WP_047101854.1	100/54/2e-97	WP_017821446.1	99/69/0	WP_047101780.1	100/80/3e-173	WP_047101757.1	100/64/0	WP_047101764.1	99/70/2e-130	WP_047101770.1	96/86/0	WP_047101763.1	99/67/0	WP_047101768.1	99/71/0	WP_047101766.1	99/84/0
Vibrio anguillarum	WP_043004165.1		WP_013857270.1		WP_013857267.1		WP_013857269.1		WP_011154672.1		WP_011154633.1		WP_011154640.1		WP_011154645.1		WP_011154639.1		WP_011154642.1		WP_011154641.1
Vibrio campbellii	WP_051117323.1	98/49/6e-130	WP_045378486.1	82/64/2e-136	WP_045397519.1	96/48/7e-73	WP_045370524.1	98/56/0	WP_045378486.1	100/79/1e-168	WP_045418437.1	100/63/0	WP_050918968.1	98/63/2e-119	WP_047479187.1	96/81/0	WP_050910520.1	99/64/0	WP_005533427.1	99/69/0	WP_005533426.1	99/79/0
Vibrio harveyi	WP_017188367.1	98/49/2e-132	WP_050913426.1	82/64/8e-127	WP_050902411.1	96/48/2e-73	WP_061065702.1	98/58/0	WP_050913426.1	100/80/9e-160	WP_050913415.1	99/63/0	WP_050913420.1	98/63/5e-118	WP_050913423.1	96/81/0	WP_050913419.1	99/63/0	WP_050913422.1	99/69/0	WP_050913421.1	99/79/0
Vibrio kanaloae	WP_017055790.1	99/70/0	WP_017055788.1	82/64/3e-118	WP_032547875.1	99/56/2e-101	WP_032547877.1	98/63/0	WP_017055788.1	100/95/0	WP_017055763.1	100/90/0	WP_017055797.1	99/91/1e-172	WP_017055794.1	96/96/0	AKN37366.1	99/90/0	WP_017055795.1	100/91/0	WP_017055796.1	99/95/0

## Sheet: Vulnibactin cluster
Organism	VV2_0830/ nrps	Cov/Ident/E	VV2_0831/ nrps	Cov/Ident/E	VV2_0834/ 2,3-dihydro-2,3-dihydroxybenzoate dehydrogenase	Cov/Ident/E	VV2_0835/ isochorismate synthase	Cov/Ident/E	VV2_0836/ 2,3-dihydroxybenzoate-AMP ligase	Cov/Ident/E	VV2_0838/ VenB/ isochorismatase	Cov/Ident/E	VV2_0839/isochorismate-pyruvate lyase	Cov/Ident/E	VV2_0840/ 2,3-dihydroxybenzoate-AMP ligase	Cov/Ident/E	VV2_0844	Cov/Ident/E
Vibrio vulnificus	WP_011081748.1		AAO07755.1		WP_011081751.1		WP_011081752.1		WP_011081753.1		WP_011081755.1		WP_011081756.1		WP_011081757.1		AAO07767.2
