# Supplementary material for: Distribution of siderophore gene systems on a Vibrionaceae phylogeny: Database searches, phylogenetic analyses and evolutionary perspectives
Source: PLoS One. 2018 Feb 14;13(2):e0191860. doi: 10.1371/journal.pone.0191860 (PMC5812596; doi:10.1371/journal.pone.0191860)
Supplement: S2 Table — Accession numbers and coverage/ identity/ e-value scores are included. (XLSX) [file pone.0191860.s002.xlsx]

## Sheet: IutA
Organism	IutA	Cov/Ident/E
Aliivibrio fischeri	WP_063646174.1	98/74/0
Aliivibrio logei	WP_017023529.1	100/73/0
Aliivibrio salmonicida	WP_012551641.1	100/73/0
Aliivibrio wodanis	WP_060992051.1	98/74/0
Grimontia hollisae	WP_005505256.1	99/56/0
Photobacterium halotolerans	WP_027252270.1	95/73/0
Photobacterium leiognathi	WP_053988884.1	98/81/0
Photobacterium profundum	WP_036802510.1	100/56/0
Photobacterium sanctipauli	WP_036821338.1	91/60/0
Photobacterium sp. SKA34	WP_006645229.1	97/54/0
Vibrio alginolyticus	WP_053311483.1	98/69/0
Vibrio antiquarius	WP_012842231.1	98/68/0
Vibrio azureus	WP_021709526.1	94/56/0
Vibrio brasiliensis	WP_006880407.1	98/57/0
Vibrio campbellii	WP_005533358.1	100/61/0
Vibrio caribbeanicus	WP_038134813.1	100/72/0
Vibrio cholerae	KFE32191.1	98/97/0
Vibrio coralliilyticus	WP_040122005.1	100/72/0
Vibrio diabolicus	WP_048625083.1	98/68/0
Vibrio diazotrophicus	WP_042480676.1	100/80/0
Vibrio fluvialis	WP_044365758.1	95/84/0
Vibrio fortis	WP_032550606.1	100/81/0
Vibrio furnissii	WP_047458045.1	95/84/0
Vibrio galatheae	WP_045956527.1	100/80/0
Vibrio genomosp. F10	WP_017036918.1	100/61/0
Vibrio harveyi	WP_038898973.1	95/68/0
Vibrio hepatarius	WP_053407871.1	100/59/0
Vibrio hyugaensis	WP_045401698.1	98/66/0
Vibrio inhibens	WP_063344320.1	95/67/0
Vibrio jasicida	WP_038865785.1	98/66/0
Vibrio kanaloae	WP_017058734.1	98/84/0
Vibrio litoralis	WP_027696548.1	100/57/0
Vibrio maritimus	GAL38192.1	97/79/0
Vibrio mediterranei	WP_062456094.1	98/59/0
Vibrio metoecus	WP_055064999.1	100/99/0
Vibrio mimicus	WP_000843157.1
Vibrio natriegens	WP_020336334.1	98/80/0
Vibrio neptunius	WP_045977518.1	100/81/0
Vibrio nereis	WP_053394631.1	98/59/0
Vibrio orientalis	WP_004417036.1	95/83/0
Vibrio pacinii	WP_038173486.1	100/85/0
Vibrio parahaemolyticus	WP_031853589.1	94/70/0
Vibrio parilis	WP_000644798.1	100/98/0
Vibrio proteolyticus	WP_021706161.1	98/70/0
Vibrio rotiferianus	WP_045388840.1	94/68/0
Vibrio rumoiensis	WP_026025691.1	100/57/0
Vibrio sagamiensis	WP_039980475.1	94/56/0
Vibrio shilonii	WP_006070381.1	98/59/0
Vibrio sinaloensis	WP_038187421.1	100/72/0
Vibrio sp. 16	WP_005469571.1	100/72/0
Vibrio sp. 3062	WP_063603061.1	98/58/0
Vibrio sp. 712i1	WP_017634648.1	98/67/0
Vibrio sp. AND4	WP_009841199.1	98/57/0
Vibrio sp. B183	WP_038160271.1	100/62/0
Vibrio sp. ECSMB14106	WP_046225040.1	98/84/0
Vibrio sp. EJY3	WP_014231930.1	98/80/0
Vibrio sp. ER1A	WP_038227377.1	98/58/0
Vibrio sp. HENC-01	EKM20725.1	98/66/0
Vibrio sp. HI00D65	WP_063522285.1	100/58/0
Vibrio sp. JCM 18905	GAJ76753.1	98/68/0
Vibrio sp. MED222	WP_009847194.1	100/81/0
Vibrio splendidus	WP_004736323.1	100/82/0
Vibrio tasmaniensis	WP_017104136.1	100/80/0
Vibrio toranzoniae	WP_060469444.1	98/84/0
Vibrio tubiashii	WP_004743922.1	100/83/0
Vibrio variabilis	WP_038212523.1	100/72/0
Vibrio vulnificus	WP_011152720.1	100/82/0
Vibrio xuii	WP_053440998.1	98/82/0

## Sheet: BitA
Organism	BitA	Cov/Ident/E
Aliivibrio logei	WP_017021621.1	100/99/0
Aliivibrio salmonicida	WP_012549028.1
Aliivibrio wodanis	WP_060991932.1	100/85/0

## Sheet: PvuA
Organism	PvuA	Cov/Ident/E
Aliivibrio wodanis	WP_045102244.1	100/82/0
Photobacterium sanguinicancri	WP_062689355.1	97/69/0
Vibrio alginolyticus	WP_046875681.1	100/99/0
Vibrio antiquarius	WP_006740839.1	100/99/0
Vibrio caribbeanicus	WP_009603300.1	100/79/0
Vibrio crassostreae	WP_017064386.1	100/83/0
Vibrio cyclitrophicus	WP_016795660.1	100/82/0
Vibrio diabolicus	WP_048625455.1	100/91/0
Vibrio fortis	WP_032550981.1	100/81/0
Vibrio harveyi	WP_050908356.1	100/85/0
Vibrio lentus	WP_050613138.1	100/82/0
Vibrio natriegens	WP_049873777.1	98/85/0
Vibrio navarrensis	WP_039433582.1	100/97/0
Vibrio nereis	WP_053395920.1	100/82/0
Vibrio parahaemolyticus	WP_057620147.1
Vibrio rotiferianus	WP_045390585.1	100/86/0
Vibrio sp. EJY3	WP_049794697.1	98/85/0
Vibrio sp. HENC-01	WP_009696140.1	100/85/0
Vibrio sp. J2-12	WP_050644301.1	100/83/0
Vibrio sp. J2-15	WP_050632946.1	100/83/0
Vibrio sp. J2-17	WP_050652643.1	100/83/0
Vibrio sp. J2-29	WP_048614853.1	100/83/0
Vibrio sp. J2-3	WP_050620541.1	100/83/0
Vibrio sp. J2-31	WP_050650866.1	100/83/0
Vibrio sp. MED222	WP_009844801.1	100/82/0
Vibrio sp. OY15	KFJ86288.1	100/98/0
Vibrio splendidus	WP_061016597.1	100/82/0
Vibrio tasmaniensis	WP_017103812.1	100/82/0

## Sheet: ViuA
Organism	ViuA	Cov/Ident/E
Vibrio albensis	WP_000279436.1	100/99/0
Vibrio caribbeanicus	WP_038136065.1	93/57/0
Vibrio cholerae	WP_000279435.1
Vibrio nigripulchritudo	WP_004405074.1	100/60/0
Vibrio sinaloensis	WP_039625029.1	93/57/0
Vibrio sp. 16	WP_043886606.1	93/57/0
Vibrio sp. MED222	WP_009846388.1	100/57/0
Vibrio tasmaniensis	WP_017104270.1	100/57/0
Vibrio tubiashii	WP_038201292.1	100/55/0
Vibrio variabilis	WP_038217008.1	93/57/0
Vibrio vulnificus	WP_045590134.1	100/76/0

## Sheet: FvtA
Organism	FvtA	Cov/Ident/E
Vibrio anguillarum	WP_019281795.1
Vibrio ordalii	WP_017050158.1	100/99/0
Vibrio campbellii	WP_029388829.1	100/75/0
Vibrio alginolyticus	WP_054579170.1	100/76/0
Vibrio sp. MEBiC08052	WP_059120560.1	100/73/0
Vibrio rhizosphaerae	WP_038181236.1	100/73/0
Vibrio metschnikovii	WP_004396931.1	100/72/0
Vibrio nereis	WP_053394472.1	100/72/0

## Sheet: FatA
Organism	FatA	Cov/Ident/E
Vibrio alginolyticus	WP_005375288.1	100/80/0
Vibrio anguillarum	WP_011154638.1
Vibrio campbellii	WP_050910521.1	99/78/0
Vibrio harveyi	WP_050913418.1	99/78/0
Vibrio kanaloae	WP_017055759.1	100/95/0
Vibrio sp. AND4	WP_009841728.1	99/69/0
Vibrio sp. OY15	WP_033906769.1	100/80/0
Vibrio splendidus	WP_017094255.1	100/99/0

## Sheet: IrgA
Organism	IrgA	Cov/Ident/E
Photobacterium ganghwense	WP_047884933.1	100/63/0
Photobacterium halotolerans	WP_036756649.1	98/63/0
Salinivibrio socompensis	WP_025674231.1	97/58/0
Salinivibrio sp. KP-1	WP_046075193.1	97/60/0
Vibrio albensis	WP_000088795.1	100/98/0
Vibrio alginolyticus	WP_053311394.1	100/97/0
Vibrio anguillarum	WP_013857808.1	100/68/0
Vibrio antiquarius	WP_006743085.1	100/68/0
Vibrio cholerae	WP_000086048.1
Vibrio diabolicus	CDT94561.1	100/68/0
Vibrio diazotrophicus	WP_042483111.1	96/59/0
Vibrio fluvialis	WP_020332665.1	100/60/0
Vibrio furnissii	WP_047459440.1	100/60/0
Vibrio hepatarius	WP_053408789.1	100/68/0
Vibrio kanaloae	WP_050546269.1	96/70/0
Vibrio litoralis	WP_027696627.1	97/62/0
Vibrio metoecus	WP_055065300.1	100/99/0
Vibrio mimicus	WP_000086042.1	100/94/0
Vibrio navarrensis	WP_039439461.1	100/67/0
Vibrio nereis	WP_053394255.1	98/66/0
Vibrio ordalii	WP_017045434.1	100/68/0
Vibrio parahaemolyticus	WP_025502123.1	100/67/0
Vibrio parilis	WP_000086453.1	100/96/0
Vibrio proteolyticus	WP_040903254.1	97/69/0
Vibrio rumoiensis	WP_017025449.1	100/60/0
Vibrio sp. 2538-88	WP_061897465.1	97/68/0
Vibrio sp. 712i1	WP_017633560.1	100/69/0
Vibrio sp. ECSMB14106	WP_046223384.1	96/70/0
Vibrio sp. JCM 18904	GAJ73542.1	100/68/0
Vibrio sp. JCM 18905	GAJ77987.1	100/68/0
Vibrio sp. OY15	WP_033907452.1	100/68/0
Vibrio sp. S512-13	KJQ87368.1	100/68/0
Vibrio sp. ZOR0018	WP_047688185.1	100/68/0
Vibrio toranzoniae	WP_060468643.1	96/70/0

## Sheet: VctA
Organism	VctA	Cov/Ident/E
Grimontia celer	WP_062665201.1	99/62/0
Grimontia sp. AD028	WP_046303643.1	99/62/0
Photobacterium halotolerans	WP_036756816.1	100/54/0
Photobacterium jeanii	OAN11739.1	99/55/0
Photobacterium sanguinicancri	WP_062691924.1	99/55/0
Vibrio albensis	EEO01325.1	100/97/0
Vibrio alginolyticus	WP_046875988.1	99/65/0
Vibrio antiquarius	WP_006742779.1	99/65/0
Vibrio cholerae	WP_000350325.1
Vibrio coralliilyticus	WP_043010499.1	99/67/0
Vibrio diabolicus	WP_048624949.1	99/65/0
Vibrio diazotrophicus	WP_042479836.1	99/74/0
Vibrio fluvialis	WP_044362327.1	100/71/0
Vibrio fortis	WP_032552715.1	99/67/0
Vibrio furnissii	WP_047460619.1	100/70/0
Vibrio harveyi	WP_017190702.1	99/65/0
Vibrio hepatarius	WP_053407879.1	99/64/0
Vibrio inhibens	WP_063345324.1	99/64/0
Vibrio jasicida	WP_038880693.1	99/65/0
Vibrio mediterranei	WP_062457880.1	99/60/0
Vibrio metoecus	WP_055050054.1	100/92/0
Vibrio mimicus	WP_000350338.1	100/91/0
Vibrio navarrensis	WP_039427354.1	99/61/0
Vibrio nereis	WP_053394603.1	99/66/0
Vibrio nigripulchritudo	WP_022561450.1	99/50/0
Vibrio owensii	WP_045412290.1	99/65/0
Vibrio parahaemolyticus	WP_024701351.1	99/66/0
Vibrio parilis	WP_000350334.1	100/90/0
Vibrio proteolyticus	WP_021704796.1	99/67/0
Vibrio rotiferianus	WP_045389041.1	99/65/0
Vibrio scophthalmi	WP_040757791.1	99/58/0
Vibrio shilonii	WP_006070015.1	99/61/0
Vibrio sinaloensis	WP_008072564.1	99/64/0
Vibrio sp. 1048-83	WP_061900259.1	99/61/0
Vibrio sp. 16	WP_043886787.1	99/63/0
Vibrio sp. 2423-01	WP_061894514.1	99/60/0
Vibrio sp. 2538-88	WP_061898659.1	99/61/0
Vibrio sp. 712i1	WP_017635378.1	99/65/0
Vibrio sp. ER1A	WP_038229421.1	99/61/0
Vibrio sp. HENC-01	WP_009695870.1	99/65/0
Vibrio sp. HENC-02	KM28232.1	97/65/0
Vibrio sp. HENC-03	WP_009704150.1	99/65/0
Vibrio sp. JCM 18904	GAJ70526.1	99/65/0
Vibrio sp. JCM 19053	GAK19199.1	98/65/0
Vibrio sp. MED222	WP_009845519.1	99/65/0
Vibrio sp. N418	WP_038218985.1	100/58/0
Vibrio sp. OY15	KFJ87325.1	99/65/0
Vibrio sp. S234-5	WP_045569166.1	99/61/0
Vibrio splendidus	WP_004737311.1	99/66/0
Vibrio tasmaniensis	WP_017101366.1	99/65/0
Vibrio tubiashii	WP_004742845.1	99/67/0
Vibrio vulnificus	WP_060533657.1	99/61/0
Vibrio xuii	WP_053439033.1	99/65/0

## Sheet: VuuA
Organism	VuuA	Cov/Ident/E
Vibrio albensis	WP_000279436.1	100/75/0
Vibrio caribbeanicus	WP_038136065.1	92/58/0
Vibrio cholerae	WP_046126980.1	100/75/0
Vibrio nigripulchritudo	WP_004405074.1	100/62/0
Vibrio sinaloensis	WP_038188975.1	92/59/0
Vibrio sp. 16	WP_043886606.1	92/58/0
Vibrio sp. MED222	WP_009846388.1	100/57/0
Vibrio tasmaniensis	WP_017104270.1	100/57/0
Vibrio tubiashii	WP_038201292.1	99/59/0
Vibrio variabilis	WP_038217008.1	92/58/0
Vibrio vulnificus	WP_015728225.1

## Sheet: FrpA
Organism	FrpA	Cov/Ident/E
Photobacterium damselae subsp. piscicida	AKQ52529.1
Photobacterium profundum	WP_011218394.1	100/66/0
Salinivibrio sp. DV	WP_069588086.1	94/94/0
Vibrio albensis	WP_032468567.1	95/65/0
Vibrio anguillarum	WP_064626367.1	94/66/0
Vibrio atlanticus	WP_065679247.1	100/56/0
Vibrio cholerae	WP_069648789.1	95/65/0
Vibrio coralliilyticus	WP_045986450.1	100/84/0
Vibrio harveyi	WP_050922393.1	100/57/0
Vibrio mimicus	WP_061051254.1	100/65/0
Vibrio neptunius	WP_045975015.1	100/80/0
Vibrio ordalii	WP_017044474.1	94/64/0
Vibrio rotiferianus	WP_045392643.1	100/57/0
Vibrio sp. HENC-01	WP_009695982.1	100/57/0

[truncated: 3 more sheets: FhuA, DesA, PeuA]
