# Supplementary material for: Distribution of siderophore gene systems on a Vibrionaceae phylogeny: Database searches, phylogenetic analyses and evolutionary perspectives
Source: PLoS One. 2018 Feb 14;13(2):e0191860. doi: 10.1371/journal.pone.0191860 (PMC5812596; doi:10.1371/journal.pone.0191860)
Supplement: S2 Dataset — (FAS) [file pone.0191860.s005.fas]

>Vordalii
fgnsdpiaviglacrfpkapnaeqfwhnlvngisgqsyfseqelqtagittslsaqenfv
psgaiidnpdyfdaslfgysptealsidpqqrlflqivwhaledagyapnaiqsktgvfg
sirtstypsfadfdvtqvgqvkglqallgndkdylatrvahkfnltgpaftvqtacsssl
vachlaceslrsgecdmaiaggvavsfpqssgylyqpgmifspdglcrpfdidangtfgg
hglgcvvlkrwedarrdgdtilallrgsainndgqdkvgftapsvkgqaqvlsdalhlad
vlpdevemieahgtgtklgdpievraikqayqrsieakpcflgsvksglghldtaagias
liktvlsvsrrkipaslnlsqanpaleltgsgfqlatatidwpsetrtaavssfgiggtn
chmivqsapeladp-tplnprsenakllisansetslrklageyathlelpthhndiays
amlkraldlpyrlaidcnsvaiqalrdfaltgqagrdlhvgqpsvtgkvvwcftgqgsqw
anmgqelyhrsaafrdsielsqqyalgsleirltdalfghrtellqrtdyaqlaivafei
amaahwqskgfrpdmvmghsvgefaacvvsgylthqqaialvsergrlmhlcaqrqagsm
laifakpntletipalraldlaahngaqhwvysghqrdvdnaileldkhairykkldvsc
aahsrlldemlasfhefaapitakqgtiplissvtgqvaddaasfnaeywtrhvrdtvqf
qraiesalakqakllvemgpsahltamgqretwstdcvwlgtllaslfiagcnnkwpalf
alqgqpcrlplyvfdeqrywyqtpdvktietalpkqtlsvpppttiaalypmlrccvird
lvhscttqprftlrdlirggrllpkhrdlittllnsllehgylqqghqcyqftavp-lpa
tdvvaqlsdiralcetparlkqvlrcyhtsplqlkkqvaeikqrllsp--ltpsikpnla
ipfs-nqtqllyvdwvmtptetdwhqlitlhmpsfvqeersdwlivaapsldpktitqlv
ahrttqlwgqvqyqlrgcltsgewawigqvqtpnfddsqphallpsphqryewqwlpvaa
sqarlnvsesdiqqalqrqgeiyrvnetvslfvlpdgelvec-----aekviqslsadft
tlyvlssqamatdatqsvaaekvalmsllrvaraehkqqgiylldiepsvenhhhqalil
sqalnsapfhlateiayrnhsywipqlvhaktvpdlipsswfttsgwhlvtggmggigrh
iikwlaqsgarhiavigrrepsdwpefcqtiarfgcqvmtllcdvsqegelqrmlndwpr
tlpiigafhaagtsltglinqwdpqqsalliqtkchafvalhqwleaqeaqyllglssaa
slgtvgqgayalanafldgyalaqqgssrcrvmsigwgawdsigmtadsalldtlakegm
htlnvqeglwqisqsllssapfvlamniepqhanfqpyldpwlterlryqlgmsddtpir
vdqdllqlgldslqflelsaviqkqfavkidaeqayqnltisglveaiarvpaapesdsm
lthfvndphnrytpfpltpiqhaywigrepwvqyggiachvvfewdkdltefnpqqfaaa
wnalikrhdmlrmtvnhageqvvhaevdyfpiverdlrslseeaqhveleqirqqmrhqv
raadvwplfdvqlsrlsehkvrlhlnldllqfdvqsfkimmddlatayqgkdleplsitf
rdyvmheqtlrhsaewqnswhywqqtiptlpkapqlplnpdyqhhapefitlegrlsdse
wqtlksvwqqwgvtpsaglltlfahtlanwtaspdftlnmtffnrqpfheavqdligdft
svllmdfqhdsstdlkqrilqtqsklwqrlghsqvngvevirelakhwkssgqlseqeaa
lpltpvvftsmlgmsmdgmdieqamthllgdpvyvlsqtpqvwldhqimeiegnlafnwy
cmagvlapdllenlfnqylsllqqcaadpqffers--ltlpeispqivqevtqawaqleh
ralrgiwttlrnhqlftspeqayrapqiiqqlkvtdkhhkliqlwldqlcregvltekdg
eyrfqddfpkaprlplpqqawcqrldtyledclkqhpallngrhsalellfsdpaitdsl
yrcnpslqilnlsaaraiyalgqqqaqglnilevgagtaattrevlslafstirhyqftd
vsrlflhearellseypqvsyglfdinqpidealkmdggyqvilavnvlhdaidlakclq
glralladdgylilieatdqhspmqlatvgfieginafndfrqstgsgmltqpawltlla
eqglepqlsypnsevsalrqhlivtqeqiksiwqtflhgeinhdtdfflaggdslmatkm
ivalqhagikqaslqslfehpkfqdfccqfesapstatttvet-----------diiepn
ttlesqdnttqqkng---------------------------------------------
----------------vcvrhypltplqnaywlgenalfslgngvahfyaeleikhldrl
rltqawnrlvqlhdqlrgeidagqyhihrqvpeyqpqfldlsswdepqktrwideartqi
aahgvathqwplfdisilqvdgetslvhlvldlvvadgkslntlfqqwfalyddlsiela
lptmsidnylleleqlkqsepyqqaqaywldrvptlpeapalpladkrsehlaqsvlthh
lsaeqwsqiqavsfahnllpsmsmlstfclvishwsaqkhfainilhsnrpamlpqsadv
ignlsttsmlevr-tqpgsllafveqiqqqmaddmahslfdgqsvlteknrhnhnlnagm
pvvfndtlsvgqhrplpygklnafgaqtphvyldsmlipspcggviikwtiqenylksgv
feamfaaythtletltsrdwqqplalalpsaqqqkrdqvnatqgevklvldnqttacvat
lcdlvrlgveqhpqriaieqgeleltyqtlwfsaqhlaaqlieqqddaplvavvmnkgwq
qvvavlaillagkaympidgaypepriqallkqgavstiisd---ssepcrtddyrvlfp
almteaqahfipvanqptdlayviftsgstgqpkgvmmehgavvntlldinqrialdhrd
rvlaisslnfdlsvfdifstlscgarlvipqtspsqdpealvhlaqqsaitvwnsvpafa
qllvdllenrsnplphlrqimmsgdwipvnlpdrlntltpqakllslggateaaiwsicy
pieksytthssipygkplthqqfyvldeqlnpcadwvtgelyiggrglargywhdqektd
fafiehptlgqrlyktgdlgrylpdgnieflgrndhqvkingyrielgevenalrqcaln
asgidildaivqpdrtaqngarlvayiqyaphsrrdnqalldharrllpqylcpsqiitl
ehlpltangkvdrsalprpdahiaadqlrmphsqqeqllaqiwseclnfapipanqsffd
lggnsliavrllnqinhrlnlalsagqlqthdtverlatllteqtqplhhapvklssngs
nrtstlfivhpigghllsyqalakelsqitlyglaypdrhdksapktdivalaahylsmi
rhvqptgpyqlagwsfggvvafemarqlmeqgeevshcilidsykpsqnpnqrlteasir
qyfyadcigrfpalkehvisnfesetqfcaelakafletgsgl-ldsaslaellaiyqqn
lramldyqppyletlpvtlysaqnhsqldfmryqhpemakrrchgwsdcchpiihrmqgd
hytllqqphvktlaheistllghpshslnsfhqqnvkelenemsilstfreaicqslgls
idtisatdnlfelgvdsmlmmrmvnqcrragckltlkeiyqnptlaqigeliptmregtp
famtsvqlayyigrdpqqalggngchlyqefnsvgletsaleqalnqlrlrhpmlcvhfq
ndgtqcwkapsapyhitvhdlrhltdddaeqamltlreqlshqvldvehgqtfdfqiall
sherrrlyvsidllvmdassfslffnelslllqnktlpthtsdydfcsylqqeqqefaaq
kkaandfwqtqspllppapnlplvqdpslvkkptfhrrkhwlnptqwqqlqtlcaanqvt
ptmtlatlfaavlsrwsgqsqlllnltlfdchpfnqhvqqmladftnilllpteinqasl
aelcqtqqqrfaeiyehrfvsgvevlrelkrhgshpygapivftsnlnhslfgddthspl
gelgwgisqtpqvwldfvaskqgdgialqwdgvdelfaqglldtlfsafiqlvehtlqgq
aawrsplpdllptsqrqiraernqtsseppqgllhqrifeqaqanpsntalitaeqilsy
ndlvsqakrlaqtllnagmqsgehvaismekgvgqivavlailhaggvyvpiapnqplsr
rqaieesanvrivlrcetcaqkfawssathidwqthgdialetspyscqpeqaayiiyts
gstgtpkgvvvshqsalntcldinqrhrvchtdrifavaalhfdlsvydifgvlsaggal
vlpkeqqtrdpmawnslvtqhsvtlwnsvpalfdmfltfcegmkfntpqqlrtvmlsgdw
idlslpgryrsfrplgtfsamggateaaiwsneylvnhvephwrsipygypltnqayrvv
deagrdcpdwvqgelwigglgvaqgywndeprtatqfvhavcpdshqiqrwyrtgdmgcy
wpdgtleflgrkdnqvkvgghrielgeidaalnriqgvrhgvtlatelagsrdkqlecvv
vlegttlcsqlksdprlpqdyatlfemqpntdiedtg-sqvadflswhllqtlpnslqsq
plaklaqsygvcapylelfkqwwqllcsrgqatteqqgaehyyqlvsqssvpqtsalctn
fs--qvspllqqiitgqaapsviletelapevmlfktpafqallshtikaisslaeqlcr
pivlietearsgllaqhicsalgpekvyyyaldsslsftqraaqrlqrfshvtiqhgslt
hldtlvgqadvvllnnvlhrqtnpidylqhstrllkpeamllvnemaslpeaslisaqvl
qqa-ptllsdqqlathfelaklylqhealateqrlyvlrnqrvllspdssqlsaklssll
paymvpkrftfveslplttngkvdrkalmestrdtsrqqeqsqpvrttkeqivaqvwqal
fhrsdlqadsdffliggdsllatrcmgelrkqgyqadltalfshptlsqfaasliemtad
essplaplvaqpsrrflpfpmtevqqaywvgrqsgfalgeissqffiefraeqldverfn
qamnrliqrhdmlravvrdhqqqvliqvpaftltchllddidgfqanalrdalahqvkns
alwplftveavsa-shgearifvnldnmmldglsmqiffselqalyhnpdlvleelaitf
rdyvewq--qqavteqtrstakkywlqrladlpappalplqsdpnqihkpkfiraagsls
pqewqalkklaarhqvtpsallinayasvlsawsdqqaltlnltlfdrpdvhpnigqimg
dfttllllawqpdqhwlaslqrlqhqlvndlkhsqvsavwvmrelarqqqrtsatmpvvf
tsalgtserdflsdsgwlkpvgglsqtpqvwldhqvyessgqlclnwdaveellpqplle
qmfsqylsllqtlatqpeswsqplnllvpapqgvtrlipspskldnheailppvggdpvt
iltireqfqqivnvpiserenffdaganslqlvqlhtalhslamplsvtdlfaypspall
aawlskaekvdssnealksrqqrvsdrkanrrqratssphidmksrkkviivgakfgely
lnafieshpdlelagilsqgslrsknlatafgiplyekvsqlpqdiaiacvvvrasvigg
ggnvlveellkrhihvlqehpvsvkelqrhhalaeqcgvqyrvnsfysssqagqtmissa
qqvslqmrqpasygnittsrqllystldllllalgrdgk-iqpiklgkqhrfdlislqsp
hgdyllqlqnyldpqdpdmhslamhrlmlgwesgylsmvdsygpihwtpalhaekhqnnq
qslyqvvslaegdylnqpttqtlydqpclvkdlfeefgpegvcntleqfcrlidgqdtap
lllichqlkvaqlwediltlcgqpqertmtppprisfrfnravqv-fktlyqngaqprei
wiicpfaggslsafktwmsldcnalaketlvllatypgrdhrmrerpltsieaiaedvae
glktwiadqtftketriilcghsmgaqvayevchrfessfgalspiknlilsachaphls
srrrlsqlndddfidqliaigsgspilkqhpellplflpmlradflatecyhqqvnyhqk
vtaskclqytpctlvfgehdpeawesevaawqpwlmiddkptliaisgdhfyitatpehf
lskiseptvtrsehrpttlmnysnvsgeqhgitsdllqgfstyradqaalyqqaglweya
plwslltqgaeqygdriaviddegqltyrelldaadgiahrlmtdgmqvgervviqlsnt
crfpivlfatlraglvpilalpahglseikhlaqlgdakayisee-iqgatlannliang
qglqqvylfgehgnhhslnniqlhsplvppainpdhpalflvsggttglpkliprthndy
lfnircccqaseinerdvylavlpaahnftlgcpgflgvlakggkvvftqhagpdhcfgl
ieqhqisatalvpslaqlwteatqweesdlsslrlmqvggsklvysdaldlqkafpnalq
qvfgmaeglicctrlgdhpeiiasrqgrpvcaldeirvvdpqgypvgegeegelltrgpy
tlrgyyranehnqraftldgfycsgdkvrmdsdqyltvtgrikdvvnrageciatdeiee
hllahpqvaqvavvavpdpylgerigvaliskdstltlqalrqflkernlasfklpdelh
ilshlpktavgkidkkailgpngtpwmldmanihtaqlnslvlehqchplqliaeltsas
fcheylvyehenewaiginkrlqltvnhrsevcdfegkvaqvnphhlcqyihratqtlsg
edwrlfgradfefsrfahdlpqqecqhpllelfvaetelrvttthvivrtfessllaqiq
aiitrvshlpsplplqgkpcsqqdivdglevkhhyqqavdlsvneikanqykkvilsrpa
ilpfniditksfingrinntparsfmlklnnmqafgfspetvlevdergtlstqplagtr
llpqdktdaarlknellndpkeiaehaasvklaieeleqvcdpssvhvsefmtvsergsv
qhlasrvkgqlatdksawdafrvlfpsitasgipkreaiaaiarfekqprklysgsvfit
drngffdaalvlragyktgsvsmlqagagiislsnpqreweetcekmacvldhlvle
>Pdamselaesubpiscicida
ydncdpiavigmacrfpkapnidafwhnlsnglsgqsffsdeelktagvdadvhqrehfv
psgavidnpeyfdaslfgyspaeatsidpqqrlflqnvwhalehagyaptqapsktgvfg
avrsstypsfkafdvtqvgqvkglqallgndkdylatrvahkfnftgpaftvqtacsssl
vaahlaceslrsgecdmaiaggvavsfpqvsgyeyqpgmifspdglcrpfdqqangtfgg
hgvgsvvlkrlddalnagdtilavlrgsainndgkekvgftapsvngqsqvltealhlad
irpddvemieahgtgtklgdpievtaiknayqrspdapmcrlgsvksglghldtaagias
likavlsvsrqkipmslnisqpnpelqlegsgftlatqtvdwltplrtaaassfgmggtn
chmlvqsspqqarpeqpakkertyiplllsansskslrqlaqsyssylnqhpaadniays
alssraldlpyrlavtnmahaestlsafaqsgeasselvtgvaqsrarlawtftgqgsqf
ggmgetwyhtsdafrqsidlsqsycrdkltaplteimfgsnrdklahtdgaqvaivafel
alaahwqakgltpdvvlghsvgeisacvvagylshqqaielviergqqmhqcaqqhngam
lavfaplgqltgipalakldiaahngtahwvfsgdiqdkeqacheleqanltyrqlevpc
aahsrhldsmldsytnftrqltptqgritlisgvtgktinsvnelnpdywarhvresvqf
rpaigqalalecqvfmemgpkshltsigrreewtspsawfhaigcalytlgvdapwkqvf
nltgqrcdlplyvfdeqaywveteqpikapqladsettiippvdpmt-----lrcaviqd
fltscvkqaplslinilrggrilprhrhhiralldllvtqgyyhkqgdvwlpsqslllps
advvtqmanveqhcqqllslspqlpnllrqlnhvatleaqlaplltgqsfeslp--tqsn
sswqdlhanltyqdwsllseqqdlptaihhqcsqllpisqn-vdlsvsdtypvkelsrva
icrlskmwgqdiydlraqapqghwqwlariqpqtannddspellpsphnryqwqatpves
dhqinsvtaeqvtlaltstgtvhkitpeqgvivlpatslseantsesitqlaqtlshspd
nlrivvcgaikvsanddiaplatalhslirvarteypnkqffvldtn------vsqpqql
aellaaapfscyhdlayrdsqywayqlkhaqthgdsipphwfnaqgahlitgamggigrl
virwlalsgvkhilalgrrqhadwtrfccqmaeigcqvethlvdlavddeltrlldqlag
kqpiagaihaagnphhglieqwdsseaerltrvkaqsfvtlyqwleaqrakyligfssva
tlgapgqglyaaanafidgfaqshqanrqchvmslawgawdrigttssdsliaqlgqqgm
htispaeglwhlsqslimgtehafamnvspnpaqfakhfrlwlqdrvryqlglaknyrle
pqqdllqlgmdslqfldlnaaiqkqfnikltaeeayqtmtvhglealinak-sqdskpqs
tlafavqpdqkhqpfpltpiqhaywvgreswvpyggiacnvvfewdlslahfdierleaa
wnalvqrhdmlrmsvlptgeqiisaevpsysftrhdlsdltddakanaleetrqiiskqv
rpasqwplfdvriseltpceyrlhmsldllqfdvqsfkimmddlsrayqgealpalslsf
rdyvvheqslkdqpewqaswnywlnlipsipkapmlplenvadshtptfvtrkgrlaksh
wtklkahwqhagitpsaglltlfsrllakwsqsaaftlnvtffnrqpfhhdvqdligdft
svllmdfdwsqgldlkqqmsrtqetlwarlshsqvngvevmrelakyrkaqnqlteqeaa
lpmtpvvftsvlgmsmdgmdiekamthlfgdpvyvlsqtpqvwldhqimevdgelkyhwy
cmdgviapdvidemfaqyaqwldeiaqapdnfqrnllislpeitpavekevtsawsyleh
qalaglwatlrqhqlftqpeqrfshshvvqalsaapkhhklvllwldqlvregllqvedn
lyawqgnelaaslvelpnknwcqqlshylatslqahsellgghmsaleilfkdhhvtdal
yktnpsltllnqgaanlitrlgeqkgaalkvlevgagtaatstvildhgashiehyrftd
ishaflneakqslakysqvnlgwldinldiepelhvadgydvivavnvlhdatdlpktla
rlkralaanghlllieatdqyssmqlatvgfieginafsdfrcqtgsamlnatdwqslld
qqgfatqcrypdsdssvlrqhlflaqslitqiwssilqqevvldtdffqsggdslmatkm
ivevnkqqpdqvslqqifehptlkqfcqalaesgeanpcdaaterqn-eireiehiwqql
ldqtinpdtdffqsggdslmatklivqlqqvgfesvtlqhifehpvftnfcqqlfkqdid
stnqqy----------easrdypltplqnaywlgesrlfslgqgiahfyaeleikdldca
alvdgwnrlvshhdqlrgevreghycilqqvphyepsyvdlssssesdttqylaqarnri
atqgvstdrwplfdiniirideethllhlvidlvvadgkslnllfqqwqqlyqdpathld
tpaitvaqylenkaeqsadedglaaqqywnqrlptlpdapalplaetrgdvldqgvfths
lsaerwnqlqhqafshnvlpsmamlatfclvlrrwsetkhfslnvlhgnrpasspeianl
vgnlsttsmlevdvceepalltliqqiqqrmsddlahaqfdgqdvlteknrlnrnfsagm
pvvfndttsvgqhssltlgtlrdfgaqtphvyldamlisstcggvdikwtvqhghlksgv
fdamfhayinaveslptrnwldvlclnlpqaqq-krqqythivq-----teasphstpqt
lldmiaegvnkypdniaiqqgellltyqdvwraskalasqitaqnddarliavvmdkswq
qvvaviailmagkaylpidatypqaridalleqgeitqvvap---kelakqlkpyhvltp
sldqqdmatfqpltlhptdlayviftsgstgqpkgvmmdhqavintlvdiearlnlneqd
kvlaisalnfdlsvfdlfstlhcgaclvipeispaqdpdglitlaeqaqitiwnsvpafa
qlltdglnsrntalpslrnimmsgdwipvslpdqlnlvapnakllslggateaaiwsiay
sikgsyvhrssipygqpltnqsffvldselnpcpdwvtgelyigglglslgywqdeakta
aafithpqsgerlyktgdlgryqsdgnieflgrndhqvkingyrielgeventlrhcpis
gleerlqsviaapitvedgsarlvaytvcsqrqaqdteqllqyarqtlptymcpvqivpl
dsipltingkvdrkalpapkieisvd-arppltsteqqiaqiwddclqqsatpanqsffe
lggnslaavrvisrintelgaqltvgqlqshdtierlasileqqfgddgsspvllts-ae
hqlpalfivhpigghllsyqplaqhlsqvslyglafpnmetdqe-swdvqqlaqyyieqi
rdiqphgpyrlagwsfggivayemayqltqqsleveacilidsykpttr-keamsaqeir
hhfyadvigrfpqltqadtpdlstdsslcahlsaafsqiaaiddvttdsvqrlldiyrhn
lsamlsyvvpnlhsvpttliaashnnhldfmsyqdpkiarcahhgwkdycdltlhhvsgd
hytllqephvnqlantlgsllqfapkqdwssqpsttetlene------------------
------------------------------------------------------------
--mtpvqhayyvgrspnqplggngchlyqefdaekldpdhleqalntllerhpmlrvafq
ndgmqrwlaptaplkvirhnltnateeeventlldlrarlshrplnvqdgqtiefhcsll
pqnrcrvhasidllvmdaasfslffnelslllqgmqlppltkhydfcsylaqekielsas
rraaatfwaeqidslptapklplaqepnqigkpqfhrrshilsqqqwatfqhhastnqit
ptmmlataysavlsrwsgqtdlllnltlfdchsfnddvqhlladftnillldmhleeksi
velaqahqqrfadiyehrhhsgvevlrqlkkqgthphgapivftsnlnrslfgndlaspl
gqpgwgisqtpqvwldfvaskhqegillqwdsvdtlfpagfidtlftafihciehlvsdd
anwaqplpdllpeqqkqqrrkrtpapttlpegllherifayadhyparlamvhneqmfsf
esliyrakclantlinaglekdervaismekgpgqviaalailyaggiyvpiapdqpilr
rqaiidsanirfvlrcqttlshyewtsathfewqdashsplqssphqcaptdtayiiyts
gstgtpkgvvishlsalntcidinqrhqinendrvlslsalhfdlsvydifgvlsaggal
iipletqrrdpmawstlvdshkvtlwntvpalfdmfltycegmslntpahlntvllsgdw
vdlslperyrrfqpqgtfsamggateaaiwsneylveqvaehwrsipygyplsnqayrvv
dsagrdcpdwvvgelwiggvgvaqsywndpertaahfvedndsitgqhqrwyrtgdmgcy
wpdgtleflgrqdtqvkvggyrielgdidaalnriegvrhgvslalstqggkdrqleafv
vtegyslcevatpaanlpnsykdlfptns-taadqletdqvarflqnhlfatisanqepc
spetlshsygvievyqplfsqwwsllcqhdlatql----esayqlkapvtapnefetaad
ft--qasellkaimtgdtsanalldsplspealltqnpafqdqiiaisnavsqlssqlgr
pviltefdsrsgrvaeallevcgsktveyhaidaslslvqsatdrlsrfshahvhhwdgn
dqpplcakcdivlinnvlhrvtkpqnvlsnaqklatsqglmivleistledgalisaqvi
qpelstlptqsellslfennalrveqildhspfigyvlrnqspvlianserlkaklsehl
ppymlpkrihflsslplsangkvdrkqlsqhgapadekssldsplqtdnerivaqvwrsl
fpkqainrasdffllggdslmatrcigelkklgyigdltdlfthtslesfalklsptkvq
qqi--eelipnpeeryrpfpmnevqqaywigrqsgfalgetsaqffvefrvakfdasrfn
hainclierhdalrtvirnhlqqvliyvpafsirchsfadidcdkanqlctelshrvndp
afwplftaeaivspnqsdarlcigldnmmldglsmqiffselealylnpqvtlpeleltf
rdviqwq--qahrsphaeqqaksywqtqlkalpaapalplqadpatlsrtrfirasetls
adewqalkaqasqyqltpslvlmgayaatlaawgrqssltlnltlfdrpdvhpqigqvlg
dfttllllawhsdsswldslkrlqnqlaqdlkhnkvsavwvmrelakqqqlssasmpvvf
tsalgtsdgnflsnkgwlkpvwgisqtpqvwldhqvyesegqlclnwdaveallpqtlle
qmfgqyvellktlasqpqswsqtidkllsgdtpslpspasyptaqrlvphsiqrqgepek
iqriqaafqqivsapigendnffdagasslqlvqlhgrltqqgdtlsvtdlftypspall
assyltsveqakpntdreqrqqrqalrklvrrkrvn------mnrakkviivgakfgely
lnafidpadnlqlvgllstgsarsqsladafgiplyqnvsdlpqdidiacvvvrasvigg
tgnllveellqrginviqehpvsvqemtrhqsvaeqhqvhycvnsfyaasaagqawlsra
qhinqhmghpasygnittsrqllystldwllqslgteaetltpellsqqpqfdvinlhsk
hghyllqlqnyldprdpdmhslamhrmmigwqtgylsladsygpvtwtpvlhakdhqndh
lsiyqragtadsdylhapttqvlyqqdasrldtfellgpegvkttlnrfarkiegqsgap
slsfahqqnvahlwqailalcgpvkerklqsataihfstggeapisfkplcqrgnsvdel
wvlcpfaggshsafsswsslpqqelpmnslvllatypgrdqrmkeralasiseiagdlfd
almkwiastpqnrslrlricghsmgaqvafevckhfeehygnstpvsqlvlsgchaphlk
srrtlshlndddfvkqlveigsgspvlkehpellvlflpmlradfaateayltlrg----
--sgpklshtpctllfgeqdpeawpsevvawqewhtrpemtsisslpgdhfyitaqptlf
iqsvrshapdasrasrhpfge------hhygtslgetaqvsp---dlkqqyaqaglwenv
plwhllwchlpkfenriavrddkeslsynelvtqadqvatrllsqgwtsgdhivmqlsns
cqfavtlfgllragiipvmalpahglaeiehfmrissakgyigeg-lsgqqmvdalqkqp
d--lklylvdqitqpyalpcvpiq-tfnptivnpetpalflvsggttglpkliprthndy
lynircccnasevteeeiylvvlpaahnfplgcpgflgtlslggeviftqlaspdhcfel
ieqfgvtatalvpalaqlwteatqweetnltslkriqvggsklaysnaiemqtafpsalq
qvfgmaegliactrltdppeviasmqgkpvsswdeirivdndgndvalgeegelltrgpy
tlsgyyrapehnarsfteegyyctgdkvrinaeryltvtgrikdiinrageciaadeiee
qllahpnvtqvavvavpdphlgerigvavvgrgaaitlqdlrqfligqnlatfklpdeli
lvsrlpktavgkidkkailgpsgtpwhkgmakptftqyhthtithqcdpqtlatalsgae
fchdyvvyehngewaiginklqqltvdtqgritdftgkvdqpnpkdlcdaihqatqalpw
dgwrvfgrvdfefshfahqlshkmthrnllelfiaqhdirvthdqvvirtvapsflphie
rviaevttplpvaep-iapltqadilnheqiqhdyqamvaaavkeivaddykkvilsrra
tlpaaidirrsfisgrgkntparsfllklgeleafgfspetvlevdnlghlstqplagtr
flpadpieaerlkkelttdpkeiaehatsvklaieeleqvceqetvnvaqfmevsergsv
qhlasrvtgqlaqdksawnafkvlfpaitasgipkreaieaitryeptsrglysgsvlia
dqdgffdaalvlraaykrhslsmlqagagiislstpdrewqetcekmacvldhlife
>Vneptunius
ydncdpiavigmacrlpkapnidafwhnltngisgqsffsiqelqaagvnaevcnrehfv
psgavidkpeyfdaalfgyspaeatsidpqqrlflqnvwhalehagyaptqapsrtgvfg
sirtstypsfeafdvtqvgqvkglqallgndkdylatrvahkfnftgpaftvqtacsssl
vaahlaceslrsgecdmaiaggvavsfpqisgyeyqpgmifspdglcrpfdqqangtfgg
hgvgsvvlkrlddaieagdtvlavlrgsainndgqdkvgftapsvngqsqvlaealhlad
vqpdevemiethgtgtklgdpievtaiknaysrssgapvchlgsvksglghldtaagias
liktvlsvsrkkipmslniaqanpelgligssfdlatqtldwqspvrtaavssfgiggtn
chmlvqsssqpnqtsqptraedkdiplflsanspkslgdiarrysehleqhpncadiays
alstrsldlpyrlavlnanqakpalrafaesgeashqirighvqsrtklawtftgqgsqf
egmgetwyqtseafrhsidlsqsytkgklevplteimfgsekkwlsrtdgaqvaivafei
alaahwkskgmtpdvvlghsvgeisacviagylshqqaielviergqrmqqctqnqhgam
laafapleqlntisslaeldqaahngaahwvfsgdiekveqaskeleaadityhqldvpc
aahsrhldsmlssyanftqhltptqgeitlissvtgqvirslselnadywtrhvretvqf
qpaieqalaldchtfveigpkphltsigrreswslkscwlhavlselfilgidapwkeml
diagrrcelplyafdeqqywvdsrqdkkpqslitpepvatypleplt-----lrcavind
flrtctsrksfslidiirggrilprhrdhikalldlllsqgyyhkqgkqwvssesg-lpn
adiiaqlasvqrtctqllaigqslpelmrqlehaenlskhlaplldgdsatsvspshdad
lawqntlssltyqdwsqwaehsdlrtaikhqcstflpcgckdvdlsvsakiglnnvsrva
inrlskmwgqdiyhlraqapqghwewlariepqatkkddpaellpsphnryhwqvrpiea
dqplnpitveqvasafnergtvhrtaadqgilvlpstplset-----atllaqglsnspd
nlwiltcdamkttpndtteptatallslirvarteypnkrfcvldts------esdaeev
tqvlahapfvsaselayrdnqywayqlehaptndnsipaswfnaegshlvtgamggigrl
virwlascgvkrviaighhqhsdwsafcaqmamfgcqiethlvdltlkgeltkllnqlad
nrpvagaihaagnphhglidqwdsltaeqvirvkaetfetlyqwlearqagyligfssva
tlgaptqglyavanafidgfaqshhanghcrvmslawgawdhvgmtrdaalvaklgeegm
htltpaeglwhlsqsllmgtkhafamnissnspqfsqhftlwledriryqlglaendlle
pqqdlmqlgldslqflelnaaiqkqfnvkltaeeayqamtihglealidsk-shhaepqq
slpfvihpdqrhlpfpltpiqhaywvgreswvpyggiacnvvfewdlshsqfdiqrleaa
wnaliqrhdmlrmsvlptgeqvileevpnytfstqdlsrldnnaktqalaetrqtmsqqv
rpatqwplfdvrisslsehqyrlhmnldllqfdvqsfkimmddlgrayhgehlpplslsf
rdyvvheqalknqpdwqtswnywldllpsipkapqlplgnvansykpefvtrkgslpksq
wsnlkshwqqagitpsaglltlfsrilakwsesraftlnmtffnrqpfdqnvqdligdft
svllmdfdwsqdlnlkeqlsrtqeklwtrlshsqvngvevmrelakyrkaeqqmteqeas
lpmtpvvftsmlgmsmdgmdiekamthllgdpvyvlsqtpqvwldhqimevdgelkyhwy
cmngviapdvlddmftqygqwlcqmaeapreferttlvslpeissaiesevtnawsyieh
kaltgllttlrrhqifhqrdqlfsysqiiqvlrtapkhhklvqlwldqlvregllhfdng
lyqwqgheptapdcelpqsewcqrlsqyldeslqahpellndqksaleilfkdnqitdal
yrtnpslkilnqsaanlisalgekkgtplkilevgagtaatstavlgqaaryidhyrftd
vsqaflneakqslaqynqvdfgwldinlalepeirvtggydviiavnvlhdaadlpatlk
qlkdalatnghmllieatdqyspmqlatvgfieginafsdfrqhtgsamlsaydwqqvlg
eqglvterrfpdseqsvlrqhlflarsriaeiwtlllgqsvtpqtdfflcggdslmatkm
iveinkqeiahaslqqifehskleqfvqvlngtldqqagneeleiss-eehevqqiwqel
lsqditsetdffqcggdslmatklivqlqqagfkavtlqhifeqpvfaqfckhlfkpdae
atvnaq----------kanrdypltplqnaywlgesslfslgqgiahfyaeleikdlnra
rlvdswntmvhhhdqlrgeireghycilqevphyepdyvdltqyaesdkaqyltearehi
aaqgiptdrwplfnltiiktnedthllhlvidlvvadgtslnllfqqwqqlyndssatln
kpsmtiaqyldqkaerhangsqhasrqywierlptlpdapalpladsraesmnqcvlthr
vsekdwnqlqrqslghnvlpsmamlatfclvlrrwsdthhfslnvlhsnrpasepdianv
vgnlsttsmlevdiskeptllaliqqvqqqmsddlahaefdgqdvlteknrlnrnfsagm
pvvfndtvsvgqqssltlgtlrdfgaqtphvyldamlissacggidikwtvqqdhlkpgv
fdamfhaytkaveslttsdwhkplcvslsesqwghqsnsskasl-----teqlsaskpqs
llemikqgyeayperiaiqqgetlltyreiwnaalglassiaandddaplvaivmnkswq
qvmaaigilmagkaylpidaaypearihalleqgqvttvvae---kglkvaldtyrvltp
svshtqhnefqpkmvgpsdlayviftsgstgqpkgvmmdhqavvntlldvesrlsldced
rvlaisslnfdlsvfdvfstlhcgaclvipesspakdpdalielaikaqitiwnsvpafa
qlladgltsrssvlpslrhimmsgdwipvslpeqlkviapntkllslggateaaiwsiay
piegshaerksipygkaltnqaffvldsqlqpcpnwvsgelyiggsglslgywqdesktq
aafithpesgqrlyktgdlgryqddgnieflgrndhqvkingyrielgevestlrlcpna
glkerlqniivqpiaiegvgtrlvaytvctqpepqdathlldharnnlptymcpvqivsl
dtipltsngkvdrkalptpvvkinan-srppmteteeqiaqiwrdclqqaaipanqsffd
fggnslaavrvisrinsqlgsqltaghlqshdtierlaslidrrttyessepvllnp-tk
eakpplfivhpigghllsyqplaqqldhvslyglaypdtgfkqn-efdvtqlaqhylnqi
kriqphgpyrlagwsfggivayemahqlveskqkvdacilidsyrpipq-ketmsaqevr
rhfyadvigrfpqlmqveepdlstddslcghlssafghiaaiedvtkdsvqhlldvyrrn
laamlsytvpeltsvntaliaagrnnhldfmsyqdpiiaqsphhgwgdvcdltvheldgd
hytllqepnvselantlvslldrtlkrtqgsqsstmeilenemslitqfeqalcdtyals
haalndeenmfslgvdsmflmrmvsqfrragckvslkqlyasptlgdvrdllpsmldgqp
fpmtpvqhayyvgrdpnqplggngchlyqefnghqldtvlleralntlvkrhpmlsvafq
sdgmqrwqaptspikvichdltdmpaeqadsalldlraklshrpldvqngqtiefhcsll
pqdqfrvhvsidllvmdaasfslffnelsqllqgmplsprskhydfcsylaqekaelatv
rqaakqfwseqidslptapkfpltnephqigkpqfhrrrhtlnheqwaifqkhasahqvt
ptmvlatayaavlsrwsgqtdlllnltlfdcypfnedvqhlladftnillldmrleeksi
velaqthqqrfaevyehrhhsgvevlrelkkkgthphgapivftsnlnhslfgdddsspl
gepgwgisqtpqvwldfvafkhkdgimlqwdsvdalfpsgfmdslfaafvqvvehlvakn
tnwsepfpdllpqqqkrqrqartplptqlpdgllhqrifdvasrhpnaiavvhdgetisf
ealtfraqclanllikaglekdervaismekgpgqiiaalailyaggiyvpiapdqplsr
rktildsanirfvlrcqntlsrydwtdadhiewqtaiespllspphqctpddtayiiyts
gstgipkgvvishqsalntcidinqrhqistkdrvlalsalhfdlsvydifgvlsaggal
vvpletqrrdpmawaalvdkyhvtlwntvpalfdmfltycegmglttpshlrtvmlsgdw
idlslperyrkfrpqgtfsamggateaaiwsneflvdkvdpmwrsipygyplsnqayrvv
dsagrdcpdwvvgelwiggvgvaqgywndperteaqfiethdsvsgerqrwyrtgdmgcy
wpdgtleflgrqdtqvkvggyrielgdidaalnridgvrhgvslalspcggkdrqlevfv
vaegnqlcasstpdnnlptsysdlfpass-rpanqlganevahfllyhlctsipaseasr
sfeswchaygvaegyqplfkqwwallcqqglatqs----ethyqlhnptgqpnwfetpse
ft--hnsellkaimtgskpapalldsilspealmthspafqaqigalaqgisnlssqlgr
pvvlaeyearsgrvahallelcgpdtlhyhamdtslslvqsaqsrlarfshasvhhwdnk
dnqelfgqsdivllnnvlhrlkepqagltnaqklltpqglmlvletsalgegalisalvm
dpalstlptqselltwfqdaalrlehkldqwplmgyalrnlsqvivpdseilkaklaell
pqymlpkrvhfltslplspngkvdrkrlaqnntsmdeaqplesplqtenervlaqvwqsl
fpkqtfdrhsdffllggdslmatrcigalqklgyiadltdlfthtrlesfaaklthaeaq
kqp--aqlipnpeeryrpfpmnevqeaywigrqsgfalgntsaqffvefrvsefdaprfn
qafnqlinrhdalrtvvrnhqqqvlsdvpafsiqchtfadidcheadlirtelshrvndp
alwplftmealvspehsdarlcigldnmmldglsmqiffselealylnpsiqlpaieltf
rdvlqwq--snhrspqaeehaktywqqqltnlppaatlplqadpatlsrpkfiraagtls
phewqalktqasrhqvtpsvilmgayaatlaawgrqssltlnltlfdrpdvhpqinqvmg
dfttllllawhqeanwlssikrlqqqlaqdlkhsnvsavwvmrelarqqhlssasmpvvf
tsalgtsdgdflsdkgwlkpvwgisqtpqvwldhqvyesegmlclnwdaveallpqplld
qmfghyvallktlanqpqswsqslatllpehsepvtspiphatgqplvsqsksnrgkpen
vqriqaafgqivstpigendnffdagasslqlvqlhglltqqgdtisvtdlftypspall
agayevstkgsephsartqrqqrqtqrkltrrqrvn------mnktkkiiivgakfgely
lnafidppehlqlagllstgsprsknlakafgvplytnvsdlpqdidiacvvvrasvigg
tgnliveellergihviqehpvsinemtrhqrqaaqhqahycvnafyaasdagqawltst
nhivqrtgqkpsygnittsrqllystldwllqsfgsqaepltpellnkqpqfdvinlrsq
sghfllqlqnyldpsdpdmhslamhrmmlgwdngylsltdsygpitwtpvlhadnhqsdh
lslyqragtpegdylqapvtqvlyqenasrletfetlgpkgvantlsmfarlidgeqdia
plgvahqrnvarlweeiltlcgpakecalkpadmvhfplggaaat-fkvlcqrgkvvdel
wvicpfaggshsaftswaslrendlpnntqvllatypgrdqrmreralssigaiacdvfd
almvrmassppnqvprlrlcghsmgaqvafevckhfedyygsstpvsqlvlsgchaphle
srrklshlndqdfveqlieigsgspvlkqhpellalflpmlradfsatenylttqg----
--aapklahtpctlmfgeqdpeawsseviawqdwhscpemtsvsglsgdhfyitaqptqf
iqsvinhahdaphashiefge------pqygtsrkamesviphstekqqtyqqaglweqv
plwqllwshsantlnqiairddsksmtyrelinkadqiaqglisqgwaagdrvvmqlsnr
cefaatlfgflraglipvmalpahglaeiehfmrtcnaqgyvgeg-kigekivnnlkkqg
d--lklylidqctptcalpysean-gfapadvdpaetalflvsggttglpkliprthndy
lynircccrasevaetevylavlpaahnftlgcpgflgtlsvggeviftqlaspdhcfel
ieqysvtatalvpalaqlwteavqweeanltslkriqvggsklaysdaiamqhvfpgvlq
qvfgmaegliactrlndtpevvasmqgkpvsewdevrivdsdgkdvelgeegelltrgpy
tlrgyyraaehnarsftedgfycsgdkvrmndqqylsvtgrikdvvnrageciaadeiee
qllahpdiaqvavvavpdphlgerigvaaigrdtsltlqdlrrflleqnlatfkmpdell
wvstlpktavgkvdkkaivgpsgtpwhlgmakpsitqyhnhiiphqcdplaiatelsmae
fcddyvvyehnqewsiginklaeltvdtqgkitdfsghvhqpehdlicdtiyqatqtlpw
egwrvfgrvdfefshfahhlaqketnrtllelfvaqhdirisnhqlavrttddsvlpeih
qaiarass-lvqpep-mapltqadildhhkiqhdyqtivasavreivaddykkvilsrsa
tlpaaidirrsfvsgrrnntparsfmlklgeleafgfspetvlevdhlghlstqplagtr
flptdpeeaqrlkrelttdpkeiaehatsvklaveeleqvcdrstvnvaefmdvsergtv
qhlasrvtgqltqgksawhafkvlfpaitasgipkreaidaiarfeptsrglysgsvlia
dqdgffdaalvlraaykrhsvsmlqagagvislstpareweetcekmacvldhlvfe
>Vmimicus
fgnsdpiaviglacrfpkapnaevfwhnlihgisgqsyftqeelsaagisdqisqqdnfv
psgaiienpeffdaglfgysptealsidpqqrlflqnvwhaledagysptsikaktgvfg
sirastypsfadfdvtqvgqvkglqalvgndkdylatrvahkfnftgpaftvqtacsssl
vathlaceslrsgecdmaiaggvavsfpqasgyqyqsgmifsqdgvcrpfdvnangtfgg
hglgcvvlkrlddaiqdgdtilailrgsainndgqnkvgftapsvsgqsqvltdalhlad
vnpddvemiethgtgtklgdpieitaikhaysrrtqgnpcflgsvksglghldtaagias
liktilsvsrgkipaslnvsqpnpalgledssfklatetidwqsnirtagvssfgiggtn
chmivqsapgftet-stpivspettkllisansetslrqlaaqyatrleqhgdwgdiays
aissrsldlpyrlavdcdlsiiehlrhyaesgqttpclqvgqraeknkivwcftgqgsqw
agmghelyqtssafrqsielsqqyaldvtktplteylfgektdllkrtdyaqlaivafei
amaahwqakgfepdivmghsvgefaacvvagylshqhaillvaergrlmhqcaqtqagam
ltvfaeqsvldsrltlhsldlaahngdqhwvysgqisdidqaiqdleghnihykkldvpc
aahsrllddmlpsftefaasipasegtitlissltgqpiahastlnahywarhvrepvqf
hqsvesalvqkanifmemgpaahlssigrrevwshpalwlhtalatlfvagidkawptlf
klqgrrcalplyafdeqqywyqpstqqqaehsqillstevekpasiqaiyemlrccvird
llracsdqphftlrdiirggrllpryrdlvaalldrviehgyvqkrgktfkysatp-lpa
tdlvaqltdlrvlcdaapriqdllsrynplpehatnhfveielllrtq--svtaqqlntk
cavs-ndshllyldwphqateqsweaviaqqiprfvhenrsdwqlsvthafspnaitqlv
vhraaqmwgevkyslrgqltsgqwawvgdvktpnfnelselmplpsphnryqwqwqltep
cqqmlpvsqsdiecafstkgelyrvnsafsllvlpdgslads-----aaqvanalvgdfe
tlyvltskgipaqnndtvepekfalmslvrvarterkhqqiylldin------ehdtrvi
adalmyapfhqsfdiayrnqsywfpqlvhaeplkdtipsswftasgwhivtggtggigri
liqwlaksgvhniavigrskptdwvefcqtmarqgchittllcdlsvdgeleqtlngwqh
dlpiigafhaagipahgllaqweaqetkaliqtkansftslhrwlesqkaqylvgfssva
slgalgqgayaianayldgyalaqqgkpgcrvvsiawgawdkvgmtselalldklakegm
htispeegiwqvsqsllsgspvtlamniepqhanfcryfkpwmtdriryqlgisenttis
atqdllqlgldslqflelsaclqkqfaikinpeeayrdmsvaglvamieqkrnedrqett
vepfiidqenryspfpltpiqhaywigrepwvqyggiachvvfewdksltefdpqkfeaa
wnaliqrhdmlrmtitasgeqvvhahvphfaitetdlrsltqeaqndaleqirhrmrhqv
rpadvwplfdvslsrlsevkvrlhlnldllqfdvqsfkimmddlaaayqgktlshlpitf
rdyvmheqklrqlpdwqtswnywqqtiptlpkapmlplnpdynhrepvfitlegrlnrvq
wqtlkaqwqqwsvtpsaglltlfahtlakwarspdftlnmtffnrqpfheavhhligdft
svllmdfqheqdaslkqrmlatqntlwqrlghsqvngvevirelakhwktsgklseqeat
lpltpvvftsmlgmsmdgmdieqamthllgepvyvlsqtpqvwldhqimevdgdlafnwy
cmdgvlepklvenmfesyldllqqcaqtpellena--lpipeispdiaqevtqawthley
qalhgiwatlqhhqlftspeqsysavqitqqlnvtdkhhklihlwldqlcrdgvlihkng
efrysgsfpdepdstlpqqawcqrlshyldeniqahsallngsqsalellfkdktitdsl
yrtnpslrllnqsaaqaisaianmqaqglrvleigagtaattcevlnlaspmihdyqftd
vshaflnearemlvaypqvsyglldinqpvsekfhieggyhvilavnvlhdavdlpsslq
rlrsllaedgylifieatdqyspmqlatvgfieginafsdfrqqaqsgmltqpawlalle
eqgfvpqftyptdsvsvlrqhliiaqnqvtelwtsilkrpvqansdffhsggdslmatkm
vvalhqqgvinatlqlifehpvlqdfvarldnlkedcvpnsepqpshwqqgiirdtwqsl
lnteiqnqtdffhsggdslmatkmvvalqqagvkqaslqlifehsqfaefcaalydaepe
tieedqiktekvpsckamvrqypltplqnaywlgenalfslgngiahfyaeleiqhldrh
rltqawntlvqfhdqlrgeiqagqycihptvpeyqpqftdlstmdeqqkkcwlhtareri
anqgvsthqwplfdihlvqidsntsfvhlvidlvvadgkslntlfqqwlalyndpatelt
kpamatdtyfhelaklkdseqyqqaktywlqrvptlpdapalplsevrsevlsqsvlthh
lnadlwtkiqqasfahnllpsmtmlstfclvlskwsenkhfsinvlhgnrqamqpesesi
ignlsttsmlevnatqigsflsfveqiqqqmasdlanahfdgqqvlteknrhnhnfstgm
pvvfndtvsvgqsrplqqgklnefgaqtphvyldamlisspcggiqikwtiqeshlksgi
fdamfatyisaletipallwtnplalplvapqqyireqvndtp------lenqdassvst
lcdlvrlgveqypqqiaiqqgdleltyqelwssaqnlateilkqqddspliaivmdkswq
qilasigillagkaympvdatypaqriqallqqggvntviaq---tsdlailphyriivp
elsndtigdftpvpiratdlayviftsgstgqpkgvmmehaavvntlldlnqrialnrhd
rvlaisalnfdlsvfdifstlsrgarivipsisssqdpealvrlaqqsgitiwnsvpafa
qlladllelnssplqslrhimmsgdwipvnlpdrltkvapnaqllslggateaaiwsich
pieksyadqtsipygkplsnqhfyildqqlepcpdwvtgelyiggyglargywqdqertd
hafiihpmsgerlyktgdlgrylpdgnieflgrndhqvkingyrielgevenalrqcpyc
stgiqvqdaivqadkhskngmrliayvqyaphsqvdnqalldymrkvlphylcpaqiiav
dhfpltpngkvdrsalphpetnvademvrmpcsqheqalakiwaeclnlevipanqsffe
lggnsliavrllnqinrrldaslnagelqthdtierlatllasqsqnepkmpvkltsnsd
nqnytlfivhpigghllsyqtlaseldnitlyglayqeqhaspdkatdihtlaqhylami
rrvqpngpyhlagwsfggvvafemaqqliqqgetvqqcvlidsykpsknpthaltdeair
qhfyadcmgrfpklthcetpsfqsdaefcsqlaiafssmdsgp-ldcstlahllkvyqqn
lrsmlnyqpshlgefpvtlyaaqsnqhldfmsyqhpdiaqrachgwsdycsptiqlmpgd
hytllqqpnvktlaralsdllmnnphslhslhkqnaeeltnemsllstfreaicqslsip
ihglnetdnlfelgldsmfmmrmvnqfrragckvtlkeiyqnptlaqvdqliptmkdgvp
famtpvqlayyigrgeqqvlggngchlyqefntlgfeassleeainvlihrhpmlsvafq
sdgtqrwvepvrkhrlplhdlrhlseedanqamlalrdqlshqvldvhngqtfdfqmall
neghsrvyvsidllvmdassfslffnelslllqgktlpqqqsdydfrsyllqeqeefntq
rkaaslfwqeqyerlpaapnlplvqdpaqlkkptfhrrrypltpaqwqqfqslassnqvt
ptmvlatlfaavlsrwcgqrqlllnltlfdchpfnphmnemladftnillldveineasv
leliqahqqrfaelyehrivsgvevlrdlkkngshphgapivftsnlnrslfgddadspl
gepgwgisqtpqvwldfvafkqgngivlqwdgidalfptdfvdtmfdaftqlvkyllqdq
svwhsplpdllpekqkqvreqrnhtheelpqgllhdrifeqaqitpnntalisaeqtlsf
nevatkakqlaqslieagmhsgehvavsmekglgqviavlailhaggvyvpiapnqplsr
rqtiienanirivvrcktakekfewtssthidwqetsntlldysphsrspkdtayiiyts
gstgtpkgvvishqsalntcldinqrhgishrdrvlaisalhfdlsvydifgvlaaggal
vlpqeaqsrdpmawsdliaeyqvtiwnsvpalfdmfltfcegmklttpvqlravmlsgdw
idlslparyrafqplgtfsamggateaaiwsneylvnhvephwrsipygyplknqcyrvv
ddagqdcpdwvpgelwiggigvaqgywndeartlaqfvettcpqthkmqrwyrtgdtgcy
wpdgtleflgrkdnqvkvggyrielgeidaalnrvqgvrhgvalatslsggrdkqlecfv
vvegntlcsevepdpslpqdyaalfsdiesatapqvs-sliahflhqhltaylpennqpk
plaifaqqygvsaryfdlfeqwwhflcvqgyaekhtqntgesyrllpltsdevtthpwqs
fl--ycsdllhnilseqttaqallesdlspevmlmkepafqtlltqiikaistlsdklnr
piqlveiearsallaqqvcsllgpekvqyraldsslslvqqaekrlkrlshaqaqhasma
dmtpligqadiliinnvlhrqndpartlkqvidilkpqgmllvselatlpeaalisaqvl
eqqspsllssgeldsafkqanlglqqtvcmeehrlyvlknhnthikpdsdklsaklstll
ppymvpkrftfmealpltpngkvdrkalsdatlatsprtlphkpvltekekvlarvwqtl
fnhsdldvesdffllggdsllatrcigvlqhqgyhadltqlfssptlgqfaatltmvepd
eptsltplvakpthrylpfpmtevqqaywvgrqsgfalgdtssqffiefrveqleverfn
qamnrliqrhdmlravvrdhqqqvlisvpsfsltchvlddlegsqanairdglshqvknp
alwplfsveaith-tsgearifinldnmmldglsmqiffaeleelyqdpsrtlpileitf
rdfvewq--qqaetkqdlsvakaywqqrlthlpsapnlpiqadpatiskpkfiraagsls
pkewqalkaiaarhqvtpsvvlmnayactlsawsnhqaltlnltlfdrpdvhpniqqimg
dfttllllawhpeydwmaslkrlqnqlandlqhsqisavwvmrelarqqqqastmmpvvf
tsalgtsegdflsnsgwlkptwgisqtpqiwldhqvyessghlclnwdaveallpqplln
qifeqylsllktlatqpeswtmsinqllpiqrtetrfipaqassvdleqissrddgdpvt
idkiqqafkqivnsvigekenffdaganslqlvqlhaalhqmsmplsvtdlftypspall
aaflsegrlsdkpsddqlarrqrqndrklnrrqrvqs-----mnnrkkvvivgakfgely
lnafieshpefelagilaqgsqrsknlaiafgiplyqrvsqlpqditiacvvirasvigg
vgsllveellkrkihvlqehpvsakeiqrhltlaeqcgvqyrvnsfysacragqtlissa
qqiteqalksashgnfttsrqllystldilllalrnggp-lkptllgkqrqfdlinlqse
qgeyllqlqnyldpqdpdmhnlamhrimlgwdagylsmvdsygpihwtpvlhadhhlsdq
nslyqavsspegqylnqpttqvlyhqpnlvkdlfeelgpegvlftleqfchlidgqigsh
sltsshqlnvaqlwediltlcgqpqekaiplsprislqafdtqhv-fktlyqhgsrprhi
wvicpfaggslsafkswmsldqkilpeeslillatypgrdhrmrecplasiaelanevtd
almtwltqtplsidariqlcghsmgaqvayevcqrfetyygapnpiqtliisgchaphie
srrklshlnnddfideliaigsgspvlkqhpellpmfmpmlradflatenyyypvr----
-psegrlrhtscvlvygesdpeawksevmawhtwltphseittisvsgdhfyitanpelf
lkriseqinkkiqtpigtfaiitnvsgdhhgttpdllqgftpypkdqaekyqkagfweni
plwtiltqgvdlhadriavmddehqltyqqlleaadgmaqrlvqdglqtgervviqlsns
crfpialfatlraglvpvlalpahgfaeidhfiqtadaksyigen-qqgielaksltakh
ltlrstyllgdnsgshsleyclph-pftpphiepenpalflvsggttglpkliprthndy
lfnirccckaseihkndvylavlpaahnftlgcpgflgvlasggqvvfsnqaeadhcftl
ieqhrvtatalvpslaqlwteatqweendlsslrllqvggsklaysdalevqqafpnalq
qvfgmaeglicctrlgddaeviasrqgrpvceldeirvvdnngnfvtdgeegelltrgpy
tlrgyyraaehnqrsftpdgfycsgdkvridsnqyltvtgrikdvvnrageciatdeiee
hllahpdvaqvavlpvpdrylgerigvaliskgaaltlqelrqflknqklasfklpdelq
lvntlpktavgkvdkkailgpngqpwmlkmanihtthfssfvlghqchplqlvsaltsas
fcdeylvyehqsewavginklqhltvnnrgemcdfegntqpinprhlcqyiyratqtipf
knwrlfgrvdfefsrfaldlkqqdsertlfelfipkvelrinsnqiiirtidssvvpkiq
aiiaatsalslpsetankvlsqadivnrhevkhhyqqtvasavneikadqykkvilsrpa
ilpmnidiqksfmvgrlhntparsfmlklndleafgfspetvlevnqqgkvstqplagtr
flpqdqdeaaklkkelltdpkeiaehaasvklaieeleqvctassvhvsefmtvsergsv
qhlasrvagqlapdksawdafnilfpsitasgipkreaidaiarfekqprklysgsvlia
dqdgffdaalvlragyksqatsmlqagagiislsnphreweetcekmacvlnhlvfe
>Pprofundum
ygnsdpvaviglacrypkapdaetfwhnlvngitgqshfseselkqagispdiykrdnfv
asgaviekpdyfdaalfgyspnealsidpqqrlflqnvwhalehagypptkvktktgvfg
sirtstytsfknfdvtqvgqvkglqaligndkdylatrvshklnltgpaftvqtacsssl
vaihlaseslrsgecdmaiaggvavsfpqksgyeyqpgmifspdglcrpfdinangtfgg
hgvgsvvlkrldnalqdgdnilavlrgsainndgqdkvgftapsvsgqaqvlsdaihlad
vtpddvemiethgtgtklgdpievtaikqayqrphaakpcylgsvksslghldtaagias
liktvlsvsrgkipaslnieqpnpelqlegsgfdlavktldwpskirtaavssfgiggtn
chilvqsapdiaqs-tstk-nsstpsllisansefslrelakeyaallsestnfddiafs
alttrvtnlpfrlavkceassaaslehfstsgeagialhvgrqpaqtkmtwcftgqgsqy
agmgrelylacstfrqsidasqsysqdlteyplsevmfgdktdlleqtdyaqlaivafei
ammehwkakgfspdvvlghsvgefaacvaggylthqqaiqlvaergrlmhkcarrdvgam
lavfaseqdykkitalskldlaacnglhhwvfsghaaaieaakveldsteinfrildvpc
aahskllddillpfsdfattlsatagtiplissltgqlvtsateldghywsrhirqpvkf
rqaletalsqgsqifvemgpaghlssigkrenwqkettwlsavlrglyvaglnadwtslf
sisghkcdlplyafneqkywyeidthtktnsskdntkdailipktleacydqlrcsaihh
fvqtccvhkkftlkdvirggrllpryrslvstllnvlvdhsyytqkhggfertksp-lpt
idliaalslisnlaqspsalkarlssfehifdsateqcvevdtlltqakeyrtsafkkat
palt-snsgliyqdwspaktegdlqaavsrniallvkedisewqislsstysvnelgnva
issfsgmwgqvkyqihaksprgnwkwlaevstkgfvssgntelrpsphnyyqwqwqaies
gkpcrtlssdiigkalsrsgeivqvnsgqnlislpegnlsev-----tasmanalssdye
tlyvlasdsvhvqaedeikpeklalvsmlrvarkeypnrhivmldmk------ssepkli
aqviknapfdnspeiayrgksyfrpslkhantsgnpvptqwfttegwhlvtggmggigrl
iiewlahsgakhiavlgrtihndweafaqkigamgciiqtltcdlskqgelenilsewkp
glpiigafhaagcpahgllanwsredstallqtkslairtlhqwletqnaqyligfsssa
vlgakgqglyavsnayldgfafeqsgrsrchvmsiswgawdkvgmtsdqvlvnklaeegm
htihaqeglwhlsqcllnglphslamnienshpnfegffgswlrgridyqlgisgsvdid
ksqdllqlgmdslqflelsaaiqkqfdlkinadeayqdmsieglssliqeklknnngtsp
tlpfiiekndkyapfpltpiqhaywigreswieyggiachvvfewdkdlsnfdpqqfena
wnalikrhdmlrmtvtpegeqiiqakvpsfqipqldlrylseseqknelmnirnamsydv
rpadvwplfdlrlsrisdkkirlhinldllqfdvqsfkimmddlsvayqglalsempitf
rdyvihehklrqepdwkaswdywqqaiptlpkapklplnplhdsdnptfitlegkldsvl
wktlksewqkwgvtpsaglltlfaealsqcaqspdftlnmtffnrqpfhedvqniigdft
svllmdfmlskpatiknrmletqnklwkrlghsqvngveviremarhlktngkmsahdas
lpltpvvftsmlgmsmdgmdiekamtsmlgkpvfvlsqtpqvwldhqimevdgdlvfnwy
cmegvleegllnklfsnynqklsdtasnpilmehlpevmlpeidyhtedevktawesley
qalcglwntlikhqlftcqgkayslenirrqlkvaekhfklidlwldqlcrdevlnktef
gfefsgvfptppksslpdenwckclsqylaeniqshpslldgsksaleilfkdndvtdsl
yrtnpslkllnnsaarvvkelaagslnslnilevgagtasttlevlakanntinhycftd
ispvflqeaklkladypqvsyelfdinkpantnlsvkegyhvilavnvlhdaenlpetls
rlrgllahdghlilieatdqfspmqlatvgfieginafsdfreqqksamlglpawltlle
kngfepqlafpesersvlrqhlivakdkvrlawssmlncevanasdfflsggdslmatkm
vvelnkkgfskaslplifeksvledfvtaisdepdidihgrtcsfqekqvehirnvwatl
lnqsvldstdffqsggdslmatkmvvelqkfgipnaslqqifeqpvfsdfcdaiydsgss
rqsdsllnmadkde-hiqkneyyltplqnaywlgesemfslgngiahfyaeleiqhldqt
rftqawnqliaahsqlrgtikdgkycidddvpyyqpqyvdltamdepnkqhivddarrri
tangvptdqwplfdiniiqtdtktslvhlvvdlvvadgrslstifkhlqelyqaphtklv
lpsltageylkeldglknssgynvakdywlnrlsslpeaptlplnddrsealsqsvlthr
inkeewaqlqhvslannvlpsmtmlttfcmvlrkwsetkhfsinvlhsnrqrvqsgsdsv
ignlsttsmlevnateqkpfidfvkqiqlqmsddlahaifdgqqvlteknrynrnfntgm
pvvfndttsvgqnqslnmgklnefgaqtphvyldcmliaspcggidikwtiqethlksdi
fnamfhayvksvttipslswenplslpiddlqlktrdqanatstqlslpdrngrkrptdt
lcdlirngvelhpeglaiqqgdieltytqvwnasislaskilanhndsplvaivmnkgwe
qvisaiaimlagkaympidasypqkrikdlleqgdvntiiaqsdltnelgqksgyqilvp
clsskisshftlpsvessdlayviftsgstgkpkgvmmehkavvntlldinqrinltidd
kilaisalnfdlsvfdifstlsqgatpcdp------------------------------
------------------------------------------------------------
------------------------------------------------------------
------------------------------------------------------------
------------------------------------------------------------
------------------------------------------------------------
------------------------------------------------------------
------------------------------------------------------------
------------------------------------------------------------
------------------------------------------------------------
------------------------------------------------------------
------------------------------------------mliiskfreeicrsfdvt
adslsdsanlfeigldsmflmrmvnqfrragckitlkemyeyptisdikilvsvmtdgap
fpmtpvqlayyigrepsqplggngchlyqefntehldlailetaintliqrhpmlsvsfh
sdgtqrwvkpkdkqkitvhdlshfsseaaehqmfstrnklshrvldvqsgqtfdiqvsvl
sdqqyrvhvsidllvmdassfslffnelstllrgdpleeksseydfcsylqqestelgaq
kcvssefwqsqyatlpvapnlplriepaqlqkpkfsrrrhslhktewaklqrlsatnqvt
ptmvlatlysavlsrwsgqrklllnltlfdchpfnkhlnkmladftnillldaeisdana
cdliqahqdrfaelyehrmtsgvevlrdlkkngthphgapivftsnlgkslfgddtngpl
gqpgwgisqtpqvwldfvafkhdegvilqwdgidelfpeglvdtmfhsftnllsymlasd
ehwkiplpdllpepqknirkavnqsqgtpphgllherifeqaekhpnrtavissgnilsf
eeltlkakqfayqlvkaglksgehvavsmdkgegqiiavlailyaggvyvpiapsqpiir
rksiienadirivirckttesnidwtdsihlnwqdvtletlqpagqqrsphdkayiiyts
gstgtpkgvvishqaalntcmdinerhdvtstdrvlalsalhfdlsvydifgvltaggal
vlpqesqlrdpmawnnlicehqvtlwnsvpalfdmfltfcegmqfnapsylrtamlsgdw
idlslparlhqynpvatfsamggateaaiwsneyivkkidpswrsipygypltnqayrvv
demgrdcpdrvngelwiggigvaleywndsertshqfinqtcpesgetqrwyrtgdtgcy
wqdgtleflgrkdnqvkvggyrielgeidsafnriagvrqgvalalsqggskdkqlegfv
vtegtglysalqphpalpkqyrelfqehkpysestegnteivdflhhhlssqvsdnvkar
tlsewmhsysasrkyvglfkkwleflsehgsvskhgqgedttyqllsntaventaaksrs
llgaqsnnllaqvlrgereaaellesqlspeallfnradfqhqlhqvitavsalatklkk
plniielesrtglvashistllgpkqvqytaldsslamtnlatqrlkkavhadviytgkt
ipetlkgtadvlllnnvlhrqqvpieylhhiktllapdglailtevtklgdaslisaqvi
eatkpnllsetflysafeqtglrlehkvlagnhalyvlrnqnpvlktdatklmaklseql
pdymipkrftfmdalpltpngkvdrksltsttvasseskvepapltsnneialakvwqsl
fktnqiskdsdffimggdsllatrcigelqksglrgnltelftkttlsdfaatlvpsdqg
iavndtvlkaclsdrylpfpmtdvqqaywigrqhgfalgasssqffiefkvreldvvrfn
qamdklierhdmlravvqnhqqqvlinvpsfdlkchlfddlnnpeadairnklshqvnnp
efwplfsieailn-qsqearlfinldnmmldglsmkiflseletfyhnptsklpelnvtf
rdyvnwknthkdsdlsvieqgkaywhsqlatlppapnlpiqsdpaklhkpkfiraetrlm
paewaalkeiairhqitpsailmcayastlsawsdnkavtlnltlfdrkavhpqinhvmg
dfttllllawhpennwltslkrlqtqlaqdlqhrdvsavwvmrelarqqntantsmpvvf
tsalgtsdgdflpdsgwltpswgisqtpqvwldhqvyessgylclnwdavesllpqplld
kmfghyikllkmlarkpecwslplnqlissdhnitrftatpatpsptleytkdqhvdpik
vrqiqetfdqivcssvgerenffdaganslqlvqmhsalhqlgmslsvtdlftypspisl
atalvgkaapldsndtlkvrqqrqsnrknnrrqrik------mnkskkivivgakfgely
lnafiephpdlelagivstgserskqlaeafgvplfmniselpqdidiacvvirasvigg
ngnlivedllqrqihviqehpvsinelnrhktlaqkhgvqyrvnsfygtttagrtlvlst
qslrsqtlknatygnlttsrqllyssldlllqslgenvd-ltpsllghqahfdivnlnse
qgdfllqlqnyldpqdpdmhslamhrimlgwgngyfsltdsygpvtwtpvlyanhhqsnd
qslyqlselpegkylnqrttqtlykndslvkdtfedlgpegvlytleqisraidgkqidq
amtlehqlkvahlweqilllvgqpkersispeiqvdiplaeqiqv-fktlyqsgshteni
wivcpfaggsqsafkswtklnsetlpenslvmlatypgrdqrmrerplstisdladdifd
afvrwenqtklspnanirlcghsmgaqvafevctqleeyygsetpvkqiilsgchaphle
srrklthlsdndfidqlieigsgspvlkqhpellpvflpmlradfiatetyvkkld----
--sapelnftqcslvfgecdpeawesevkeweswicikastqffgvpgdhfyltttpavf
iqtvvqhslnnifvssntkip------al--snkdllqgfthysaeqqnrydei--wdnv
plwsvltdnvklsgdqiaikddvreftfkqllaeadriaarllqdkliqgdrvvlqmsnt
cdfaisffsvqraglvpimalpahgiaeirhfidisqakgyicdggkdsiciaeyleqhs
nsithiytavphtkyrsltgient-pftppkidpdtpaiflvsggttglpkliprthndy
lfnikscvqasnisakdtylavlpaahnftlgcpgilgalslggkvvfsneagpdycfel
ieqngitatalvpalaqiwteaatweeanvsslrliqvggsklsysdaidiqhafpnalq
qvfgmaegliactrigddpetiaakqgrpisqwdeirivdsegnrvangeegelltrgpy
tlrgyyrapehnlrsftddgfyrsgdkvridenkyisvtgrikdivnrsgeciatdeiee
hllshpeiaqvavvavpdkhlgerigvalickdesltlqdlrrflqtkqlasfkmpdeln
ivyslpktavgkidkkrvpgpdgkpwmfhmanknmqtyktlsfehqcqpillateiasad
fcadyivyehnqewaiginkhsqltvnqvgdivdfagvrqsvnqnnicqaihqatqkiqi
kdwrlfgrvdfefchfahnlkqketersllelfvpetdirisqthitirtmdeavipqiq
riaadcnnykaqptkshksmtqkdivrceevkkyyqdvvqhavneikadkykkvilsrpa
ilpssidiknsfiagrkhntparsfmlqmggfeafgfspetvlevdtygnlstqplagtr
alpsdlteakrlknelltdpkeiaehaasvklaveeleqvcasetvniaefmhisergsv
qhlasrvtgtltenksawdafkvlfpaitasgipkreaidaiarfeplprglysgsilvs
dqngffdaalilraaykhkslsilqagagiislstpqreweetcekmacvlnhlvfs
>Vcholerae
fgnsdpiaviglacrfpkapnaevfwhnlihgisgqsyftqeelsaagisdqisqqdnfv
psgaiienpeffdaglfgysptealsidpqqrlflqnvwhaledagysptsikaktgvfg
sirastypsfadfdvtqvgqvkglqalvgndkdylatrvahkfnftgpaftvqtacsssl
vathlaceslrsgecdmaiaggvavsfpqasgyqyqsgmifsqdgvcrpfdvnangtfgg
hglgcvvlkrlddaiqdgdtilailrgsainndgqnkvgftapsvrgqsqvltdalhlad
vnpddvemiethgtgtklgdpieitaikhaysrrsqgnpcflgsvksglghldtaagias
liktilsvsrgkipaslnvsqpnpalgledssfklatetmdwqsnirtagvssfgiggtn
chmivqsapgftqp-stpivspettkllisansetslrqlaaqyatrleqhgdwgdiays
aissrsldlpyrlavdcdlsiiehlrhyaesgqtapclqvgqrakknkivwcftgqgsqw
agmghelyqtssafrqsielsqqyaldvtktplteylfgektdllkrtdyaqlaivafei
amaahwqakgfepdivmghsvgefaacvvagylshqhaillvaergrlmhqcaqtqagam
lavfaeqsvldsrltlhsldlaahngdqhwvysgqisdidqaiqdlevhnihykkldvpc
aahsrllddmlpsftefaasipasegtitlissltgqpiahastlnahywarhvrepvqf
hqsvesalvqkanifmemgpaahlssigrrevwshpalwlhtalatlfvagidkawptlf
klqgrrcalplyafdeqqywyqpstvqqaehsqillstevekpasiqaiyemlrccvird
llracsdqprftlrdiirggrllpryrdlvaalldrviehgyvqkrgktfkysatp-lpa
tdlvaqlndlrvlcdaapriqdllsrynplpehatnhfveielllrtq--svtaqqlntk
cavs-ndshllyldwphqateqsweaviaqqiprfvhedrsdwqlsvthafspnaitqlv
ihraaqmwgevkyslrgqltsgqwawvgdvktpnfnelselmplpsphnryqwqwqltep
cqqmlpvsqsdiecafstkgelyrvssafsllvlpdgslads-----aaqvanalvgdfe
tlyvltskgiptqnndtvepekfalislvrvarterkhqqiylldin------ehdtrvi
adalmyapfhqsfdiayrnqsywfpqlvhaepvkdtipsswftasgwhivtggtggigri
liqwlaksgvrniavigrrkptdwaefcqtmarqgchittllcdlsvdgeleqtlngwqh
dwpiigafhaagipahgllaqwealearaliqtkansftslhrwlesqkaqylvgfssva
slgalgqgvyaianayldgyalaqqgkpgcrvvsiawgawdkvgmtselalldklakegm
htispeegiwqvsqsllsgspvtlamniepqhanfcryfkpwmtdriryqlgisenttis
atqdllqlgldslqflelsaclqkqfaikinpeeayrdmsvaglvamieqkrnedrqdtt
vepfiidqenryspfpltpiqhaywigrepwvqyggiachvvfewdknltefdpqkfeaa
wnaliqrhdmlrmtitasgeqvvhahvphfaitetdlrsltqeaqndaleqirhrmrhqv
rpadvwplfdvslsrlsevkvrlhlnldllqfdvqsfkimmddlaaayqgktlshlpitf
rdyvmheqklrqlpdwqtswnywqqtiptlpkapmlplnpdynhrepvfitlegrlnrvq
wqtlkaqwqqwsvtpsaglltlfahtlakwarspdftlnmtffnrqpfheavhhligdft
svllmdfqheqdaslkqrmlatqntlwqrlghsqvngvevmrelakhwktsgklseqeat
lpltpvvftsmlgmsmdgmdieqamthllgdpvyvlsqtpqvwldhqimevdgdltfnwy
cmdgvlepklvenmfesyqdllqqcaqtpellena--lpipeispdiaqevtqawthley
qalhgiwatfqhhqlftspeqsysavqitqqlnvtdkhhklihlwldqlcrdgvlihkdg
efrysgsfpdepdstlpqqawcqrlshyldeniqahsallngsqsalellfkdktitdsl
yrtnpslrllnqsaaqtisaianmqaqglrvleigagtaattcevlnlaspmihdyqftd
vshaflnearemlvaypqvsyglldinqpvsekfhieggyhvilavnvlhdavdlpsslq
rlrsllaehgylifieatdqyspmqlatvgfieginafsdfrqqaqsgmltqpawltlle
eqgfvpqftyptdsvsvlrqhliiaqnqvtdlwtsilkrpvqansdffhsggdslmatkm
vvalhqqgvinatlqlifehpvlqdfvarldnlkadcvpnsepqpshwqqgiirdtwqsl
lnteiqnqtdffhsggdslmatkmvvalqqagvkqaslqlifehsqfaefcaalydaepe
tieedqiktekvpsckamvrqypltplqnaywlgenalfslgngiahfyaeleiqhldrh
rltqawntlvqfhdqlrgeiqagqycihptvpeyqpqftdlstmdeqqkkcwlhtareri
anqgvsthqwplfdihlvqidsntsfvhlvidlvvadgkslntlfqqwlalyndptpelt
kpamatdtyfhelaklkdseqyqqaktywlqrvptlpdapalplsevrsevlsqsvlthh
lnadlwtkiqqasfahnllpsmtmlstfclvlskwsenkhfsinvlhgnrqamqpvsesi
ignlsttsmlevnatqigsflsfveqiqqqmasdlahahfdgqqvlteknrhnhnfstgm
pvvfndtvsvgqsrplqqgklnefgaqtphvyldamlisspcggiqikwtiqeshlksgi
fdtmfatyisaletipalvwtdplalplvapqqyireqvnapp------lenqdaslvst
lcdlvrlgveqypqqiaiqqgdleltyqelwsaaqnlakeilkqqddspliaivmdkswq
qilasigillagkaympvdatypaqriqallqqggvntviaq---tsdleilphyriivp
elsndtigdftpvpiratdlayviftsgstgqpkgvmmehaavvntlldlnqrialnshd
rvlaisalnfdlsvfdifstlsrgarivipsisssqdpealvrlaqqsgitiwnsvpafa
qlladllelnssplqslrhimmsgdwipvnlpdrltkvapnaqllslggateaaiwsich
pieksyadqtsipygkplsnqhfyildqqlepcpdwvtgelyigghglargywqdqertd
hafiihpmsgerlyktgdlgrylpdgnieflgrndhqvkingyrielgevenalrqcpyc
stgiqvqdaivqadkhskngmrliayvqytphsqvdnqalleymrkvlphylcpaqiiav
dhfpltpngkvdrsalphpetnvademvrmpcsqheqalakiwaeclnlevipanqsffe
lggnsliavrllnqinrrldaslnagelqthdtierlatllasqsqnepkmpvkltsnsd
nqnytlfivhpigghllsyqtlaseldnitlyglayqehhaspdkatdihtlaqhylamv
rrvqpngpyhlagwsfggvvafemaqqliqqgetvqqcvlidsykpsknpthpltdeair
qhfyadcmgrfpklthcetpsfqsdaefcsqlaiafssmdsgp-ldcstlahllkvyqqn
lrsmlnyqpshlgefpvtlyaaqsnqhldfmsyqhpdiaqrachgwsdycsptiqlmpgd
hytllqqpnvktlaralsdllmnnphslhslhkqnaeeltnemsilstfrevicqslgls
idtisttdnlfelgvdsmlmmrmvnqcrragckltlkeiyqnptlaqigeliptmkegip
famtpvqlayyvgrdpqqalggngchlyqefnglgleisaleqalnqlrlrhpmlcvhfh
ndgtqcwkapnapyhitvhdlrhltdddaeqamltlreqlshqvldvehgqtfdfqiall
therqrlyvsidllvmdassfslffnelslllqnqtlpthtsdydfcsylqqeqqefaaq
kkaanafwqtqspllppapnlplvqdpslvkkptfhrrkhwlnptqwqqlqtlcaanqvt
ptmtlatlfaavlsrwsgqsqlllnltlfdchpfnqhvqqmladftnilllpteinqasl
aelcqtqqqrfaeiyehrfvsgvevlrelkrhgshpygapivftsnlnhslfgddthspl
gelgwgisqtpqvwldfvafkqgdgvalqwdgvdelfaqglldtlfsafiqlvehtlqgq
aawrsplpdllptsqrqiraernqtsseppqgllhqrifeqaqanpsntalitaeqilsy
ndlvsqakrlaqtllnagmqsgehvaismekgvgqivavlailhaggvyvpiapnqplsr
rqtieecanvrivlrcetcaqkfawssathidwqthgdialetspysrhpeqaayiiyts
gstgtpkgvvvshqsalntcldinqrhrvchtdrifavaalhfdlsvydifgvlsaggal
vlpkeqqtrdpmawnslvtqhsvtlwnsvpalfdmfltfcegmkfntpqqlrtvmlsgdw
idlslpgryrsfrplgtfsamggateaaiwsneylvnhvephwrsipygypltnqayrvv
deagrdcpdwvqgelwigglgvaqgywndeprtatqfvhavcpdshqiqrwyrtgdmgcy
wpdgtleflgrkdnqvkvgghrielgeidaalnriqgvrhgvtlatelagsrdkqlecvv
vlegttlcsqlksdsrlpqdyatlfemqpntdiedtg-sqvadflswhllqtlpnslqaq
plaklaqsygvcapylelftqwwqllcsrgyatteqqgaehyyqlvsqssapktsalctn
fs--qvspllqqiitgqadpsviletdlapevmlfktpafqallsntikaisslaeqlcr
pivlietearsgllaqhicsalgpekvhyyaldsslsftqraaqrlqrfshvtiqhgslt
hldtlagqadvvllnnvlhrqtnpidylqhitrllkpegmllvnemaslpeaslisaqvl
qqa-ptllsaqqlathfalaklhvqhsllaaeqrlyvlrnqhvllspdssqlsaklssli
paymvpkrftfveslplttngkvdrkalmestrdthrqeeqsqpirttkeqivaqvwqal
fhrsdlqadsdffliggdsllatrcmgelrkqgyqadltalfshstlsqfaasliemtad
essplapliaqpsrrflpfpmtevqqaywvgrqsgfalgeissqffiefrveqldverfn
qamnrliqrhdmlravvrdhqqqvliqvpaftltchllddidgfqanalrdalahqvkns
alwplftveavsa-shgearifvnldnmmldglsmqiffselqalyhnpdlalpelaitf
rdyvewq--qqavteqtraaakkywlqrladlpappalplqsdpnqihkpkfiraagsls
pqewqalkklaarhqvtpsallinayasvlsawsdqqaltlnltlfdrpdvhpnigqimg
dfttllllawhpdqhwlaslqrlqhqlvndlkhsqvsavwvmrelarqqqrtsatmpvvf
tsalgtserdflsdsgwlkpvgglsqtpqvwldhqvyessgqlclnwdavgellpqplle
kmfsqyltllqtlatqpeswsrplnllvpapqgvsrlipspskldnyaailppvggdpvt
iltireqfqqivnvpiserenffdaganslqlvqlhaalhslamplsvtdlfaypspall
aawlskaekvdssnetlksrqqrvsdrkanrrqrvtssphiamksrkkviivgakfgely
lnafieshpdlelagilsqgslrsknlatafgiplyekvsqlpqdiaiacvvvrasvigg
ggnvlveellkrhihvlqehpvsakelqrhhalaeqcgvqyrvnsfysssqagqtmissa
qqvalqmrqpasygnittsrqllystldllllalgrdgk-iqpiklgkqhrfdlislqsp
hgdyllqlqnyldpqdpdmhslamhrlmlgwesgylsmvdsygpihwtpalhaekhqnnq
qslyqvvslaegdylnqpttqtlydqpclvkdlfeefgpegvcntleqfcrlidgqdtap
lllichqlkvaqlwediltlcgqpqertmtppprisfrfnrtvqv-fktlyqngaqprei
wiicpfaggslsafktwisldcnalaketlvllatypgrdhrmrerpltsieaiaedvae
glktwiadqtftketriilcghsmgaqvayevchrfessfgalspiknlilsachaphls
srrrlsqlndddfidqliaigsgspilkqhpellplflpmlradflatecyhqqvnyhqk
vtaskclqytpctlvfgehdpeawesevaawqpwlmiddkptliaisgdhfyitatpehf
lskiseptvtrsehrpttlmnyshvsgeqhgmtadllrgfigyqttqamryqqaglweda
plwclltqgveqygeqiavldehhqltyqallnaadgiahrlitdgmqvgervviqlsnt
crlpialfatlraglvpilalpahglseikhlaqlgdakayisee-iqgatlannlianc
qglqqvylfgehgnhhslnniqlhspliaptinpdhpalflvsggttglpkliprthndy
lfnircccqaseinerdvylavlpaahnftlgcpgflgvlakggkvvftqhagpdhcfel
ieqhqisatalvpslaqlwteatqweesdlsslrliqvggsklaytdalaiqkafpntlq
qvfgmaeglicctrlgdhpeiiasrqgrpvcaldeirvvdpqgypvgegeegelltrgpy
tlrgyyradehnqraftldgfycsgdkvrmdsdqyltvtgrikdvvnrageciatdeiee
hllahpqiaqvavvavpdsylgerigvaliskdstltlqalrqflkernlasfklpdelh
ivshlpktavgkidkkailgpngtpwmlemanihtaylhslvlqhqchplqlvaeltsas
fcheylvyehenewaiginkrlqltvnhrsevcdfegkvaqvnphhlcqyihratqtlsr
edwrlfgradfefsrfahdlpqqecehpllelfvaetelrvttthvivrtfessllaqiq
aiitrvshlpsplplqskscsqqdivggievkhhyqqavdlaineikanqykkvilsrpa
ilpfniditksfingrmnntparsfmlklnnmqafgfspetvlevdergtlstqplagtr
llpqdktdaarlknellndpkeiaehaasvklaieeleqvctpssvhvsefmtvsergsv
qhlasrvkgqlatdksawdafrvlfpsitasgipkreaiaaiarfekqprklysgsvfit
drngffdaalvlragyktgsvsllqagagiislsnpqreweetcekmacvlnhlvle
>Vanguillarum
fgnsdpiaviglacrfpkapnaeqfwhnlvngisgqsyfseqelqtagittslsaqenfv
psgaiidnpdyfdaslfgysptealsidpqqrlflqivwhaledagyapnaiqsktgvfg
sirtstypsfadfdvtqvgqvkglqallgndkdylatrvahkfnltgpaftvqtacsssl
vachlaceslrsgecdmaiaggvavsfpqssgylyqpgmifspdglcrpfdidangtfgg
hglgcvvlkrwedarrdgdtilallrgsainndgqdkvgftapsvkgqaqvlsdalhlad
vlpdevemieahgtgtklgdpievraikqayqrsieakpcflgsvksgfghldtaagias
liktvlsvsrrkipaslnvsqanpaleltgsgfqlatttidwlnetrtaavssfgiggtn
chmivqsapeladp-tplnprsenakllisansetslrklageyatrleqpthhsdiays
amlkraldlpyrlaidcnsaaiqalrdfaltgqagrdlhvgqpsatgkvvwcftgqgsqw
anmgqelyhrsaafrdsielsqqyalgsleirltdalfghrtellqrtdyaqlaivafei
amaahwqskgfrpdmvmghsvgefaacvvsgylthqqaialvsergrlmhlcaqrqagsm
laifakpntletipalreldlaahngaqhwvysghqrdvdnaileldkhairykkldvsc
aahsrlldemlasfhefaapitakqgtiplissvtgqvadnaasfnaeywtrhvrdtvqf
qraiesalakqakllvemgpsahltamgqretwstdcvwlgtllaalfvagcnnkwsalf
alqgrpcrlplyvfdeqrywyptsdvktietalpkqtlsvpppttiaalypmlrccvird
lihsctaqprftlrdlirggrllpkhrdlittllnsllehgylqqghqcyqftavs-lpt
tdvvaqlsdiralcetparlkqvlrcyhtsplqlkkqvaeikqrllsp--ltpsiqpnla
ipfs-nqtqlfyvdwvmtptetdwhqlitlhmpsfvqeersdwlivaapsldpktitqlv
vhrttqlwgqvqyqlrgcltsgewawigqiqtpnfddsqphsllpsphqryewqwlpvaa
sqarlnvsesdlqqalqcqgeiyrvnetvslfvlpdgelvec-----aekviqslsadft
tlyvltsqamatdatqsvaaekvalmsllrvaraehkqqgiylldiepsvenhhhqalil
sqalnsapfhlateiayrnhsywipqlvhaktvpdlipsswfttsgwhlvtggmggigrh
iikwlaqsgarhiavigrrepsdwpefcqtiarfgcqvmtllcdvsqegelqrmlndwpr
tlpiigafhaagtsltglinqwdpqqsalliqtkchafvalhqwleaqeaqyllglssaa
slgavgqgayalanafldgyalaqqgssrcrvmsigwgawdsigmtadsalldtlakegm
htlnvqeglwqisqsllssapfvlamniepqhanfqpyldpwlterlryqlgmsddtpir
vdqdllqlgldslqflelsaviqkqfavkidaeqayqnltisglveaiarvpaapesdsm
lthfvndphnrytpfpltpiqhaywigrepwvqyggiachvvfewdkdltefnpqqfaaa
wnalikrhdmlrmtvnhageqvvhaevdyfpiverdlrslseeaqhveleqirqqmrhqv
raadvwplfdvqlsrlsehkvrlhlnldllqfdvqsfkimmddlatayqgkdleplsitf
rdyvmheqtlrhsaewqnswhywqqtiptlpkapqlplnpdyqhhapefitlegrlsdse
wqtlksvwqqwgvtpsaglltlfahtlanwtaspdftlnmtffnrqpfheavqdligdft
svllmdfqhdsstdlkqrilqtqsklwqrlghsqvngvevirelakhwkssgqlseqeaa
lpltpvvftsmlgmsmdgmdieqamthllgdpvyvlsqtpqvwldhqimeiegnlafnwy
cmagvlapdllenlfnqylsllqqcaadpqffers--ltlpeispqivqevtqawaqleh
ralrgiwttlrnhqlftspeqayrapqiiqqlkvtdkhhkliqlwldqlcregvltekdg
eyrfqddfpkaprlplpqqawcqrldtyledclkqhpallngrhsalellfsdpaitdsl
yrcnpslqilnlsaaraiyalgqqqaqglnilevgagtaattrevlslasstirhyqftd
vsrlflhearellseypqvsyglfdinqpidealkmdggyqvilavnvlhdaidlakclq
glralladdgylilieatdqhspmqlatvgfieginafndfrqstgsgmltqpawltlla
eqglepqlsypnsevsalrqhlivtqeqiksiwqtflhgeinhdtdfflaggdslmatkm
ivalqhagikqaslqslfehpkfqdfccqfesapstatttvet-----------diiepn
ttlesqdnttqqkng---------------------------------------------
----------------vcvrhypltplqnaywlgenalfslgngvahfyaeleikhldrl
rltqawnrlvqlhdqlrgeidagqyhihrqvpeyqpqfldlsswdepqktrwideartqi
aahgvathqwplfdisilqvdgetslvhlvldlvvadgkslntlfqqwfalyddlsiela
lptmsidnylleleqlkqsepyqqaqaywldrvptlpeapalpladkrsehlaqsvlthh
lsaeqwsqiqavsfahnllpsmsmlstfclvishwsaqkhfainilhsnrpamlpqsadv
ignlsttsmlevr-tqpgsllafveqiqqqmaddmahslfdgqsvlteknrhnhnlnagm
pvvfndtlsvgqhrplpygklnafgaqtphvyldsmlipspcggviikwtiqenylksgv
feamfaaythtletltsrdwqqplalalpsaqqqkrdqvnatqgevklvldnqttacvat
lcdlvrlgveqhpqriaieqgeleltyqtlwfsaqhlaaqlieqqddaplvavvmnkgwq
qvvavlaillagkaympidgaypepriqallkqgavstiisd---ssepcrtddyrvlfp
almteaqahfipvanqptdlayviftsgstgqpkgvmmehgavvntlldinqrialdhrd
rvlaisslnfdlsvfdifstlscgarlvipqtspsqdpealvhlaqqsaitvwnsvpafa
qllvdllenrsnplphlrqimmsgdwipvnlpdrlntltpqakllslggateaaiwsicy
pieksytthssipygkplthqqfyvldeqlnpcadwvtgelyiggrglargywhdqektd
fafiehptlgqrlyktgdlgrylpdgnieflgrndhqvkingyrielgevenalrqcaln
aseidildaivqpdrtaqngarlvayiqyaphsrrdnqalldharrllpqylcpsqiitl
ehlpltangkvdrsalprpdahiaadqlrmphsqqeqllaqiwseclnfapipanqsffd
lggnsliavrllnqinhrlnlalsagqlqthdtverlatllteqtqplhhapvklssngs
nrtstlfivhpigghllsyqalakelsqitlyglaypdrhdksapktdivalaahylsmi
rhvqptgpyqlagwsfggvvafemarqlmeqgeevshcilidsykpsqnpnqrlteasir
qyfyadcigrfpalkehvisnfesetqfcaelakafletgsgl-ldsaslaellaiyqqn
lramldyqppyletlpvtlysaqnhsqldfmryqhpemakrrchgwsdcchpiihrmqgd
hytllqqphvktlaheistllghpshslnsfhqqnvkelenemsilstfreaicqslgls
idtisatdnlfelgvdsmlmmrmvnqcrragckltlkeiyqnptlaqigeliptmregtp
famtsvqlayyigrdpqqalggngchlyqefnsvgletsaleqalnqlrlrhpmlcvhfq
ndgtqcwkapsapyhitvhdlrhltdddaeqamltlreqlshqvldvehgqtfdfqiall
sherrrlyvsidllvmdassfslffnelslllqnktlpthtsdydfcsylqqeqqefaaq
kkaandfwqtqspllppapnlplvqdpslvkkptfhrrkhwlnptqwqqlqtlcaanqvt
ptmtlatlfaavlsrwsgqsqlllnltlfdchpfnqhvqqmladftnilllpteinqasl
aelcqtqqqrfaeiyehrfvsgvevlrelkrhgshpygapivftsnlnhslfgddthspl
gelgwgisqtpqvwldfvaskqgdgialqwdgvdelfaqglldtlfsafiqlvehtlqgq
aawrsplpdllptsqrqiraernqtsseppqgllhqrifeqaqanpsntalitaeqilsy
ndlvsqakrlaqtllnagmqsgehvaismekgvgqivavlailhaggvyvpiapnqplsr
rqaieesanvrivlrcetcaqkfawssathidwqthgdialetspyscqpeqaayiiyts
gstgtpkgvvvshqsalntcldinqrhrvchtdrifavaalhfdlsvydifgvlsaggal
vlpkeqqtrdpmawnslvtqhsvtlwnsvpalfdmfltfcegmkfntpqqlrtvmlsgdw
idlslpgryrsfrplgtfsamggateaaiwsneylvnhvephwrsipygypltnqayrvv
deagrdcpdwvqgelwigglgvaqgywndeprtatqfvhavcpdshqiqrwyrtgdmgcy
wpdgtleflgrkdnqvkvgghrielgeidaalnriqgvrhgvtlatelagsrdkqlecvv
vlegttlcsqlksdprlpqdyatlfemqpntdiedtg-sqvadflswhllqtlpnslqsq
plaklaqsygvcapylelfkqwwqllcsrgqatteqqgaehyyqlvsqssvpqtsalctn
fs--qvspllqqiitgqaapsviletelapevmlfktpafqallshtikaisslaeqlcr
pivlietearsgllaqhicsalgpekvyyyaldsslsftqraaqrlqrfshvtiqhgslt
hldtlvgqadvvllnnvlhrqtnpidylqhstrllkpeamllvnemaslpeaslisaqvl
qqa-ptllsdqqlathfelaklylqhealateqrlyvlrnqrvllspdssqlsaklssll
paymvpkrftfveslplttngkvdrkalmestrdtsrqqeqsqpvrttkeqivaqvwqal
fhrsdlqadsdffliggdsllatrcmgelrkqgyqadltalfshptlsqfaasliemtad
essplaplvaqpsrrflpfpmtevqqaywvgrqsgfalgeissqffiefraeqldverfn
qamnrliqrhdmlravvrdhqqqvliqvpaftltchllddidgfqanalrdalahqvkns
alwplftveavsa-shgearifvnldnmmldglsmqiffselqalyhnpdlvleelaitf
rdyvewq--qqavteqtrstakkywlqrladlpappalplqsdpnqihkpkfiraagsls
pqewqalkklaarhqvtpsallinayasvlsawsdqqaltlnltlfdrpdvhpnigqimg
dfttllllawqpdqhwlaslqrlqhqlvndlkhsqvsavwvmrelarqqqrtsatmpvvf
tsalgtserdflsdsgwlkpvgglsqtpqvwldhqvyessgqlclnwdaveellpqplle
qmfsqylsllqtlatqpeswsqplnllvpapqgvtrlipspskldnheailppvggdpvt
iltireqfqqivnvpiserenffdaganslqlvqlhtalhslamplsvtdlfaypspall
aawlskaekvdssnealksrqqrvsdrkanrrqratssphidmksrkkviivgakfgely
lnafieshpdlelagilsqgslrsknlatafgiplyekvsqlpqdiaiacvvvrasvigg
ggnvlveellkrhihvlqehpvsakelqrhhalaeqcgvqyrvnsfysssqagqtmissa
qqvslqmrqpasygnittsrqllystldllllalgrdgk-iqpiklgkqhlfdlislqsp
hgdyllqlqnyldpqdpdmhslamhrlmlgwesgylsmvdsygpihwtpalhaekhqnnq
qslyqvvslaegdylnqpttqtlydqpclvkdlfeefgpegvcntleqfcrlidgqdtap
lllichqlkvaqlwedmltlcgqpqertmtppprisfrfnravqv-fktlyqngaqprei
wiicpfaggslsafktwmsldcnalaketlvllatypgrdhrmrerpltsieaiaedvae
glrtwiadqtfiketriilcghsmgaqvayevchrfessfgalspiknlilsachaphls
srrrlsqlndddfidqliaigsgspilkqhpellplflpmlradflatecyhqqvnyhqq
vtaskclqytpctlvfgehdpeawesevaawqpwlmiddkptliaisgdhfyitatpehf
lskiseptvtrsehrpttlinyshvsgeqhgmtadllrgfigyqtaqamryqqaglweda
plwclltqgveqygeqiavldehhqltyqallnaadgiahrlitdgmqvgervviqlsnt
crlpialfatlraglvpilalpahglseikhlaqlgdakayisee-iqgaalannlianc
qglqqvylfgehgnhhslnniqlhspliaptinpghpalflvsggttglpkliprthndy
lfnircccqaseinerdvylavlpaahnftlgcpgflgvlakggkvvftqhagpdhcfel
ieqhqisatalvpslaqlwteatqweesdlsslrliqvggsklaytdalaiqkafpnalq
qvfgmaeglicctrlgdhpeiiasrqgrpvcaldeirvvdpqgypvgegeegelltrgpy
tlrgyyranehnqkaftpdgfycsgdkvrmdsdqyltvtgrikdvvnrageciatdeiee
hllahpqvaqvavvavpdsylgerigvaliskdsrltlqalrqflkernlasfklpdelh
ivshlpktavgkidkkailgpsgkpwmldmanihtaylhslvlqhqchplqlvaeltsas
fchkylvyehenewaiginkrlqltvnhrsevcdfegkvaqvnphhlcqyihratqtlsg
edwrlfgradfefsrfahdlpqqecqhpllelfvaetelritathviirtfessvlaqiq
aiitrvsclpaplplqgqpcsqqdivggievkhhyqqavdlavneikanqykkvilsrpa
ilpfniditksfingrmnntparsfmlklnnmqafgfspetvlevdergtlstqplagtr
llpqdktdaarlknellndpkeiaehaasvklaieeleqvcdpssvhvsefmtvsergsv
qhlasrvkgqlatdksawdafrvlfpsitasgipkreavaaiarfekqprklysgsvfit
drngffdaalvlragyktgsvsllqagagiislsnpqreweetcekmacvlnhlvle
>Vcoralliilyticus
ydncdpiavigmacrfpkapnidafwhnltnglsgqsffsaqelqaagvdanvcqrehfv
psgavidkpeyfdaalfgyspaeatsidpqqrlflqnvwhalehagyaptqapsrtgvfg
avrtstypsfeafdvtqvgqvkglqallgndkdylatrvahkfnftgpaftvqtacsssl
vaahlaceslrsgecdmaiaggvavsfpqisgyeyqpgmifspdglcrpfdqqangtfgg
hgvgsvvlkrlddaieagdnilavlrgsainndgqdkvgftapsvngqsqvladalhlad
vqpdevemiethgtgtklgdpievtaiknaysrssgapvchlgsvksglghldtaagias
liktvlsvsrkkipmslniaqpnpelrldgsgfdlatqtldwrnsirtaavssfgiggtn
chmlvqsspeqnntfqpltaentdiplllsanspkslreiarrysehleqhpnsadvays
tlrsrsldlphrlaiinttqaesalrafaesgeashqvrtghvqsrtklawtftgqgsqf
agmgetwyqtseafrhsidlsqsytkgkleaplteimfgsgthllsrtdgaqvaivafel
alaahwqsrgitpdvvlghsvgeisacviagylshqqaielviergqrmhqctqnqdgam
laafapfgqlntipslaeldraahngaahwvysgdiekveqaskeldaadipyrqlevpc
aahsrhldsmlssyanftehltptqgkislisgvtgqvirsmselnadywtrhvresvqf
qpaieqalaldchafmeigpkphltsigrretwtsasfwlhavlselftlgvdapwkdvf
dnvgrlcelplyvfdeqrywvdshkdnkqqplispetvttypleplt-----lrcaiikd
flktctkrdsfslieiirggrilprhrhhikalldllvtqgyyhkqdkqwvpsesi-lps
anviaqlvsvqhscthllalgqalpelmrqldhaeslrkqlaplldddssapvspchdae
vtwqnthssliyqdwstvaehsdlraaihhqcsqflpsgfkdsdlsvsskyglkdvsrva
inrlskmwgqdvydlraqapkghwewlarfepqaskkddpaellpsphnryhwqaspvea
nqqlnpitaeqvasafnlrgtihktatdqgilalpstslsea-----vtqlaqllgnspd
nlwiltcgamkvatnditepnatallslirvaraeypnkrffvldtp------dscaeev
aqalahapfssagdlayrdnqywayqlehaptngdsipaswfnadgshlvtgamggigrl
virwlassgvkhviaigrnqhsdwsefcaqmanfgchiethlvdltvsgelanllnqltd
rrvvagaihaagnphhglidqwdsltaeqvirvktetfetlyhwlearqagyligfssva
tlgapaqglyavanafldgfaqshhadghcrvmslawgawdhigmtrdaalvaklsqegm
htlspaeglwhlsqsllmgsehafamnissnsaqfakyftmwlqdrvryqlglaenylle
pqqdlmqlgmdslqflelnaaiqkqfnvkltaeeayqamtiqglealidtk-shdavpqq
slpfviepdqqhlpfpltpiqhaywvgreswvpyggiacnvvfewdlshsqfdiqrleta
wnaliqrhdmlrmsvlptgeqvilkdvpnytfstqnlsrlddnaktqalaetrqtmsqqv
rpatqwplfdvrisnltehqyrlhmnldllqfdvqsfkimmddlnrayhgedlpplslsf
rdyvvheqalksqpdwqtswnywmelipsipkapqlplgnvadsykpefvtrkgslpkaq
wsnlkshwqqagitpsaglltlfshilakwseslaftlnmtffnrqpfhqdvqdligdft
svllmdfdwsqdlnlkdqfsrtqetlwtrlshsqvngvevmrelakyrkaekhmteqeas
lpmtpvvftsmlgmsmdgmdiekamthllgdpvyvlsqtpqvwldhqimevdgelkyhwy
cmdgviasdvldemftlygqwlcqmaeaptefertnlvslpeissavenevtsawsyleh
kaltglwatlhqhqlfnkrnqlfsyseilqtlraapkhhklvqlwldqlvregllhvyng
lyqwqgdepvvpecelpqsdwcqrlsqyldeslqahhellsdqksaleilfkdnqitdal
yrtnpslrilnqsaanlisalgeekgaplkilevgagtaatstavlsnaaryiehyrftd
vshaflnearqslaqynqvdfgwldinldiepemqvtggydviiavnvlhdatdlpdtle
rlkgilatnghillieatdqfspmqlatvgfieginaftdfrqhtgsamlnasdwqrvlg
eqgfitecrfpdseqsvlrqhlllarsriaqiwtlllgqevtpqtdffqcggdslmatkm
iveinkqeiahaslqqifeqptleqfvqaldstfapqasneppepnp-eeqkvqqiwqal
lsqditsetdffqcggdslmatklvvqlqqagfaavtlqhifeqpvfaqfcehlfkpdae
atvnap----------kanrdypltplqnaywlgesslfslgqgiahfyaeleikdlnrs
klvdawntlinhhdqlrgeiheghycilqevphyephyvdltqsaesdkaqyltearsri
aaqgvatdcwplfdlsivktdqdthllhlvvdlvvadgrslnllfqqwqhlydnpsvald
kplmtiaqylenkaeqstngskqaarqywndrlptmpdapalpladsrgdsldqrvlthr
vsaqnwnllqrqafghnvlpsmamlttfclvlrrwsdtnhfslnvlhsnrpanepdlanl
vgnlsttsmlevdiseepallaliqqvqqqmsddlahaefdgqdvlteknrlnrnfsagm
pvvfndtvsvgqqssmtmgtlrdfgaqtphvyldamlisspcggidikwtvqhdhlksgv
feamfhayikavesltssnwhdvltlslsdnqwghqpn-tqpnl-----ieepsgsrpqt
llemikqgteayperiaiqqgelfltyqdvwnaasvlaadiaakdddaplvaivmnkswe
qvvavigilmagkaylpidadypqarihallnqgqvttvvaq---qaltdalepyrvltp
sishtenntfkpkalkpsdlayviftsgstgqpkgvmmdhqavintlvdvenrltlnsdd
kvlaisalnfdlsvfdlfstlhcgaclvipevspakdpdaliqlaesaqvtiwnsvpafa
qlladglaaqssvlpslrhimmsgdwipvslpeqlntlapnakllslggateaaiwsiay
piegshsdrtsipygqaltnqaffvldrelkpcpnwvsgelyiggaglslgywqdeaktq
aafiihpesgerlyktgdlgryqddgnieflgrndhqvkingyrielgevehtlrqcpng
glkdrlqnvivqpvaiegvgarlvayivstqhksqdaahlldytrnnlptymcpvqivsl
daipltsngkvdrkalptpdveinan-srppmteteeqiakiwrdclqqpsipanqsffd
lggnslaavrvisrintqlasqltaghlqshdtierlaslidhqttdecskpvllnp-an
eahpalfivhpigghllsyqplaqrlehvslyglaypntgsehd-elgvkqlaqhylnqi
qkiqphgpyrlagwsfggivayemahqliekkleveecilidsykptpr-kevmsdeevr
rhfyadvigrfpqltqaeapdlstddtlcahlssafghitaiedvttdsvqrlldvyrrn
lsamlsyvvpeltsvnttliaagqnnhldfmsyqdpdiarcphhgwkdvcdltvhelngd
hytllqepnvselantlasllrrtlkrnqssqssttetlenemslmtqfeqalcdtyals
hsalndeenmfalgvdsmflmrmvsqfrragckislkqlyanptlgdirellprmldgqp
fpmtpvqhayyvgrdpnqplggngchlyqefngrlldpdllehalntlvkrhpmlsvafq
ndgmqrwqaptsllkvirhdltdapvekvdsvlldlreklshrpldvqngqtiefhcsll
pqdqfrvhvsidllvmdaasfslffnelsqllqgmslpprsehydfcsylaqekaeltts
qqaakefwfeqmdslptapkfplanepnqidkpqfhrrrhtlnqeqwavfqehasahqvt
ptmvlatayaavlsrwsgqtdlllnltlfdchpfnedvqhlladftnillldmhledksv
ieltqahqqrfaevyehrhhsgvevlrelkkngthphgapivftsnlnnslfgdddsspl
gkpgwgisqtpqvwldfvafkhkdcimlqwdsvdalfpsgfmdslfaafikcvehliakn
anwsepfpdllpeqqkhqrrartplatqlpdgllhqrifdvafrhpdaiavvhngetigf
ealtfrakclanilikaglekdervaismekgpgqiiaalavlhaggiyvpispdqplsr
rqtildsanirfvlrcqssfsrydwtdahhiewqtaidspllspphectpddtayiiyts
gstgtpkgvvishesalntcidinqrhqitakdrvlalsalhfdlsvydifgvlsaggal
vipletqrrdpmawealvdehnvtlwntvpalfdmfltycegmklktpshirtvmlsgdw
idlslparyrkfrpqgtfsamggateaaiwsneylvdqvdpkwrsipygyplsnqtyrvv
dtagrdcpdwvmgelwiggagvaqgywndpertkaqfidtqdsasgerqrwyrtgdmgcy
wpdgtleflgrldtqvkvggyrielgdidaalnrvegvrhgvclalsasggkdrqleafv
vaegkalcgvsdpdprlpdnyrdlfpana-tpvnqlaasevahflqyhlcasipaseasr
sieswchaygvtevyqplfmqwwallcqqglatqs----ethyqlhppigepnwfetpse
ft--lnsellkaimtghkpapalldsvlspealmtqspafqaqirafaqslselssqlgr
pvvlaeyearsgrvasalldlcgpdtlhyhamdtslslvqsaqsrlahfshasvhhwddk
gshelfgksdvalinnvlhrltepqkglanaqklltpqglmlvletstlgegalisalvm
epalstlptqtelltwfegtslrlehtldqwplmgyvlrnhtrvlapedgilkaklaell
ppymlpkrvhfltslplspngkvdrkrlaqnsspteeasplesplqtesehalaqvwqsl
fpeqsfdrhsdffllggdslmatrcigalqklgyvgdltdlftyttlesfaarltqaeap
ees--arlipnpedryrpfpmnevqeaywigrqtgfalgntsaqffvefrvstfdaprfn
qamnqlidrhdalrtvvrnhqqqvlihvpafsvrchtfadidsheadlirtelshrvndp
alwplftveaivspeqsdarvcigldnmmldglsmqiffselealylnpsiklpaleltf
rdvlqwq--rdhrspqseehaksywqqqlmnlppapalplradpvtlsrprfirtagtls
sdewqalktqasqhqvtpsvilmgayaatlaawgrqssltlnltlfdrpdvhpqiekvlg
dfttllllawhkdsswlsslkrlqqqlaqdlkhsnvsavwvmrelarqqqlssasmpvvf
tsalgtsdgdfmsdkgwlkpawgisqtpqvwldhqvyeskgklclnwdaveallpkplle
qmftqyvallktlasqpqswsqsletllpehsqpvtspiphatgqpiasqpesnrgkpen
vqriqaafrqivsvpigehdnffdagasslqlvqlhglltqqgdtlsvtdlftypspall
agayqaptectepnsdrtqrqqrqtkrkltrrqrvn------mnktkkviivgakfgely
lnafidppehlqlagllstgsprsqslakafgvplyqnvsdlpqdidiacvvvrasvigg
tgnliveellerginviqehpvsiqemtrhqrqaaqhqahycvnsfyaasaagqawlasa
nhlrqstgkspsygnittsrqllystldwllqsfgaqaealtpellskqpqfdvinlrsk
sghyllqlqnyldprdpdmhslamhrmmlgwengylsladsygpvtwtpvlhannhqndh
lslyqragtpegdylqapatqmlyqqsasrldtfetlgpkgvektlslfarqidgepdit
sltfthqqnvarlweeiltlcgpvrecdlkpadtihfasggeapa-fktlcqrgtivdel
wvlcpfaggshsafnswaslkendlpnntqvllatypgrdqrmkeralssigaiacdvfd
almarmastpqsqtlrlricghsmgaqvafevckhfedhygsstpvsqlvlsgchaphle
srrklshlndqdfveqlieigsgspvlkqhpellalflpmlradfsatenylttqg----
--napklaytpctllfgeqdpeawssevtawqdwhtypemtsvsglpgdhfyitaqptqf
iqsvithahdaphashyefge------hhygtllkemepviphryekkqeyeqaglweqv
plwqllwshcadtrnqvavrddsrsltyeeliseadqiaqglisqgwavgdrivmqltns
cefavtlfgflraglipvmalpahglaeiehfmrvsnaqgyvgeg-qigeqivanlnkqt
a--lklylvnqfsptcalprsaat-nfvpakidpaetalflvsggttglpkliprthndy
lynircccsasevtekeiylavlpaahnftlgcpgflgtlsaggeviftqlaspdhcfel
iqqygvtatalvpalaqlwteatqweeadltslrriqvggsklaysdaiamqkvfpgvlq
qvfgmaegliactrlsdtpevvasmqgkpvsqwdevrvvdadgkdvelgeegelltrgpy
tlrgyyrapehnarsftedgfycsgdkvrmndqqylsvtgrikdivnrageciaadeiee
qllahpkiaqvavvavpdphlgerigvaavgrdasltlqdlrqfllqqnlatfkmpdell
lvstlpktavgkidkkailgpsgtpwhlgmakpaitqyhshiiphqcdplaiatelsiae
fchdyvvyehnkewsiginklmqltvdtqgrvtdfsghvhqpeqdmicdtihqatqalpw
kdwrvfgrvdfefshfahhlaqkeanrtllelfvaqhdirisndqlavrttdnsilpeih
eaiarastplslpkp-mapltqadilnhqqiqhdyqtmvasavreivaddykkvilsrsa
tlpaaidirrsfvsgrrnntparsfmlklgeleafgfspetvlevdnlghlstqplagtr
flptnpaeaqrlkrelttdpkeiaehatsvklaveeleqvcdrntvnvaefmdvsergtv
qhlasrvtgqlaqgksawhafkvlfpaitasgipkreaidaiarfepnarglysgsvlia
dqdgffdaalvlraaykrhsvsmlqagagvislstpdreweetcekmacvldhlife
