# Supplementary material for: Distribution of siderophore gene systems on a Vibrionaceae phylogeny: Database searches, phylogenetic analyses and evolutionary perspectives
Source: PLoS One. 2018 Feb 14;13(2):e0191860. doi: 10.1371/journal.pone.0191860 (PMC5812596; doi:10.1371/journal.pone.0191860)
Supplement: S3 Dataset — (FAS) [file pone.0191860.s006.fas]

>Pprofundum_SS9
atgtttgaaccgatgatggaaatgtctgatgacgctgttattaaggtcattggcgttggc
ggcggcggcggtaatgctgtcgatcacatggtacgtgaatcgattgaaggcgttcagttc
atcagtgttaatactgatgcgcaggcacttcgtaaaaccagtgtaagcactgttattcag
attggtggtgatatcactaaaggtctgggtgcgggtgcaaacccacaagtgggccgagat
tcggcactggaagatcgcgatgcgatcaaggcagaacttgaaggttctgacatgatcttt
atcgcggcaggcatgggcgggggcactggaacaggtgctgcaccaatcattgctgaaata
gcaaaagagctgggtattcttactgtagcggtggtaaccaaaccatttagctttgaaggt
aagaagcgaatggcttttgctgaacaaggtatcgaagagctgtctaagcatgttgattct
ttaatcacgattccgaatgaaaaactgcttaaagtacttggtcgtggcattacgttattg
gatgcatttgctaaggccaatgatgttcttaaaaatgccgttcagggtattgcagagcta
ataacccgtcctggtatgatcaacgtcgatttcgccgatgttcgtaccgtgatgtctgaa
atgggtcatgcgatgatgggcagtggcattgctactggtgatgatcgtgctgaagaagcc
gctgaaatggctatttctagtccgttacttgaagatatcgatctagctggtgctcgtggt
gtgcttgttaacatcactgctggtctagatatgcgtcttgacgaatttgagactgtcggt
aataccgtgaaggcgtttgcatcagataatgcaaccgttgttatcggtacttcacttgac
ccagacatgagcgacgagctacgtgtaacggttgttgcaacgggtattggtaaagagtct
aagccagatattactctggtaaccgcttctaagccggtacaagcaacaccagccgcgcca
gtatcagttgaagaaactaaatcttcatcaatgatgcagtcgtcagtggcaacagaaagt
aacgtgcaacagccggcatcagcagctgcagcaccgaaatctaagcctcaggctgatcat
gattacttggatattccagcatttttgcgtaagcaagctgactaa---------------
------------------------------------------------ttgaccttaagc
aatttaagttcgttttttacttgcagggtcactaaggattctgtaattttaccaccagtt
atctttcataataaattaagtcgtggagctactgtaatgactatcaaagttggtattaac
ggttttggccgtattggacgttttgttttccgtgcatctgtagagcgtaatgacatcgaa
gttgttggcatcaacgaccttatcgatgttgaatacatggcatacatgcttaagtacgac
tcaactcacggtcgtttcaacggtactgttgaagttgttgacggtaacctagtagtaaac
ggtaacactgtacgtgtaactgctgtacgtaaccctgaagagcttaagtgggacgaaatt
ggtgtagacgttgttgctgaagcaactggtcttttccttactgacgagactgctcgtaag
cacatcacagctggcgctaagaaagttgttcttactggtccttctggcgacgt---tcct
atgttcgttatgggcgttaactctgcagactatgctggtcaagatatcgtttctaacgca
tcttgtactactaactgcctagcacctattgctaaagttattaacgacaagtggggcatt
gaatctggtcttatgactactgttcacgctactactgctactcaaaaaactgttgacggt
ccatcaatgaaagactggcgtggtggccgtggtgcttctcagaacatcatcccatcttca
actggtgctgctaaagctgtaggtaaagtaattcctgagctaaacggccttctaacaggt
atggctttccgcgtacctactgctaacgtttctgttgttgacttaactgttaacctaaaa
actgctgcaacttacgaagaaatttgtgcagaaatgaagcgtgcttctgaaaatgaattc
gctggcgttcttggttacactgaagatgcagttgtttctcaagacttcatcggtgaagtt
caaacttcagtatttgatgcaaaagctggtgttgcgctaactgacaaattcgttaagctt
gtatcttggtacgacaacgaaatcggttactcaaacaaagttcttgatctaatcgctcac
gtatctaagtaa------------------------------------------------
------------------------------------------------------------
------------------------------------------------------------
------------------------------------------------------------
------------------------------------------------------------
--------------------------------------------------------acac
ggtgttggtgtttctgttgtaaatgcattatctgaaaagctagagctgacgatcttccgt
cacggtaaaatccataaccaaatatatcgtcatggtgtaccagaggcgccaatggctgaa
actggtgttatcgagggcacgggtactgaattacgtttttggcctagtcatgagaccttc
accaata---cattattccattacgatattttagctaaacgtttacgtgagttatctttc
ttaaattcgggcgtatcaatcaagctaattgatgaacgtgaagacggtaaacaagatcat
ttcgtttatgaaggtggtatcaaggcatttattgattacttaaatgtgaacaaaacacct
attaataaagaagcatttcacttctctgtagaacgtgaaga---tggcattactgttgaa
gttgcgatgcagtggaacgatggtttccaggaaggcatctattgctttaccaataatatc
ccgcaacgcgatggtggtactcaccttgctggtttccgtggtgctttaacgcgtaccctg
aataattacatggagaaagaaggcttcctgaaaaaagccaagtcttcgacagcaacgggt
gatgatgcccgtgaaggtctgactgcagttatttcagtaaaagtaccagatcctaaattt
tcttcacaaactaaagataagctagtttcttctgaagttaaatcagcggttgaacaagct
atgggtgaaaagttagcagaatacttgctag--------------aaaaccctaaagaag
cggcaaccgtggtcactaaaattattgatgcatcacgcgca-------------------
------------------------------------------------------------
------------------------------------------------------------
------------------------------------------------------------
------------------------------------------------------------
------------------------------------------------------------
------------------------------------------------------------
------------------------------------------------------------
------------------------------------------------------------
------------------------------------------------------------
------------------------------------------------------------
------------------------------------------------------------
------------------------------------------------------------
------------------------------------------------------------
------------------------------------------------------------
------------------------------------------------------------
------------------------------------------------------------
------------------------------------------------------------
------------------------------------------------------------
------------------------------------------------------------
------------------------------------------------------------
-----------------------------------------------------atgttta
aaaaacttcgtggcatgttttctaacgatctctctattgacttgggtaccgccaataccc
ttatttatgtcaaaggacagggcatcgttctcgatgaaccttcagtagttgctatccgtc
aggatcgcaacggatcagccaaaagcgttgcagctgttggccatgatgcaaaactgatgc
tgggtcgtacacctggtaatattgcagcaattcgtccgatgaaggatggtgtaatcgccg
acttctacgtgacagaaaaaatgctgcagcactttattaagcaagtgcatgacaatagct
tcttacgcccgagcccacgtgtattggttgctgttccttgtggttctacccaagttgagc
gccgtgccattcgtgaatcagcacaaggtgctggtgcgcgtgaagtgtatttgattgatg
agccaatggctgctgctatcggtgcaggtatgcctgtgtctgaagcaacgggttcaatgg
tgatcgatatcggtggtggtacaacagaagttgctgttatctcactaaacggtgtggtgt
attcatcatctgtacgtattggtggtgatcgctttgatgaagcgataattaactacgtac
gtcgtaactacggtagcttgattggtgaagcaacagctgaacgaatcaaacacgaaatcg
gttcagcttaccctggcgatgaagtactggaaattgaagtacgtggtcgtaaccttgcag
aaggtgttccgcgcagctttacgctaaactcgaacgaaatccttgaagcgctacaagagc
cgctaacaggtattgtatcagcagttatggtagcacttgaacagtgtccgccagagctag
catctgatatttctgagcgtggtatggtactaacgggtggcggtgcattgcttcgcgatc
tagaccgtctactaacagaagaaacgggtattccagtagttgttgctgaagatccgctaa
catgtgttgcacgtggtggtggtaaagcattagaaatgattgatatgcacggtggcgacc
tctttagcgaggaataa-----atgaccacaaaccctaaaccaatttatcaacgaatttt
acttaaactaagtggtgaagcacta-cagggatcagaaggtttcggtattgatgcaaaag
ttcttgaccgtatggcacaagaagttaaagaactcgttgaactgggtgtgcaggttggcc
ttgttatcggtggcggtaacctgttccgtggtgcaggtttggctgaagcgggtatgaacc
gagttgtgggcgaccacatgggtatgctagcaactgtgatgaatggtttggcaatgcgag
atgcattacaccgtgcctatgtgaacgctcgagtgatgtctgcaattccacttaatggtg
tgtgtgacagctacaactgggctgaagctattagccaacttcgtcaaggtcgcgttgtga
tcttcgctgctggtactggtaatccgttctttacgactgattcagctgcatgccttcgtg
gtattgagattgaagctgacatagtattgaaagcaacgaaagttgacggagtttacactg
atgatccagttaagaacccagatgcagttctttgtgata-agcttggtttccaagacgtt
ctagaaaaagagcttaaagtgatggacttagctgcatttacacttgctcgtgaccataaa
atgccgattcgtgtttttaacatgactaaacctggctctcttcgtcgcgtagtaatgggt
gagcaagaaggcactttgatctcttaa---------------------------------
------------------------------------------------------------
------------------------------------------------------------
------------------------------------------------------------
------------------------------------------------------------
------------------------------------------------------------
---ttggagagtcgaatggacgataataagcagaaggctcttgccgcagcattaggccag
attgaaaagcagtttggtaaaggctcaatcatgagattgggcgataataagacaatggat
atcgaaacggtatcgacaggttctttagctctggatattgctctaggtgctggcggtttg
ccaatggggcgtattgtcgagatttacggtcctgaatcatcaggtaaaacaaccctaact
cttgaagttattgcctccgctcagaaagccggtaagacatgtgcttttattgatgctgaa
catgctcttgatcctatctatgcacagaagctgggtgtcgatattgaccaactactgtgt
tctcagcctgatacgggtgagcaagcgctagaaatcgtcgatgcactcgcacgttctggt
gccgttgatctgattgttgtcgattctgtagcggcattgaccccgaaagccgaaattgaa
ggtgaaatgggcgacagccatatgggattgcaagctaggatgttgtcgcaggccatgcga
aaactgactggtaatttaaaaaatgcaaattgcatgtgtatcttcattaaccaaattcga
atgaagattggtgtaatgtttggcaatccagaaacgactactggtggtaatgcccttaaa
ttctacgcctctgttcgtcttgatattcgccgtactggtgcaattaaagatggtgatgaa
gttgttggtaacgaaacacgcatcaaggttgttaaaaataaaattgccgcgccgtttaag
caagctgaaacacaaattctttatggtcaaggcttcaaccgtaacggtgagctaattgat
ctaggtgttaagcataagctggtagaaaaagcgggtgcttggtacagctataaaggtaat
aagattggtcaaggtaaggctaattcttgtaagcacctagttgaaaacccagcaatagct
gaagagattgaaaaactactgcgtgacatgttgttatcaccagttggtgaagaagtagaa
aaagcagatgtaaaaaaagatgcaaaaaaagatgcagctgaagcactaaaataa------
---atgcagggttctgtaacagaatttcttaagccgcgtcttgttgatattgaacaagtt
agcacgacgcacgcaaaagtaactctagagccactagagcgtggttttggccacacgcta
ggaaacgctcttcgtcgtattttattatcttcaatgccaggttgtgctgtaactgaagta
gaaatcgatggtgtgttacatgagtacagcaccaaagagggagttcacgaagatattctc
gagatccttttaaaccttaaaggtctagccattaaggtt---gagggtaaagatgaagtt
attcttactctgaacaagtctggtgcaggccctgttgttgcaggtgacatcacccatgat
ggtgatgttgagattgcgaacccagagcacgtaatctgccaccttactgatgaccatgct
gaaattagcatgcgcatcaaggtagaacgtggtcgtggctatgtaccagcatcagctcgt
attcacactgaagaagatgagcgtccaattggtcgtctgttagttgatgcaacttacagc
ccagttgatcgtattgcttactctgtagaggcagctcgcgttgaacaacgtactgacctt
gataagctagtaatcgatatggagacaaacggtacacttgatcctgaggaagctatccgt
cgtgcagcaactattcttgctgaacaattggatgcatttgtagatcttcgtgatgtgcga
gttcctgaagaaaaagaagagaagccagagttcgatccgatcctactgcgtcctgtagac
gatcttgaactaactgttcgctctgctaactgtttgaaagcagaagcgatccattacatc
ggtgatctcgttcagcgtactgaggtggagcttctaaagactccaaaccttggtaagaag
tctttgacagaaatcaaagatgtgttggcatcacgtggtctttctctaggcatgcgctta
gaaaactggccgccagcatcaatcgctgaagattaa------------------------
------------------------------------------------------------
------------------------------------------------------------
------------------------------------------------------------
------------------------------------------------------ccctat
aacgattgggatgcgcattacgaagtgcttccgggcaaagaaaaagtcgttagtgaactg
caaaaacttgctgccgatgctgactttatttacctagctaccgatttggaccgcgaagga
gaagctattgcatggcaccttcgtgagatcatcggtggtgatgatgcacgttataagcga
gtggtatttaatgagatcactaaaaatgcaattcaacaggcgtttgaagaacctggtgaa
ctgaacattgatggtgttaacgctcagcaagctcgacgttttcttgatcgcgtagtgggt
ttcatggtgtcacctcttctttggaagaaggttgcccgtggtctatctgctggtcgtgtt
cagtctgtagcggtaaagttgattgttgaacgtgaacgtgaaattaaagcgtttacacca
gaagagttctgggacattcatgcgaatacattgactgttggtaaagatgcactgcgtttg
attgtttctcagcaggcgggtaaagctttccgtccggttaatgaagcacaaaccatggcg
gctaaatctgtacttgatagtgcagagtataaagtggtcgatcgtgaagatcgcccaacg
agtagcaagccttctgcaccttatatcacatcaacactacaacaagcggcaagtacccgt
cttggctacggtgtaaaacgtacaatgggtttggctcagcgtctatatgaagcgggttat
attacctatatgcgtaccgattcgaccaacttatcgaatgatgctgttgtagctgcacgt
gaatttatcggtagcgaatacggtgagaattatctcccgaaagaagcgataaagtacggt
agcaagaaaaatgcacaagaagcgcacgaagcgattcgtccttcaagtgttgaagtacaa
gctgaaaatcttgaaggtatggatgcggatgcagttaagttatacgacttaatttggcgt
cagtttgtatcttgtcagatggtgccagcaaaatacgattcaagcacaattacggttcaa
gctgatgagtttacgcttaaagcgaaaggacgtattttgcgctttgcaggttggacttta
gtacagcgtccatctggtaaga---atgaagatacgacattgcctatcgttcacgttggc
gatgtcatgatattagaaggcgttgagcctaaacaacacttcactaagccaccagcgcgc
tttacagaagctgcattggttaaagaattagagaagcgtggtattggtcgaccttctaca
tacgcatcaatcatttctacgattcaagatcgtggttatgtacgtgtagatcagcgccgt
ttctatgcagagaaaatgggtgaaatcgtttcagatcgtttggatggaagtttcccagat
ctgatggattttgatttcaccgctcgcatggaaggcaaccttgataaaatcgctgaaggt
gaaaagaactggaaagccgttcttgataacttctttagcgacttcacgactgagcttgaa
agagcagagttagatgaagatgaaggtggtatgaagccaaacaatatcgttgtgactgat
attgaatgtccgacatgttcacgtccaatgggtattcgcacagcatcgactggcgtattc
ctagggtgttctggttatgcacttccgccaaaagagcgttgtaaaaagacgattaactta
ggtgatgaagacggcattgttaacgtgcttgaag---aagacgttgaaactgctgcatta
cgtgctaaaaagcgttgtccgaaatgtgacaccgcaatggatgcatacctaattgaccaa
------------------------------------------------------------
------------------------------------------------------------
------------------------------------------------------------
------------------------------------------------------------
------------------------------------------------------------
------------------------------------------------------------
------------------------------------------------------------
------------------------------------------------------------
------------------------------------------------------------
---------------------------------------------------
>Vordalii_LMG13544T
---------------------------------------------gtcgttggagttggt
ggtggtggcggtaacgctgttgaacacatggtgcgtgagtccatcgaaggcgtggaattc
atcagtgtcaataccgatgcgcaagcacttcgtaaaacaagcgtaagtagcgtcattcaa
attggtggtgatatcactaaaggtttgggtgctggtgcaaacccgcaagttggacgtgat
gcagctctagaagaccgagaaagaattaaagaagttctgatgggtgccgatatggtgttt
atcgcagctggtatgggcggtggtacaggtactggtgcagctcctgttattgcagaagtt
gccaaagaactgggtatcttaaccgtagcggttgtcacgaaacctttcagttttgaagga
aaaaaacgtttggcatttgctgaacaaggcattgaagagttgtcaaaacacgttgactct
ttgattaccattcctaatgaaaaactactgaaagtattaggtcgtggtattactttgctc
gaagcctttgcaagcgcgaatgacgtgcttaaaaatgcagtacaaggtattgctgaactg
attacacgcccaggcatgattaacgtggactttgctgacgtacgtactgtgatgtcagaa
atgggccacgctatgatgggtagtggagtggctcgcggcgaagatcgtgcagaagaagcg
gcagagatggcaatt---------------------------------------------
------------------------------------------------------------
------------------------------------------------------------
------------------------------------------------------------
------------------------------------------------------------
------------------------------------------------------------
------------------------------------------------------------
------------------------------------------------------------
------------------------------------------------------------
------------------------------------------------------------
------------------------------------------------------------
------------------------------------------------------------
------------------------------------------------------------
------------------------------------------ggcaacctagttgtaaac
ggcaaaactgtacgtgtaacagctgagcgtaacccagaagatctaaaatgggatgcaatc
ggtgttgacgtggttgctgaagcaacaggtctattcctagacgacgcaaccgctcgtaag
cacatcactgctggcgcgaaaaaagttgttctaactggtccttcaaaagacgcgactcca
atgttcgtaatgggtgttaaccacgcttcttacgctggtcaagacatcgtttctaacgct
tcttgtactacaaactgcctagcacctatcgctaaagttcttaatgacaagtggggcatc
gagtctggtcttatgactactgttcacgcaacgacagcgactcaaaaaactgtagatggt
ccttctgcgaaagactggcgtggtggtcgtggtgcttctcaaaacatcatcccatcttca
actggcgcagctaaagcagttggcgttgtaatcccagaactaaacggcaaactgactggt
atggctttccgcgtacctacagcgaacgtttctgtagttgacctaactgttaacctacaa
aacccagcatcttacgcagaaatttgtgctgaaatgaagcgcgcttctgaaaacgaattc
gctggcgttctaggctacactgaagatgccgttgtttctcaagacttcatcggcgaaatc
aacacatctgtattcgatgctaaagctggtatcgca------------------------
------------------------------------------------------------
------------------------------------------------------------
------------------------------------------------------------
------------------------------------------------------------
------------------------------------------------------------
------------------------------------------------------------
----------------------------------------aggtttcgggtggtctgcac
ggcgtcggtgtgtccgtcgtcaacgcgctgtctgaaaaagtgctactgactatctatcgt
aacggcgctattcacacacaaacttattgtcacggtgtgccacaagcgccgttggctgtg
gtgggtgaaaccgataaaaccgggacaaccctgcgtttttggccaagtgctgaaaccttt
accaacattg---aattccattacgatattttagctaagcgtctgcgtgagctctctttc
ctaaactctggtgtatccatcaaactatttgatgaacgcgaagaagacaaaaaagaccac
ttcagatatgaaggtggtattaaagcgtttgttggccatttaaaccgcaataaaacgccg
atccatgaaaaagtattccatttcagctctgagcgt---gacgatgggattaccgtggaa
gtggcgatgcagtggaacgatggtttccaagaaaacatttactgctttaccaacaacatt
cctcaacgtgatggtggtgcccacttagcgggtttccgtggggcgttaactcgtacccta
aacaccttcatggataaagaaggcttctcgaaaaaagcgcaagc---ggcgacctcgggt
gatgatgctcgtgaaggtttaaccgcggtggtttcagtgaaagtgccggatcctaagttc
tctagccaaactaaagataaattagtttcatctgaggtgaaaactgcggttgaatcagca
atgggtgagaaattggcggagtttttggctg--------------aaaacccaagtgaag
ccaaaatggtctgttcaaaaatcattgatgcggctcgtgctcgtgaagcggcgcgtaaag
cgcgtgaaatgacacgtcgtaaaggtgcgttagatcttgctggt----------------
------------------------------------------------------------
------------------------------------------------------------
------------------------------------------------------------
------------------------------------------------------------
------------------------------------------------------------
------------------------------------------------------------
------------------------------------------------------------
------------------------------------------------------------
------------------------------------------------------------
------------------------------------------------------------
------------------------------------------------------------
------------------------------------------------------------
------------------------------------------------------------
------------------------------------------------------------
------------------------------------------------------------
------------------------------------------------------------
------------------------------------------------------------
------------------------------------------------------------
------------------------------------------------------------
------------------------------------------------------------
-------------------------------------------aggtaccgccaatactc
ttatatacgttaaaggacaaggtattgtcctcgacgagccttccgttgttgctattcgcc
aagataaaggtcgtggtggaaaaagcgttgctgctgtcggtcatgccgctaagcagatgc
ttggtcgtacgccggggaatatttctgcaattcgtccgatgaaagacggcgtgattgcgg
atttctacgtgaccgaaaaaatgttgcaacacttcattaagcaggtgcatgacaacagtg
tcctcaaaccaagccctcgcgttctggtgtgtgtgccttgcggctccacccaagttgaac
gccgtgcgattcgtgaatcagcactcggtgctggcgcgcgtgaagtctatttgattgatg
agcctatggcggcggccatcggtgctggtctacgtgtttctgaaccaacgggttcaatgg
tggtcgatatcggtggtggtacgactgaagttgccgttatttccttgaacggtgtggttt
actcttcctctgtgcgtatcggcggtgaccgttttgatgaatcgatcatcaattatgtgc
gtcgtaactacggcagcttaatcggtgaagcgaccgcagagaaaatcaaacatgagattg
gctcggcttaccccggcgatgaagtgatggagattgaagttcgtggtcgtaaccttgctg
aaggggttcctcgtagctttactcttaactccaatgaaatcttagaagcactgcaagaac
cgctttccagtattgtttctgcggtgatggttgcgcttgaacagtgcccgccagagcttg
cttctgatatctcagaaaatggtatggtattaaccggtggcggagcgctgctcaaagata
ttgatcgcctcttgaccgaagaaacgggaataccagttgtggttgccgataatcctctaa
cctgtgttgccct-----------------------------------------------
------------------------------------------------------------
-----------------------ta-caaggcgaagaaggttttggtattgatcctgcgg
tgttagatcgcatggcacaggaagtaaaagaactggttgaactgggtgttcaagtgggtg
ttgtcatcggcggcggtaacttattccgtggcgcaggtcttgctgaagcgggcatgaacc
gtgttgtgggcgaccacatgggaatgctggcaaccgtaatgaatggtttggcaatgcgtg
atgctttgcaccgtgcttatgtgaatgcgcgcgtgatgtctgccattcctcttaaaggtg
tgtgtgacgattacaattgggccgatgctatcagccaactacgtcaaggccgtgttgtga
ttttctctgcgggtactggtaacccattcttcacgaccgattctgctgcctgtctacgcg
gtattgaaattgaagccgatgtggttctaaaagcgacaaaagtagatggcgtatttagtg
cagacccagtggcaaacccagacgcagaactgtatgata-agctgtcttatacaaccgtg
cttgaaaaagagctaaaagtgatgga----------------------------------
------------------------------------------------------------
------------------------------------------------------------
------------------------------------------------------------
------------------------------------------------------------
------------------------------------------------------------
------------------------------------------------------------
------------------------------------------------------------
------------------------------------------------------------
------------tttggtaaaggttcgatcatgcgccttggtgacaaccgtacaatggat
gttgaaaccatttctaccggttcactttctttggatattgcattgggtgctggcggttta
ccaatgggacgtatcgttgaagtttacggccctgaatcatcaggaaaaacaaccttaacg
ctggaattgatcgcagcagcacaacgagtgggtaaaacctgtgcttttatcgatgcagaa
catgcccttgacccaatttatgctaaaaaactgggtgtcaacattgatgagctgttggtt
tcacaacctgatacgggtgaacaagcgcttgaaatttgtgatgccttggctcgttctggt
gccattgatgttatcgtgattgactctgtggctgcactgacaccaaaagctgaaattgaa
ggtgaaatgggcgatagccacatgggcctccaagcacgtatgctttctcaagcgatgcgt
aagttaacgggtaacttaaaacagtccaactgcatgtgcatcttcattaaccagatccgt
atgaaaattggtgtgatgtttggtaaccctgaaaccacaacaggtggtaatgcccttaaa
ttctacgcttcagttcgtttagatattcgtcgtacaggctctatcaaagagggtgacgaa
gtcgtgggtaacgaaacgcgtattaaagtggtgaagaacaaaatcgcggctccctttaag
caagcggatactcaaatcctttacggacaaggttttaaccgtgaaggtgaattggttgat
------------------------------------------------------------
------------------------------------------------------------
------------------------------------------------------------
------------------------------------------------------------
----------------------aatttcttaagccacgtcttgttgatatcgaacagatt
agcacgacacacgcaaaagtaactcttgagccgttagagcgtggtttcggccatactctg
ggtaatgcacttcgccgtattcttctatcttcaatgccaggttgtgctgtaactgaagtg
gagattgaaggcgtactacacgagtacagcaccaaagaaggcattcaagaagatatcctt
gagatccttctgaacctaaaaggtttggctgttcgcgttgccgaaggcaaagatgaagtg
ttcattacgctaaacaaatcaggctcgggccctgttgttgcaggtgacatcacccatgat
ggtgatgtagagatcactaaccctgagcacgtgatttgtcatctaacggatgacaacgct
gagatcgctatgcgtatcaaagtagaacgtggtcgtggttatgttccagcttcagctcgt
atccatactgaagaagatgagcgtccaatcggtcgtctacttgtagatgctacttacagc
ccagtagacaaaattgcctactctgtggaagccgctcgtgtagaacagcgtactgattta
gacaagctcgttatcgatatggaaacgaacggtactctagaacctgaggaagcaatccgt
cgtgcagcaactattcttgctgagcaattggatgcgttcgtagatcttcgtgatgtacgt
gtacctgaggagaaggaagagaagccagaattcgatccaatcctactgcgtcctgtagac
gatcttgaactaacagttcgctctgctaactgtctgaaagcagaagcgattcactacatc
ggtgatctagtacagcgcactgaggttgagctacttaaaacgccaaaccttggtaagaaa
tctcttacagagattaaagacgtgcttgcatcacgtggtctatctttgggcat-------
------------------------------------------------------------
------------------------------------------------------------
------------------------------------------------------------
------------------------------------------------------------
------------------------------------------------------------
------------------------------------------------------------
------------------------------------------------------------
------------------------------------------------------aaacga
gttgtatttaacgaaattactaaaaatgcaatccaaaaagccttacaaacaccgggtgaa
ttgaatatcgacggtgtaaacgcccaacaagcgcgccgtttcatggaccgtgtggtgggt
tttatggtctctccattactttggaaaaaagtggcgcgtggcttgtctgcgggtcgcgtc
caatcggtggcggtgaaattacttgttgagcgtgagcgtgaaattaacgcgtttgtccct
gaagagttctgggatatccatgctgatacgaaaacgcaagataaaacggatttccgtctg
ttggtcgcgcaaaaaaatgatgtagcgtttaagcctgtcaacgaagcggaagctaaatca
gcggtttcgattttagaaaaagcttcttacgaagtgtgtaaacgtgaagaccgcccaacc
agcagtaaaccttccgctccttttatcacctcgacgttacagcaagcagccagtactcgc
ttgggttacggagtgaagaaaacgatgatgctagctcagcgcttgtatgaggcgggttac
atcacttatatgcgtaccgattcaaccaacttaagtactgaagcggtcgaagcggttcgc
agctatattgggagtgagtttggacaagcctacttacctgagaatccgttagcttatgga
agtaagcaaggcg-----------------------------------------------
------------------------------------------------------------
------------------------------------------------------------
------------------------------------------------------------
------------------------------------------------------------
------------------------------------------------------------
------------------------------------------------------------
------------------------------------------------------------
------------------------------------------------------------
------------------------------------------------------------
------------------------------------------------------------
------------------------------------------------------------
------------------------------------------------------------
------------------------------------------------------------
------------------------------------------------------------
------------------------------------------------------------
------------------------------------------------------------
------------------------------------------------------------
------------------------------------------------------------
------------------------------------------------------------
------------------------------------------------------------
------------------------------------------------------------
------------------------------------------------------------
------------------------------------------------------------
------------------------------------------------------------
---------------------------------------------------
>Vmimicus_LMG7896T
--------------------------------------------agtcgttggagtgggt
ggtggcggcggtaacgccgttgaacacatggtgcgtgaatccatcgagggtgtggaattc
atcagtatcaataccgatgcacaggcactgcgcaagacaagcgttggtactgttattcaa
attggtggcaatatcaccaaaggtctaggagccggagctaacccacaagtgggtcgtgat
gcagcactagaagataaagaacgcattaaagaattcctgactggtgccgatatggtgttt
atcgcagcaggtatgggtggcggtacaggaaccggagctgcaccagtgattgccgaagtg
gcaaaagaactgggcattctgacggttgctgtggtaaccaaacctttcagctttgaaggt
aaaaagcgtctggcttttgctgaacagggaattgaagagctgtcaaagcatgttgattca
ctgatcactattccaaacgaaaaactgctcaaagtgttggggcgtggtatcacgttactg
gaagcctttgcgagcgcgaacaacgtacttaaaaatgcagtgcaaggcatcgctgaactg
attactcgcccgggcatgattaacgtcgactttgcggacgtacgcactgtgatgtcggaa
atgggtcatgccatgatgggtagcggtgttgcaagaggtgaagaccgcgcggaagaagct
gctgaaatggcgat----------------------------------------------
------------------------------------------------------------
------------------------------------------------------------
------------------------------------------------------------
------------------------------------------------------------
------------------------------------------------------------
------------------------------------------------------------
------------------------------------------------------------
------------------------------------------------------------
------------------------------------------------------------
------------------------------------------------------------
----------------------------tccgtgcagcgcaagagcgcaatgacatcgaa
gttgtaggtatcaatgacctgatcgacgtagattacatggcttacatgctgaagtacgat
tcaactcacggccgtttcaacggtactgttgaagttgaaggtggtaacctgatcgtaaac
ggcaaaactgtacgtgtaactgcagaacgcaacccagctgacctgaaatggggtgaaatc
ggtgttgacgttgttgctgaagcaacaggtctgttcctgactgacgaaactgctcgtaaa
cacatcgaagctggtgcgaagaaagttgttctaactggtccttcaaaagacaagactcca
atgttcgtaatgggcgttaaccacaagacttacgctggtcaagacatcgtttctaacgct
tcttgtactactaactgtctggcgcctatcgctaaagtactgaacgacaacttcggtatc
gagtctggcctgatgactactgttcacgcaacaactgcaactcaaaaaacagttgacggt
ccttcagcgaaagactggcgcggtggccgtggtgcttctcaaaacatcatcccatcttca
actggcgcagcaaaagcagtaggcgttgttcttccagaactgaacggcaaactgactggt
atggctttccgcgtaccaactgctaacgtttctgtagttgacctgactgttaacctgcaa
aaagcagcgtcttacgacgacatcaaagcagctatgaaagcagcttctgaaggcgaacta
gctggtatcttgggctacactgaagatgcagtagtttctactgacttcaacggtgacact
cgcacttctatcttcgatgctgacgcaggtatcgcactaactgaca--------------
------------------------------------------------------------
------------------------------------------------------------
------------------------------------------------------------
------------------------------------------------------------
------------------------------------------------------------
------------------------------------------------------------
------------------------------------------------------------
----------------------------------aaaaagtgctgcttaccatttatcgt
ggtggcaagattcacacccaaacttaccatcacggtgtgccacaagcaccgttgtctgta
gtgggtgagactgagcgtaccggtactaccgtacgtttctggcctagtgcacagactttt
accaatatcg---aattccattacgacattctggctaaacgcctgcgtgagctgtcattc
ctgaactctggcgtgtcgatcaagctgacggatgagcgtgaagaagataagaaagaccac
ttcatgtatgaaggtggtattcaagcgtttgttacccacttgaaccgtaacaaaacgccg
atccatgaaaaagtattccacttcaaccaagagcgt---gaagatggcatcagcgtggaa
gtggcaatgcagtggaacgatggtttccaagaaaacatctactgctttaccaacaacatc
ccacagcgtgatggcggtacccacttagccggtttccgtggtgcgttgacccgtactttg
aacaactacatggacaaagaaggcttctcgaagaaagcccaagc---ggcaacctcgggt
gatgatgcgcgtgaaggcttaacggcggtggtttcggtgaaagtaccggatcctaaattc
tcgagccaaaccaaagataagctggtttcttcggaagtgaaatccgcggttgagtcagcc
atgaatgagaagctggcggatttcctggcgg--------------aaaacccaagcgaag
cgaaaaacgtttgttcgaagattattgatgcggcgcgtgctc------------------
------------------------------------------------------------
------------------------------------------------------------
------------------------------------------------------------
------------------------------------------------------------
------------------------------------------------------------
------------------------------------------------------------
------------------------------------------------------------
------------------------------------------------------------
------------------------------------------------------------
------------------------------------------------------------
------------------------------------------------------------
------------------------------------------------------------
------------------------------------------------------------
------------------------------------------------------------
------------------------------------------------------------
------------------------------------------------------------
------------------------------------------------------------
------------------------------------------------------------
------------------------------------------------------------
------------------------------------------------------------
------------------------------------------------------------
------------------------------------tcgatttaggtaccgccaacacac
ttatttatgtcaaaggacagggtattgttcttgatgaaccttctgttgttgctattcgtc
aggacaaaggccgtggcggtaaaaccgttgcagcagttggtcatgccgcaaagcagatgc
tcggtagaactcctggcaacatttctgcgattcgcccaatgaaagatggcgtaattgctg
acttttacgtgacggaaaaaatgctgcagcattttattcgccaagtgcatgacaacagcg
ttctaaaacctagcccacgcgtactggtgtgtgtgccttgtggttcaacccaagttgaac
gccgtgcgatccgtgaatcagcactgggtgcgggtgcgcgtgaagtttacttgattgatg
agccaatggcggcagcaatcggcgcaggtctgcgtgtttctgaaccaaccggttcaatgg
tgattgatatcggtggtggtactacggaagttgcagtgatctcgctaaatggtgtggttt
actcttcttctgtgcgtatcggtggtgaccgctttgatgaagcgatcattaattatgttc
gtcgtaactacggtagcttgattggtgaagcaacggcagaaaagatcaaacacgagatcg
gttcagcttatccgggtgatgacgtacaagaaatcgaagtacgcggtcgtaaccttgcgg
aaggtgtgccacgtagcttcacactgaactccaatgaaatccttgaagcgttgcaagagc
cgctgacaggcatcgtttctgcagtgatggttgcactagaacagtgtccacctgaactgg
catcagacatctctgaaaacggtatggttctgactggcggtggtgcactgttgaaagatc
tggatcgtctcctgatggaagaaaccggtattccagttgtaatcgctgatgatccactga
cttgtgtggctcgtggtg------------------------------------------
------------------------------------------------------------
-ttaaaactgagtggtgaagcgcta-caaggcactgaaggttttggtattgatccaacgg
tacttgaccgtatggctcaggaagtaaaagaactggttgaactgggcgtacaagtgggtg
ttgtgattggtgggggtaacctgttccgtggtgcaggccttgcaaaagcaggcatgaacc
gcgttgtgggtgaccatatgggtatgctggcaaccgtgatgaacggattggcgatgcgtg
atgcattgcaccgtgcttatgttaacgcacgtctaatgtctgctattcctctgaatggtg
tgtgtgacgattacagctggtccgatgcgattcgtgaattgcgccaaggccgtgtggtaa
ttttcgctgcgggtactggtaatcctttctttactaccgattctgcagcgtgtctgcgcg
gtattgagattgaagctgacgtggttctcaaagcgacgaaagtagatggtgtttacagcg
ctgacccggtagccaacccagatgcacaactgtatgata-agcttgcttacaacgatgtg
ctt---------------------------------------------------------
------------------------------------------------------------
------------------------------------------------------------
------------------------------------------------------------
------------------------------------------------------------
------------------------------------------------------------
------------------------------------------------------------
------------------------------------------------------------
------------------------------------------------------------
-----------------------ttccatcatgcgcctaggcgacaaccgtgccatggac
gtagaaaccatttcgaccggttctctatctcttgatatcgctttgggagcgggtggcctg
ccaatgggacgtatcgttgagatcttcggcccagaatcttcaggtaaaacaacgttaact
cttgagctgattgccgctgcgcagcgtgaaggtaaaacctgtgcctttatcgatgctgag
cacgcgctggatccggtttatgccaagaaactgggtgttaatatcgatgagctactggtt
tctcagccagataccggcgaacaagcactagaaatttgtgatgcactggctcgctctggt
gcggtagatgtgattgttgtcgactctgttgcggctttgacaccaaaagcagaaattgaa
ggcgaaatgggcgacagccacatgggtctgcaagcgcgtatgttgtcgcaagcgatgcgt
aaactgacgggtaacctgaagcaatccaactgtatgtgtatcttcatcaaccaaattcgt
atgaagattggtgtgatgtttggtaaccctgaaaccacaacgggtggtaacgcactgaaa
ttctatgcttctgttcgtcttgatattcgtcgtactggcgcaatcaaagaaggcgaagaa
gtcgtgggtaacgaaacccgcatcaaagtagtgaagaacaagattgctgcaccgtttaaa
gaagccaacactcaaattatgtacggccaaggtttcaaccgcgaaggtgagttgatcgat
cttggtgtgaaacacaaaatggttgaaaagtcaggcgctt--------------------
------------------------------------------------------------
------------------------------------------------------------
------------------------------------------------------------
----------------------aatttcttaagccacgtcttgttgatatcgaacaaatc
agcacgacacacgcaaaagtaactcttgagccgttagagcgtggtttcggccatactctg
ggtaatgcacttcgccgtattcttctatcttcaatgccaggttgtgctgttactgaagta
gagattgaaggcgttcttcacgagtacagcaccaaagaaggtgttcaggaagatatcctt
gagattctcttgaacctgaaaggtctggctgttcgcgttgccgaaggcaaagatgaagtg
ttcattacactaaacaaatcaggctcgggccctgtggttgcaggtgacatcacccatgac
ggtgatgtagagatcgtaaaccctgaacacgtaatttgtcatttaacttctgacaatgct
gcgatcgctatgcgtatcaaagtagaacgtggtcgtggttatgttccagcttctgcccgt
atccatactgaagaagacgagcgtccaattggtcgtctgcttgtcgatgccactttcagc
ccagtagacaaaattgcctactcagttgaagcggctcgtgttgagcaacgtactgacctg
gataagctagttatcgatatggaaactaacggtactcttgagcctgaggaagcaatccgt
cgcgcagcaactattcttgctgagcaattggatgcgttcgtagatcttcgtgatgtacgt
gtacctgaggagaaggaagagaagccagaattcgatccgatcctactgcgtcctgtagac
gatcttgaactaacagttcgctctgctaactgtctgaaagcagaagcgattcactacatc
ggtgatctggtacagcgcactgaggttgagcttcttaaaacgccaaaccttggtaagaaa
tctcttacagagattaaagacgtgcttgcatcacgtggtctgtctctgggcat-------
------------------------------------------------------------
------------------------------------------------------------
------------------------------------------------------------
------------------------------------------------------------
------------------------------------------------------------
------------------------------------------------------------
------------------------------------------------------------
-------------------------------------------------------aacga
gtagtatttaacgagatcaccaagaacgcgattcagcaggcattccaacagcctggagaa
ttgaatatggatggcgtaaacgctcagcaagcgcgccgtttcatggatcgcgtggtgggc
ttcatggtttctccactgctatggaaaaaagttgcacgtggcctttctgcaggtcgcgta
cagtctgttgcagtgaaactcttggttgagcgtgagcgcgaaatcaaagcatttgttcct
gaagagttttgggacatcaatgcggatacgttgaccgcagacaagcaagatttccgtctg
ctggtggcacaaaaagatggtgtagcgttcaagccagtgaacgaaactgaagctttggct
gccgttgcggcgttgaacaaagcacaatatgaagtgtgcaaacgcgaagacaagccaacg
agcagcaaaccaagtgcgccatttattacttcaaccttgcagcaagcggcgagtacacgc
cttggctacggggtgaaaaagaccatgatgctcgctcagcgtctgtatgaagcgggctac
atcacctatatgcgtactgactcaactaacttgagcgcagaagcggtagacaatgtacgt
ggctatattactaagcattacggcgaagcctatttaccgagtcagccgaatgtgtatggc
agcaagcaaaatgc----------------------------------------------
------------------------------------------------------------
------------------------------------------------------------
------------------------------------------------------------
------------------------------------------------------------
------------------------------------------------------------
------------------------------------------------------------
------------------------------------------------------------
------------------------------------------------------------
------------------------------------------------------------
------------------------------------------------------------
------------------------------------------------------------
------------------------------------------------------------
------------------------------------------------------------
------------------------------------------------------------
------------------------------------------------------------
------------------------------------------------------------
------------------------------------------------------------
------------------------------------------------------------
------------------------------------------------------------
------------------------------------------------------------
------------------------------------------------------------
------------------------------------------------------------
------------------------------------------------------------
------------------------------------------------------------
---------------------------------------------------
>Vanguillarum_LMG4437T
--------------------------------------------agtcgttggagttggt
ggtggtggcggtaacgctgttgaacacatggtgcgtgagtccatcgaaggcgtggaattc
atcagtgtcaataccgatgcgcaagcacttcgtaaaacaagcgtaagtagcgtcattcaa
attggtggtgatatcactaaaggtttgggtgctggtgcaaacccgcaagttggacgtgat
gcagctctagaagaccgagaaagaattaaagaagttctgatgggtgccgatatggtattt
atcgcagctggtatgggcggtggtacaggtacaggtgcagctcctgttattgcagaagtt
gccaaagaactgggtatcttaaccgtagcggttgtcacgaaacctttcagttttgaagga
aaaaaacgtttggcatttgctgagcaaggtattgaagagttgtcaaaacacgttgactct
ttgattaccattcctaatgaaaaactactgaaagtgttaggtcgtggtattaccttactt
gaagcatttgcgagtgcgaatgatgtacttaaaaatgcagtgcaaggtattgcagagcta
attacacgcccaggcatgattaacgtggactttgctgacgtacgtactgtgatgtcagaa
atgggccatgctatgatgggtagtggagtggctcgcggcgaagatcgtgcagaagaagcg
gcagagatggcaat----------------------------------------------
------------------------------------------------------------
------------------------------------------------------------
------------------------------------------------------------
------------------------------------------------------------
------------------------------------------------------------
------------------------------------------------------------
------------------------------------------------------------
------------------------------------------------------------
------------------------------------------------------------
------------------------------------------------------------
------------------------------cgtgcagcgcaagagcgcaacgacatcgaa
gttgtaggtattaacgaccttatcgacgtagattatatggcatacatgttaaagtatgac
tcaactcatggccgtttcaacggtactgttgaagttgaagctggcaacctagttgtaaac
ggcaaaactgtacgtgtaacagctgagcgtaacccagaagatctaaaatgggatgcaatc
ggtgttgacgtggttgctgaagcaacaggtctattcctagacgatgcaacagctcgtaag
cacatcactgctggcgcgaaaaaagttgttctaactggtccttcaaaagacgcgactcca
atgttcgtaatgggtgttaaccacgcttcttacgctggtcaagacatcgtttctaacgct
tcttgtactacaaactgtctagcacctatcgctaaagttcttaacgacaagtggggcatc
gagtctggtcttatgactactgttcacgcaactacagcgactcaaaaaactgtagatggt
ccttctgcgaaagactggcgtggtggtcgtggtgcttctcaaaacatcatcccatcttca
actggcgcagctaaagcggttggcgttgtaatcccagaactaaacggcaaactgactggt
atggctttccgcgtacctacagcgaacgtttctgtagttgacctaactgttaacctacaa
aacccagcatcttacgcagaaatctgtgcggaaatgaagcgcgcttctgaaaacgaattc
gctggcgttctaggctacactgaagatgcagttgtttctcaagacttcatcggcgaaatc
aacacatctgtattcgatgctaaagctggtatcgcactaactgacaa-------------
------------------------------------------------------------
------------------------------------------------------------
------------------------------------------------------------
------------------------------------------------------------
------------------------------------------------------------
------------------------------------------------------------
--------------------------------ctcatacaaggtttcgggtggtctgcac
ggcgtcggtgtgtccgttgtcaacgcgctgtctgaaaaagtgctactgactatctaccgt
aacggcgctattcacacacaaacttattgtcacggtgtgccacaagcgccgttggctgtg
gtgggtgaaaccgataaaaccgggacaaccctgcgtttttggccaagtgctgaaaccttt
accaacattg---aattccattacgatattttagctaagcgtctgcgtgagctctctttc
ctaaactctggtgtatccatcaaattgcttgatgaacgcgaagaagataaaaaagaccat
ttcagatatgaaggtggtattaaagcgttcgttggccatttaaaccgcaataaaacgccg
atccatgaaaaagtattccatttcagctctgagcgt---gacgatgggattaccgtggaa
gtggcgatgcagtggaacgatggtttccaagaaaacatttactgctttaccaacaatatt
cctcaacgtgatggtggtgcccacttagcgggtttccgtggggcgttaactcgtacccta
aacaccttcatggataaggaaggcttctcgaaaaaagcgcaagc---ggcgacctcgggt
gatgatgctcgtgaaggtttaaccgcggtggtttcagtgaaagtgccggatcctaagttc
tctagccaaactaaagataaattggtttcatccgaggtgaaaactgcggttgaatcagca
atgggtgagaaattggcggagtttttggctg--------------aaaacccaagtgaag
ccaaaatggtctgttcaaaaatcattgatgcggc--------------------------
------------------------------------------------------------
------------------------------------------------------------
------------------------------------------------------------
------------------------------------------------------------
------------------------------------------------------------
------------------------------------------------------------
------------------------------------------------------------
------------------------------------------------------------
------------------------------------------------------------
------------------------------------------------------------
------------------------------------------------------------
------------------------------------------------------------
------------------------------------------------------------
------------------------------------------------------------
------------------------------------------------------------
------------------------------------------------------------
------------------------------------------------------------
------------------------------------------------------------
------------------------------------------------------------
------------------------------------------------------------
------------------------------------------------------------
---------------------------------------------gtaccgccaatactc
ttatatacgttaaaggacaaggtattgtcctcgacgagccttccgttgttgctattcgcc
aagataaaggtcgtggtggaaaaagcgttgctgctgtcggtcatgccgctaagcagatgc
ttggtcgtacgccggggaatatttctgcaattcgtcctatgaaagacggcgtgattgcgg
atttctacgtgaccgaaaaaatgttgcaacacttcatcaagcaggtgcatgacaacagtg
tactcaaaccaagccctcgcgttctggtgtgtgtgccttgtggctccacccaagttgaac
gccgtgcgattcgtgaatcagcactcggtgctggcgcgcgtgaagtgtatttgattgatg
aacctatggcggcggccatcggtgcaggtctgcgtgtttctgaaccaacgggttcaatgg
tggtcgatatcggtggtggtacgactgaagttgccgttatttccttgaacggtgtggttt
actcttcctctgtgcgtatcggcggtgaccgttttgatgaagcgatcatcaattatgtgc
gtcgtaactacggcagcttaatcggtgaagcgaccgcagagaaaatcaaacatgaaattg
gctcggcttaccccggcgatgaagtgatggagattgaagttcgtggtcgtaaccttgctg
aaggggtccctcgtagctttactcttaactccaatgaaatcttagaagcactgcaagaac
cgctttccggtattgtttctgcggtgatggttgcgcttgaacagtgtccgccagagcttg
cttctgatatctcagaaaatggtatggtattaaccggtggtggagcgctgctcaaagata
tcgaccgcctcttgaccgaagaaacgggaataccagtcgtggttgccgataatcctctaa
cc----------------------------------------------------------
-----------------ttttatgaggacgaattcctaaaccagcctatcaacgtatcct
gttaaaacttagcggtgaagcgcta-caaggcgaagaaggttttggtattgatcctgcgg
tgttagatcgcatggcacaggaagtaaaagaactggttgaactgggtgttcaagtgggtg
ttgtcatcggcggcggtaacttattccgtggcgcaggtcttgctgaagcgggcatgaacc
gtgttgtgggcgaccacatgggaatgctggcaaccgtaatgaatggtttggcaatgcgtg
atgctttgcaccgtgcttatgtgaatgcgcgcgtgatgtctgccattcctcttaaaggtg
tgtgtgacgattacaattgggccgatgctatcagccaactacgtcaaggccgtgttgtga
tcttctcagcgggtactggtaacccattcttcacaactgattctgctgcctgtttgcgcg
gtattgaaattgaagcggatgtggttctaaaagcgacaaaagtagatggcgtatttagtg
cagacccagtggcaaacccagacgcagaactgtatgata-agctgtcttatacaaccgtg
cttgaaaaagagctaaaagtgatggacctgg-----------------------------
------------------------------------------------------------
------------------------------------------------------------
------------------------------------------------------------
------------------------------------------------------------
------------------------------------------------------------
------------------------------------------------------------
------------------------------------------------------------
------------------------------------------------------------
-----------------------ttcgatcatgcgccttggtgacaaccgtacaatggat
gttgaaaccatttctaccggttcactttctttggatattgcattgggtgctggtggttta
ccaatgggacgtatcgttgaagtctacggccctgaatcatcaggaaaaacaacgttaacg
ctggaattgatcgcagcagcacaacgagtgggtaaaacctgtgcttttatcgatgcagaa
catgcccttgacccaatttatgctaaaaaactgggtgtgaacatcgatgagctgttggtt
tcacaacctgatacgggtgaacaagcgcttgaaatttgtgatgccttggcccgttctggt
gccattgatgttatcgtcattgactctgtggctgcactgacaccaaaagctgaaattgaa
ggtgaaatgggcgatagccacatgggtctacaagcacgtatgctttctcaagcgatgcgt
aagttaacgggtaacctaaaacagtccaactgcatgtgcatcttcattaaccagatccgt
atgaaaattggtgtgatgtttggtaaccctgaaaccacaacaggtggtaatgcccttaaa
ttctacgcttcagttcgtttagatattcgtcgtacaggctctattaaagagggtgacgaa
gtcgtgggtaacgaaacgcgtattaaagtggttaagaacaaaatcgcggctccctttaaa
caagcggatactcaaattctttacggacaaggttttaaccgtgaaggtgaattggttgat
ctcggcgtgaaacataaattagttgagaaagcgggcgctt--------------------
------------------------------------------------------------
------------------------------------------------------------
------------------------------------------------------------
----------------------aatttcttaagccacgtcttgttgatatcgaacagatt
agcacgacacacgcaaaagtaactcttgagccgttagagcgtggtttcggccatactctg
ggtaatgcacttcgccgtattcttctatcttcaatgccaggttgtgctgtaactgaagta
gagattgaaggcgtactacacgagtacagcaccaaagaaggcattcaagaagatatcctt
gagatccttctgaacctaaaaggtttggctgttcgcgttgccgaaggcaaagatgaagtg
ttcattacgctgaacaaatcaggctcgggccctgttgttgcaggtgacatcacccatgat
ggtgatgtagagatcactaaccctgagcacgtgatttgtcatctaacggatgacaacgct
gagatcgctatgcgtatcaaagtagaacgtggtcgtggttatgttccagcttcagctcgt
atccatactgaagaagatgagcgtccaatcggtcgtctacttgtagatgctacttacagc
ccagtagacaaaattgcctactctgtggaagccgctcgcgtagaacaacgtactgattta
gataagctcgttatcgatatggaaacgaacggtactctagaacctgaggaagcaatccgt
cgtgcggcaactattcttgctgaacaattggatgcgttcgtagatcttcgtgatgtacgt
gtacctgaggagaaggaagagaagccagaattcgatccaatcctactgcgtcctgtagac
gatcttgaactaacagttcgctctgctaactgtttgaaagcagaagcgattcactacatc
ggtgatctagtacagcgcactgaggttgagctacttaaaacgccaaaccttggtaagaaa
tctcttacagagattaaagacgtgcttgcatcacgtggtctatctttgggcat-------
------------------------------------------------------------
------------------------------------------------------------
------------------------------------------------------------
------------------------------------------------------------
------------------------------------------------------------
------------------------------------------------------------
------------------------------------------------------------
------------------------------------------------------------
--------taacgaaattacaaaaaatgcaatccaacaagccttccaaacaccgggtgaa
ttgaatatcgacggtgtaaacgcccaacaagcacgtcgtttcatggaccgtgtggtgggt
tttatggtctctccattactttggaaaaaagtggcgcgtggcttgtctgcgggtcgcgtc
caatcggtggcggtgaaattacttgttgagcgtgagcgtgaaattaacgcgtttgtccct
gaagagttctgggatatccatgctgatacgaaaacgcaagataaaacggatttccgtctg
ttggtcgcgcaaaaaaatgatgtagcgtttaagcctgtcaacgaagcggaagctaaatca
gcggtttcgattttagaaaaagcttcttacgaagtgtgtaaacgtgaagatcgtccaacc
agcagtaaaccttccgctccttttatcacctcgacgttacagcaagcagccagtactcgc
ttgggttacggagtgaagaaaacgatgatgctagctcagcgcttgtatgaggcgggttac
atcacttatatgcgtaccgattcaaccaacttaagtgctgaagcggtcgaagtggttcgc
agctatattgggagtgagtttggacaagcctacttacctgagaatccgttagtttatgga
agtaag------------------------------------------------------
------------------------------------------------------------
------------------------------------------------------------
------------------------------------------------------------
------------------------------------------------------------
------------------------------------------------------------
------------------------------------------------------------
------------------------------------------------------------
------------------------------------------------------------
------------------------------------------------------------
------------------------------------------------------------
------------------------------------------------------------
------------------------------------------------------------
------------------------------------------------------------
------------------------------------------------------------
------------------------------------------------------------
------------------------------------------------------------
------------------------------------------------------------
------------------------------------------------------------
------------------------------------------------------------
------------------------------------------------------------
------------------------------------------------------------
------------------------------------------------------------
------------------------------------------------------------
------------------------------------------------------------
---------------------------------------------------
>Pdamselae_piscicida_DI21
atgtttgaaccgatgatggacatctctgacgaggcagtaattaaagtcgttggcgttggc
ggcggtggcggtaatgctgtcgatcacatggtacgtgaatcaatcgaaggcgtgcagttt
atcagtgttaacactgatgcccaggctcttcgtaaaagcagtgtaagtacagttattcag
atcggtggtgatatcactaaaggtttgggtgctggtgcaaaccctcaagtgggtcgtgac
tctgcgttagaagatcgtgaagcgatcaaaaaagaacttgaaggttctgacatggtattt
atcgctgccggtatgggcggtggtacaggtactggtgcagcacctatcattgctgaaatt
gctaaagagcttggtatcttaactgttgcagttgtcactaagccatttagttttgaaggc
aaaaagcgtatggcttttgctgagcaaggtattgaagagctttctaagcatgtggactcg
ttaattacgattccaaacgagaagctacttaaagtacttggtcgtggtatcactctactt
gatgcttttgctaaagcaaacgacgtactgaagaacgctgttcaaggtattgctgagcta
atcactcgtcctggtatgatcaacgtcgactttgctgacgttcgtactgtgatgtctgaa
atgggccacgcaatgatgggtagtggtatggcatctggtgatgatcgtgctgaagaagct
gctgagatggctatctcaagcccacttctagaagatatcgatcttgctggcgctcgtggc
gtattggttaacatcactgctggtctagatatgcgtctagatgagtttgagacagtgggt
aatacggttaaagcgttcgcttctgataacgcaactgttgttatcggtacatctctagat
ccagacatgactgatgagctacgtgtaactgttgttgctacaggtattggtaaagatact
aagcctgatattacgctagt----------------------------------------
------------------------------------------------------------
------------------------------------------------------------
------------------------------------------------------------
------------------------------------------------------------
------------------------------------------------------------
------------------------------------atgacaattaaagtaggtattaac
ggtttcggccgtatcggtcgttttgttttccgtgcagcgcaagagcgcaacgacattgaa
gttgttggtatcaacgaccttatcgatgttgagtacatggcatacatgcttaagtacgat
tcaactcacggccgtttcaacggtactgttgaagttgaaggcggtaacctaatcgttaac
ggcaaaactgtacgtgtaactgcagagcgtaaccctgctgaccttaagtgggatgctatc
aacgttgacgtagtagctgaagcaactggtctattcctaactgacgagactgcacgtaag
cacatcgaagctggtgctaagaaagttgttcttactggtccatctaaagacgcaactcca
atgttcgttatgggtgtaaaccacgagacttacgctggtcaagacatcgtttctaacgct
tcttgtactactaactgtctagcacctatcgctaaagttcttaacgataacttcggcatc
gaatctggtcttatgactacagttcacgcaactacagcaactcaaaaaactgtagatggt
ccttctgctaaagactggcgtggtggtcgtggtgcttctcagaacatcatcccatcatca
actggtgctgctaaagctgtaggcgttgtacttccagaagtaaacggcaaactaactggt
atggctttccgcgtaccaactgctaacgtttctgtagttgacctaactgttaaccttaag
aacggtgcttcttacgaaactatctgtaaagcaatgaaagaagcttcagaaggttctcta
aaaggtatcctaggttacactgaagatgcagtagtttctactgacttcaacggtgacact
cgtacttctatcttcgacgcagctgcaggtatcgcactatctgacaacttcgttaaagtt
gtatcttggtacgataacgaaatcggttactcaaacaaagttctagacctaatcgctcac
atctctaagtaaatgtccaacaattacgattcatcaagcattaaggtgcttaaaggcctc
gatgcggtacgtaagcgcccagggatgtacatcggtgatactgatgacggtactggcttg
caccacatggtttttgaggttgtcgataactcaatcgatgaagctcttgctggtcactgt
gaagatatcgttgttaccatttgtgaagatggttcggtatctgtaagcgatgacggccgt
ggtattccaaccgaacttcaccctgaagaaggggtatcagctgcagaagttattatgaca
gtactgcacgctggtggtaagttcgatgataactcatataaagtttcgggtggtctacac
ggtgtaggtgtgtccgttgtgaacgcactgtctgaaaaagtggaattgaccatttatcgt
catggtcatattcaccgtcaaatctatcgccacggtgtacctcaagcaccattagaagtg
attggtgatactgatcgtacaggtacaaccattcgtttctggccaagctctgaaaccttt
actaatacga---cgttccaatacgaaattttagctaaacgtcttcgtgaactgtcgttt
ctaaactcaggcgtttctatcaagcttaacgatgagcgagaagaaggcaaacaagaccac
tttatgtatgaaggtggtattcaagcgtttgttgagcacttaaatcgcaataaaacacca
attcaccagaaagtattccacttcaatgttgaacgt---gaagatggcattacggttgaa
gtggcaatgcagtggaatgatggcttccaagagaacatctactgtttcaccaacaacata
cctcaacgcgatggtggtacacacttagccggcttccgtggtgcgctgactcgtactttg
aataactacatggaaaaagaaggttattcgaagaaagcgaaagc---ggcgacttctggt
gatgatgcgcgtgaaggtctaactgctgttatttcagtaaaagttcctgaccctaaattc
tcaagccagaccaaagataagcttgtttcaagtgaagttaagtcggctgtagaatcgact
atgggcgaaaagctgggtgaattcctattag--------------aaaacccaggtgatg
cgaaaacagtttgtacgaagattatcgatgcttctcgtgctcgtgaagctgcacgtaaag
cgcgtgagatgactcgtcgtaaaggcgcattagatcttgcgggtcttcctggtaaacttg
ctgactgtcaggaaaaagatcctgccttgtctgaactttacattgtggagggtgactctg
caggcggtagtgctaagcagggtcgtaaccgtaaaaaccaagctatcttgccacttaaag
gtaagatcctaaacgttgaaaaagcacgctttgataagatgctatcttcacaagaagtgg
caaccctgatcactgcgatgggttgtggtatcggccgcgatgaatacaacccagataaat
tacgttatcacagcatcattatcatgactgatgccgacgtcgatggttcgcacattcgta
cgctactgttgaccttcttctatcgtcaaatgccagaattgattgaacgtggtcatatct
atattgctcagccaccgctttacaaagtgaagaaaggcaaacaagagcagtacatcaaag
atgatgaagatatgcagcggttccagacttcgcttgcgttagaaaatgctgcgctgttca
ctactgaaggtgcacctgcaatggccggtcttgctcttgagaatctggttggtcagtaca
acagcacaatgaagttgattgagcgtatgagtcgtcgttacccaacgctacttcttaatg
agcttgtccatcaacctcgtctaacggctatgctatct---gatcgtgcacaagttgaag
cttgggttacgccagtgattgaagcgcttaacgcaaaacaatcaggtgaaagccactaca
catttgatattgttgttgatagcgagaacaatcacttcttacctaaggttgtggtacgta
ctcacggtgttgatcatgagtatccattaagctttgagctaatttgctctaaagagtaca
gcaagttggctgatctttctgaagagctaaatggtctacttgatgattcggcttacgttc
aacgtggcgagcgcaagcaaccagtagcaagctttaaagaagttctagagtggttaaata
aagagtctcgtcgtggtctatcgctacagcgctacaaaggtctaggtgagatgaatccag
atcagctgtgggaaacaacaatggatcctgaatctcgtcgtatgatgcgcgtgaccatca
acgatgctgttgctgccgatgagttgtttaccactttgatgggcgatcaggttgaaccgc
gtcgtaacttcatcgaagcgaatgctctaaatgcaaatctagacgtata----atgttta
aaaaacttcgtggcatgttttctaatgacctgtctattgacttgggtacagccaataccc
ttatttatgtcaaaggacagggcatcgttcttgatgaaccatcagtagtagcaattcgtc
aggaccgcgccggtgcaacaaagagtgttgcggctgttggtcatgatgcaaaacaaatgc
taggacgtacgcctggcaatattgctgcgattcgtccaatgaaagatggtgtaattgccg
atttctacgtgactgaaaaaatgctacagcactttattaagcaagtgcacgacaacagta
ttttacgcccaagcccgcgtgtgcttgttgctgttccatgtggttctacccaggttgagc
gtcgtgcgattcgtgaatcggctcaaggtgcaggtgctcgtgaagtttatcttatcgatg
aaccaatggctgcagctatcggtgctggtatgccagtatctgaagcaacgggttctatgg
tgatcgatatcggtggtggtacaacagaagttgctgttatctcccttaacggtgttgtgt
actcatcatctgtacgtattggtggtgaccgttttgatgaagcgatcatcaactatgtac
gtcgaaactacggcagcctaatcggtgaagcaacggctgaacgcattaagcatgagattg
gttctgcttatcctggtgatgaagttcgtgaaattgaagttcgtggtcgtaacctagcag
aaggtgtgcctcgtagctttactctaaattcaaatgaaatcttagaagcactgcaagagc
cgctaactggcatcgtttctgcagttatggttgcactagagcagtgtccaccagagcttg
cttctgatatttctgagcgtggtatggtactaaccggtggtggtgcactattacgcgatc
ttgatcgtctgctaacagaagaaacaggtattcctgttgttgttgccgaagatcctctaa
cttgtgtagctcgtggtggcggtaaagccctagaaatgattgatatgcatggtggcgacc
tctttagcgaggaataa-----atgaccacaaacccaaaaccagcttaccaacgtattct
tttaaagctaagcggtgaagcacta-caaggtgcagaaggctttggtatcgatgcgaatg
tacttgatcgtatggcgcaagaaattaaagagcttgttgagctaggtgttcaagtcggtc
ttgttattggtggtggtaacctattccgtggcgcaggccttgcagaagcaggtatgaacc
gagttgtgggtgaccacatgggtatgctagcaactgtgatgaacggcttagctatgcgtg
attcactacaccgtgcctatgtgaacgctcgagtgatgtctgcaattcctttaaatggtg
tgtgtgacaactataactgggctgatgcaattagccagcttcgtcaaggtcgcgtggtga
tcttctcggcaggtacaggcaatccattctttacaaccgattctgcggcgtgtttacgtg
gtattgaaatcgaagccgatgtagtattaaaagcgacaaaagttgatggtgtatttacag
ccgatccggttaagaacccagaagcaacgctatatactc-agctaagctatcaagatgtt
cttgaaaaagaactgaaagtaatggatcttgctgcatttactcttgctcgtgaccatggc
atgccaattcgtgtattcaacatgaacaagccaggtgctcttcgccgcgtggtgatgggt
gagcaagaaggcacactaat----------------------------------------
------------------------------------------------------------
------------------------------------------------------------
------------------------------------------------------------
------------------------------------------------------------
------------------------------------------------------------
---------------atggacgataataagcaaaaagcactcgccgcagcgttaggtcaa
atcgaaaagcagtttggtaaaggcagcattatgaagttaggtgataaccgaactatggat
gttgaaactgtttcgacgggttctcttgcacttgacattgctctaggtgcaggcggtcta
cctatgggacgtatcgttgaaatcttcgggcctgaatcttctggtaaaactactcttaca
ttagaggtaattgccgctgcgcagcgcgaagataaaacatgtgcgtttatcgatgctgaa
catgcacttgatcctatttatgctaaaaagttgggtgtagatattgatgctctactagtt
tcgcagcctgatacgggagagcaagcgcttgaaatctgtgatgcgcttgcacgatctgga
gcaattgatattttagttatcgactccgttgcagctctgaccccaaaagctgagattgag
ggggaaatgggtgactctcatatgggtctgcaagcccgcatgttgtcccaagcaatgcgt
aaattaacgggtaatctaaagcaatctaattgcatggcaatatttattaaccaaattcgc
atgaaaatcggagttatgttcgggaatccagagactacaacgggtgggaacgcattaaaa
ttctacgcttcagtacgtttagatattcgtcgtacaggggctatcaaggaaggtgaagag
gttgttggcaacgaaactcgcatcaaagttgttaagaataaaattgcggccccgttcaag
caggccgagactcaaattctatatggcaaaggtttcaatcgttacggtgagcttattgac
cttggtgtaaagaataaattaattgagaaagctggcgcgtggtatagttaccaaggcgat
aagatcggccaaggtaaagccaatgcttgtaagtacatcgaagaaaacagccatatagct
ggagaactggatgctaagttgcgtgaattgcttcttgctcctgc----------------
------------------------------------------------------------
---atgcagggttctgtaacagaatttcttaagccacgtttagttgacatcgaacaagtt
aactcaacgcatgcaaaagtaactctagagccattagagcgtggttttggccacactcta
ggtaatgctcttcgtcgcattctattatcttcaatgccaggttgtgctgttactgaagta
gagatcgacggtgtgttacatgagtacagcaccaaagagggagttcaggaagatatcctc
gaaatcctactaaaccttaagggcctagctgttaaggtt---gagggtaaagatgaagta
attctaactctgaacaagtctggtgcaggccctgttgttgcaggtgacatcacccatgat
ggtgatgttgagattgcgaacccagaacacgtaatctgccacattactgatgacaatgct
gaattaagcatgcgcatcaaggtagagcgtggtcgtggctatgtaccagcatctgctcgt
attcacactgaagatgatgagcgtccaattggccgtctgctagttgatgcaactttcagc
ccagttgatcgtatctcttacgctgttgaagcagctcgcgttgaacaacgtactgattta
gacaagctagtaattgatatggagactaatggtactcttgatcctgaggaagctatccgt
cgtgcagcaacaattcttgctgaacaactagatgcattcgtagatcttcgtgatgtacgt
gttcctgaagaaaaagaagagaagccggagttcgatccgatcctactgcgtcctgtagac
gatcttgaactaactgttcgctctgcaaactgtctaaaagcagaagcgatccattacatc
ggtgatcttgttcagcgtactgaggttgagcttcttaagactccaaaccttggtaagaag
tctttaactgaaattaaagacgttcttgcttctcgtggtctgtctctaggcatgcgtcta
gaaaactggccgccagcgtctatcgctgaagattaa---------------atgggtaaa
tctctcgttattgtggagtccccggccaaggccaaaacaattaataagtacttgggtaag
gatttcattgtaaaatctagtgtgggtcacgttcgtgatctaccaaccggtgcacgtgct
gctacgggtaaaaaagctccggcaacttcaacgaaagggttgagtgctgaagagaaagca
cgagttaaaaaagagaaagatcgtaattctctcatcaagaaaatgggtgtcgacccgtat
catgattgggcggcaaattacgaaatcttaccaggcaaagaaaaagttgtcagtgagcta
cagaagctggctgaagaggcagaatatgtctatctcgcaaccgatctagaccgcgagggg
gaagctattgcgtggcaccttcgtgagatcatcggtggtgatgatgcacgctataagcga
gtagtatttaacgaaattacgaaaaatgctattcaacaagctttcgagcaaccaggcgaa
ttgaatatggacggcgttaatgctcagcaagcacgtcgcttccttgatcgcgcggtgggc
tttatggtttcgcctctattatggaagaaaattgctcgtggtttatccgctggtcgtgtt
cagtctgttgcagtaaagctgatcgttgaacgcgaacgtgagattaaagcttttgtacct
gaagagttttgggatattcatgccaatacgctaactgcaggtaaagatgggctacgtttg
ttggttgcacagcaggctggtaaagcgttccgacctgttaatgaaactgaaaccatggca
gcgaaggctctgctagataaagccgcttatgaggttattgatcgcgaagatcgaccaaca
agcagcaagccttctgcacctttcattacatcaacactgcaacaagcggcaagtactcgt
ttgggttacggtgttaagcgtacgatgggattggctcagcgtctgtatgaagcaggttat
attacctatatgcgtactgactcgacaaacctatcaaaagaagcggttgaagctgctcgt
gagtttatttctggtgagtatggtgatgaatacttaccgggtaagccaaatgtttacggc
agtaaagaaaatgcacaggaagcgcacgaagcgattcgtccttcaagtgttaccgttcga
gctgaagaccttgatggtatggagcaagatgcggttaaactgtacgatcttatctggcgc
cagtttgttgcgtgtcagatggttcctgctcaatatgactcaagtacaatcacagttcgt
gccgctgactttacgctaaaagcaaaaggtcgcacattacgttttgctggttggactaaa
gttcagcgaccatctggtaaaa---atgaagatatgacactgcctatggtgagtgtaggc
gataagttagagctttctgacgttgagcctaaacaacacttcactaagccaccagcgcgc
tttacagaagctgcattggttaaagaacttgaaaagcgtggtattggtcgaccatcaact
tatgtatcgatcatctctaccattcaagatcgtggttatgttcgagttgatcaacgccgt
ttctatgctgaaaaaatgggtgaaatcgtatctgaccgtctggatgatagcttcccagat
cttatggacttcgattttactgctcgcatggaaggcaatcttgaccagatcgctgaaggt
gagaaaaactggaaagcggtactggataatttcttcagtgatttcacaacagagcttgaa
aaagccgagttggatgaaactgaaggtggcatgaagccaaacaatattgtattgaccgat
attgagtgtccaacatgttcacgtcctatgggtattcgtaccgcatcaaccggtgtgttc
ttaggttgttctggctatgcattgccaccaaaagagcgttgtaaaacaaccatcaaccta
ggcagtgaagatggcattgttaacgtactagaag---aagacgttgaaactgcagcgtta
cgtgcgaagaaacgttgtcctaagtgcggtacagcaatggatgcgtatctgattgatcag
actcgtaaactgcatgtttgtggtaataacccaagctgtgatggttatatcgtagaaaaa
ggcgaatttaagctaaaaggctacgatggccctgtaattgaatgcgacaaatgtggttct
gatatggaactgaaaaatggtcgtttcggtaagtacatgggttgtaccaacgaaaactgt
aagaatactcgtaagattctaaagaacggtgagattgcaccaccaaaagaagaacctgta
catctacctgagctaccttgtactcaagatccagatgcttactttgtacttcgtgatggt
gcatcaggtctatttatggcggcaagtaccttccctaaatcgcgtgagactcgtgctccg
ctagtggaagagttggttcgctttaaagatcgtttatcgcctaagttcttatacctaact
gatgctcctgttgcagacccagacggtttgccgacagtggttcgttttgctcgtaagact
aaagagaactatgtacgttcagaaatcgatggtaagccatcaggttggacggcactcttt
gttgatggcaagtgggtgattaccgataagcgtaaaaaaccaaa-------
>Vcholerae_N16961
atgtttgaaccgatgatggaaatgtctgacgatgcggtaatcaaagtcgttggagtgggt
ggcggcggcggtaacgcggttgaacacatggtgcgtgaatccatcgagggtgtggaattc
atgagtatcaatactgatgctcaggcactgcgcaaaacgagcgttggtactgttattcag
attggtggcaatatcaccaaaggtctaggtgcaggtgcgaatccacaagtgggtcgtgat
gcagcactagaagataaagaacgcattaaagaattcctaactggtgccgatatggtattt
atcgcagcaggtatgggtggcggtacaggaaccggagctgcaccagtgattgccgaagtg
gcaaaagagctgggcattttaacggttgctgtagtaaccaaacctttcagctttgaaggc
aaaaagcgtttggcttttgctgagcagggaattgaagagctatctaagcacgttgattca
ctgatcacgattccaaacgaaaaactgctcaaagtgttgggtcgtggtatcacgttactg
gaagcctttgcgagcgcgaacaacgtacttaaaaatgcagtgcaaggcatcgctgaactg
attactcgcccaggcatgattaacgtcgactttgcggacgtacgcactgtgatgtcggaa
atgggtcacgccatgatgggtagtggtgttgcaaggggtgaagaccgcgcggaagaagct
gctgaaatggcaatttctagcccgctgctggaagacatcgatcttgctggtgcacgtggt
gttctggtgaatattactgccggcctagatatgcgactggatgaattcgaaactgtcggc
aatactgttaaggcgtttgcttctgacaatgcaactgtggttatcggtacttcgttagac
cctgatatggcagacgaaatccgcgtaactgtcgtggcaaccggtatcggtaacgagaaa
aagccagatattactctcgttgcaggtggcaaatctaaagttgcacctgtatcggctccg
gtgacttctcgcgtggaagagaaagcggcacagcctttgcatgaaagagttgaagtgaaa
actcaaccagcagcagcgccatcgcactcttcggcaagtcagagtgtcgcgccaaagcca
gaaaaagagagcggatatcttgatattccggctttcctgagacgtcaagctgactaa---
------------------------------------------------------------
------------------------------------------------------------
------------------------------------atgactatcaaagtaggtattaac
ggttttggccgtatcggtcgtttcgttttccgtgctgcgcaagagcgcaatgacatcgaa
attgtaggtatcaacgacctgatcgacgttgattacatggcatacatgctgaagtacgac
tcaactcacggtcgtttcaacggcactgttgaagtgaaagacggtaacctgatcgttaac
ggcaaaactgtacgtgtaactgcagaacgtaacccagctgacctgaaatggggcgaaatc
ggtgttgacgttgttgctgaagcaacaggtctgttcctaactgacgaaactgctcgtaaa
cacatcgaagcaggcgcgaagaaagttgttctgactggtccttcaaaagacaagactcca
atgttcgtaatgggtgttaaccacaagacttacgcgggtcaagacatcgtttctaacgct
tcttgtacaactaactgtctagcgcctatcgctaaagtactgaacgacaacttcggtatc
gagtctggcctgatgacgactgttcacgcaacaactgcaactcaaaaaacagttgacggt
ccttcagcaaaagactggcgcggtggccgtggtgcttctcaaaacatcatcccatcttca
actggcgcagcgaaagcagtaggcgttgttcttccagaactgaacggcaaactgactggt
atggctttccgcgtaccaactgctaacgtttctgtagttgacctgactgttaacctgcaa
aaagcagcgtcttacgacgacatcaaagcagctatgaaagcagcttctgaaggcgaactg
gctggtatcctaggctacactgaagatgcagtagtttctactgacttcaacggtgacact
cgcacttctatcttcgatgctgacgcaggtatcgcactgactgacaaattcgttaaagta
gtatcttggtacgacaacgaaatcggttactcaaacaaagttcttgacctgatcgctcac
atctctaagtaaatgtcgaacaattacgattcatcgagtattaaggtactgaagggtctg
gatgcggtacgcaagcgtccgggtatgtacatcggcgacactgatgatggcaccggtctg
caccacatggtttttgaggtggtggataactcaattgatgaagcgttggcaggttactgt
aaagacatcgtggtcaccatccacgaagacaactcagtgtcagtcagcgatgacggtcgt
ggtatcccgaccgaaatgcatcctgaagagaaagtgtctgcggcagaagtcatcatgact
gtactgcacgccggcggtaaatttgacgacaactcctataaagtctccggtggtctgcac
ggggtaggtgtgtcggtggttaacgcgctttctgaaaaagtgctgcttaccatttatcgt
ggtggcaagatccattcgcaaacttaccatcatggtgtgccacaagcaccgttggctgtg
gtaggtgagacagagcgtaccggtactaccgtacgtttctggcctagtgcacagactttt
accaatatcg---aattccattacgacattttggctaaacgcctgcgtgagctgtcattc
ctgaactctggcgtgtcgatcaagctgaccgatgaacgtgaagaagataaaaaagaccac
ttcatgtatgaagggggtattcaagcgtttgtgacccacttgaaccgtaacaaaacgcca
atccatgagaaagtcttccactttaaccaagagcgt---gaagatggcatcagcgtggaa
gtggcaatgcagtggaacgatggtttccaagaaaacatctactgctttactaacaacatc
ccacagcgtgatggtggtacccacttagccggtttccgtggtgcgttgacccgtactttg
aacaactacatggacaaagaaggcttctcgaagaaagcgcaagc---ggcaacctcgggt
gatgatgcgcgtgaaggcttaacggcagtggtttcggtgaaagtgccggatcctaaattc
tcaagccaaaccaaagataagctggtttcttcggaagtaaaatccgcggttgagtcagcc
atgaatgagaagctggcggatttcctagcgg--------------aaaacccaagcgaag
cgaaaaacgtttgttcgaagattattgatgcggcgcgtgcgcgtgaagcggcgcgtaaag
cccgggaaatgactcgccgtaaaggcgcgctggatcttgctggcttacccggcaaactgg
cggattgtcaggaaaaagacccagcattgtctgaactctacatagtggagggtgactcag
cgggcggttcagccaaacaaggccgtaaccgtaagaatcaagcgattctgccgctgaaag
gtaaaatcctcaacgtagaaaaagcgcgttttgacaagatgttgtcttcacaagaagtcg
cgaccctcatcactgcattaggctgtggtatcggccgtgatgagtacaacccagataaac
tgcgttatcacaacatcatcatcatgaccgatgcggacgtcgacggctcgcacattcgta
ctctgctgttgacctttttctaccgccaaatgcctgagttgattgagcgtggttacatct
acattgctcagccaccactgtataaagtgaagaaaggcaaacaagagcagtacatcaaag
atgaagaggcgatgaaccagtaccaagtggcactggcgatggatggtgcagagctgcacg
tgaatgccgatgcgccagcgttagcgggtgaaccgctggagaagctggttcagcaatata
acgccgcgatcaagctggttgagcgcatgagccgccgttacccttacgcgatgctgcatg
agctgatttacgtaccacgcatcaatgccgagctgtgtgcggataaagccgcggttgaag
cttggacacagcgtttagtcgaacagttgaatgctaaagaagtgggtgcgagccaataca
gcgttctggttgaacacaatgctgagctgaatgtgtacttgccaaaaattcaggtgcgta
ctcacggtgtgactcatgaatacttactgagcgcggatctgatcaactcgaaagagtacg
ctaagttagccgatctgtcggaagcgctggacggtttgattgaagcgggagcgtttatca
aacgtggtgagcgagtacaaccgatcagcagctttgccgccgcgctggattggctgatca
aagagtcgcgccgcggtctgtctatccaacgctataaaggtctgggcgaaatgaaccctg
atcagctgtgggaaactacgatggatccagaaacgcgtcgtatgatgcaagtcactatcg
aagatgcggtaggcgcggacgaactgttcacgacgctcatgggcgatcaagttgaaccac
gtcgtgcatttatcgaaaccaacgcactgaaagtggccaacctcgacgtataaatgttca
aaaaacttcgtggcatgttttctaacgacctatcgatcgatttaggtaccgccaacacac
ttatttatgtcaaaggacagggaattgttcttgatgaaccttctgttgttgcaattcgtc
aagacaaaggtcgtggcggtaaaaccgttgcagcggttggccatgccgcaaaacagatgc
tcggtagaacccctggtaatatttcagccattcgcccaatgaaagacggtgttattgctg
atttttacgtcactgaaaaaatgctgcagcattttattcgccaagtgcacgacaacagcg
tgttaaagccaagcccacgcgtactggtgtgtgtgccttgtggttcaacccaagttgagc
gtcgtgcgatccgtgaatcggcactgggtgcgggcgctcgtgaggtttacttgattgatg
aaccaatggcggccgccatcggtgctggtttgcgcgtttctgagccaaccggttcaatgg
tgattgatatcggtggtggtacgacggaagtggcggtgatctcgctcaatggcgtggttt
actcttcttctgtgcgtatcggtggtgaccgttttgatgaagcgatcattaattatgtgc
gccgtaactacggtagcttgattggtgaagccactgcagaaaagatcaaacacgaaattg
gctcagcttatccgggcgatgacgtgcaagagatcgaagtgcgcggtcgtaacctagcag
aaggtgtaccacgcagtttcacactgaattcgaacgagatccttgaggcgctgcaagagc
cgctgacggggattgtgtctgcggtgatggttgcactcgagcagtgtccaccagagctgg
cttcagatatctctgaaaacggtatggttctcacaggcggcggtgcactgctgaaagatc
tggatcgtctgctaatggaagagactggcattcctgtggtgatcgccgatgacccgctga
cctgtgtggcgcgtgggggtggtaaagccttagaaatgatcgatatgcacggcggcgatc
tgtttagcgaagaataa-----atgacaacgaaccctaaaccagcttatcaacgtattct
gttaaaactaagtggtgaagcgcta-caaggctctgaaggttttggtattgatccaacgg
tacttgatcgtatggctcaagaagtaaaagaactggttgagctgggtgttcaagtgggcg
ttgtgattggtggcggcaacctattccgtggtgctggccttgccaaagcgggtatgaacc
gtgttgttggggatcatatgggcatgcttgccacggtaatgaatggtttggcaatgcgtg
atgccctgcatcgtgcttacgtcaatgcacgtctgatgtctgctatcccactaaatggtg
tgtgtgacgattacagctggtctgatgcgattcgcgaattgcgccaaggccgagtggtga
tttttgctgcgggtacaggcaatcctttctttactacggattcggctgcgtgtctgcgtg
gtattgaaattgaagctgatgtcgttctcaaagcgaccaaagtagatggtgtttacagcg
ctgacccggtagccaacccggatgcacaactgtatgata-agctggcttacaacgatgtg
cttgagaaagaactgaaagtgatggatttggcggcgtttactctggctcgtgaccataaa
atgccaattcgtgtcttcaacatgaataagccaggcgcacttcgtcgtgtcgttatgggt
gaagctgaaggtacgctgatcagcgacgtgcagtga------------------------
------------------------------------------------------------
------------------------------------------------------------
---------------------ttgagcatctcgcagcagatcaggttcaaaacgttaact
gagccaaacttttttctatacaggggtggacactgtacaaatcaacagtataataaaccc
caacatgacaaatcagcgtcgacccgatttcgacacaattacctatcacctgagagtgac
tatccggagagagtaatggacgagaataaacagaaggcacttgcggccgccctcggtcaa
attgaaaagcaatttggtaaaggctccatcatgcgcttaggcgacaaccgcgcgatggat
gtagaaaccatttcgaccggttctctgtctctggatatcgcgttgggtgctggtggtcta
ccaatgggacgtatcgttgagatcttcggccctgaatcttcgggtaaaacgacactgact
ctggaactgattgctgctgcacaacgtgaaggtaaaacctgtgcgtttatcgatgccgag
cacgcactggatccggtttatgccaaaaaattgggcgtgaatatcgatgagctactggtt
tctcagccagataccggcgagcaagcactggaaatttgtgatgcactggctcgctctggt
gctgtggatgtcatcgttgttgactcagtagcggctttgacaccaaaagcggaaattgaa
ggcgaaatgggcgatagccacatgggtctgcaagcgcgtatgttgtcgcaagcaatgcgt
aaactgacgggtaacctcaagcaatccaactgtatgtgtatcttcatcaaccaaattcgt
atgaagattggtgtgatgtttggtaacccagaaactaccactggcggtaacgcactgaaa
ttctacgcttctgttcgtttggatattcgccgtactggcgcaatcaaagaaggcgaagaa
gtggtgggtaacgaaacccgtatcaaggttgtgaagaacaagattgctgcgccgtttaaa
gaagcgaacactcagatcatgtatggccaaggtttcaatcgtgaaggtgaattgatcgat
cttggtgtgaaacacaaaatggttgagaagtcaggcgcttggtacagctataacggcgat
aaaatcggccaaggtaaagcgaatgcctacaagtatctgaaagaaaacccagaaattgcg
aaaactctagataaaaaactgcgtgaaatgctgttaaacccagaaaacatgcagctgatc
gctgaaacatcttctgcggcggatgacgtcgaatttggcgcggtgccagaagagttttaa
---atgcagggttctgtaacagaatttcttaagccacgtcttgttgatatcgaacaaatc
agcacgacacacgcaaaagtaactcttgagccgttagagcgtggtttcggccatactctg
ggtaatgcacttcgccgtattcttctatcttcaatgccaggttgtgctgtgactgaagta
gagattgaaggcgttcttcacgagtacagcaccaaagaaggtgttcaggaagatatcctt
gagattctcttgaacctgaaaggtctggctgttcgcgttgccgaaggcaaagatgaagtg
ttcattacactgaacaaatcaggctcgggccctgtggttgcaggtgacatcacccatgac
ggtgatgtagagatcgtaaaccctgaacacgttatttgtcatttaacttctgacaatgct
gcgatcgctatgcgtatcaaagtagaacgtggtcgtggttatgttccagcttctgcccgt
atccatactgaagaagatgagcgtccaattggtcgtttgcttgttgacgcgactttcagc
ccagtagacaaaattgcctactctgttgaagcagctcgtgttgaacagcgtactgacttg
gacaagcttgttatcgatatggaaactaacggtactcttgagcctgaggaagcaatccgt
cgcgcagcaacaattcttgctgagcaattggatgcgttcgtagatcttcgtgatgtacgt
gtacctgaggagaaggaagagaagccagaattcgatccgatcctactgcgtcctgtagac
gatcttgaactaacagttcgctctgctaactgtctgaaagcagaagcgattcactacatc
ggtgatctggtacagcgcactgaggttgagcttcttaaaacgccaaacctcggtaagaag
tctcttacagagattaaagacgtgcttgcatcacgtggtctgtctctgggcatgcgtcta
gaaaactggccaccagcgtcaatcgctgaagattaa------------atgggtaaatca
ctcgttatcgtcgagtcgccagccaaggctaaaaccatcaataagtaccttggtaaagac
tttatcgtgaaatccagtgtgggacacgtgcgtgatctgcctacagcagggcaaacggcc
acaccgaccggtaaagcggcggcagcatcgactaagaaagcatctactactgataaagag
cagcagaagcgtgaaaaagaacgcgcagcgctgatcaaaaagatgggtgtcgatccgtat
cacggctggcaagccaattaccaaattctgcccggtaaagagaaagtggtggctgagctg
caaaagctcgcgaaagacgctgacagcgtttatctcgcaaccgacttggaccgcgaggga
gaagccatcgcttggcaccttcgtgagatcatcggtggcgatgaaaagcgatataaacga
gtggtatttaacgaaatcaccaaaaacgccattcagcaggcttttaagcagcctggtgaa
ctgaatatggatggcgttaacgctcaacaagcacgtcgtttcatggaccgcgtggtgggc
tttatggtctcgccactgctgtggaaaaaagtggcgcgaggcctttccgctggtcgtgta
cagtctgtcgccgtgaaacttctggttgagcgtgaacgcgaaatcaaagcatttgttccg
gaagaattttgggacatcaatgccgataccttgaccgcagacaagcaagattttcgcctg
ttggtagcccaaaaagacggtttagctttcaagcccgtgaacgaaacggaagccttggcg
gcggttgctgcgctcaataaagcgcagtacgaagtgtgcaaacgcgaagacaaaccgacc
accagtaaaccgagtgcgcctttcattacgtcaaccctgcagcaagccgcgagtactcgc
cttggttatggggtgaaaaagaccatgatgctcgctcagcgtttgtatgaagcgggttac
atcacctatatgcgtaccgactcaaccaacttgagtgcggaagcggtcgagaatctgcgt
ggttacatcaccaagcattacggtgaggcgtatttgccaagccagccaaatgtgtatggc
agcaagcaaaatgcccaagaggcgcacgaagcgattcgtccttcggatgtgacggtcacc
gccgacgatctggaaggaatggaagcggatgcacacaagctgtatgccctgatttggaat
cagtttgtggcttgtcaaatgacacctgcgcaatacgattccacgacagtcagtgtaaaa
gcggcagagtacaccctgaaagcgaaaggtcgtatcctcaagtttgatggttggactcgc
gtacagcgcccgttgggtaaaa---acgaagatcagatcctgcctccggtgaaggtcggt
gatagcctaaagctcgtcagcctagatccgaaacagcattttaccaaaccgccagcgcgt
tacacggaagcggcattggtgaaagagttagaaaagcgtggtattggtcgcccatcgacg
tatgcatcgatcatttccaccattcaagaccgtggctatgtgaaagtcgatcagcgccgt
ttcttcgcggaaaaaatgggtgaaattgtcaccgatcgtcttgatgagaattttgacgac
ttgatgaactacgactttaccgcgcgtatggaagagaaactcgaccaaatcgccgaaggt
gaagtgaactggaccgcagtactggatgagttctttgctgatttcagtcgcgacctagaa
acggcggagcaagatgaaagcttaggtggcatgaagcctaatcacatcgtgatgaccaat
attttgtgtccgacctgttcgcgtccgatggggatccgcacggcatcgacaggggtgttt
ttaggctgttctggctatggattaccgccgaaagagcgctgcaaaaccaccatcaactta
ggtgacgaagaaggggtgatcaacgttctcgaag---aggatgtcgaaaccgcagcactg
cgtgctaagaagcgttgcccaatttgtgaaacggcgatggatgcgtatctgattgacgat
aagcgtaagctgcatgtttgtggtaacaatccgaactgtgaaggctttatcgttgaagaa
ggcgagttcaaagtcaaaggctatgaaggcccaaccgtcgagtgtgataaatgtggctca
gacatggtgctgaaaaatggccgctttggtaagtacatgggttgtaccaacgatgcttgt
aaaaatacgcgtaagatcctgaaaaatggcgaagttgcgccaccgaaagaagagccagtg
catttccctgaactgccttgtg---aaaattcggatgcgtattttgtgctgcgtgatggt
gcatctggcttgttctttgcggcgagcaatttccctaaatcgcgtgaaacgcgcgcgcct
ttggtggaagagttgaaacgttttgctgagcgtttgccagaaaaataccagtatctgact
tctgcacccgcacatgaccctgatggcttacctgctgtggtgcgcttctctcgtaaagag
aaagagcattacgtgcggaccgagacagagggtaaaccttccggttggatggcggtttac
caagagggtaaatggttggtcacggataaacgcaaaaacgcgaaataa---
>Vharveyi_LMG4044T
----------------------------------------tcaaggtcgttggagttggt
ggcggcggtggtaacgccgttgaacacatggtgcgtgaatccatcgaaggtgtggaattc
atcagcgtcaacactgatgcgcaagcacttcgtaagacaagcgttggcaatgtcattcag
attggtggtgatatcactaaaggtctgggtgcaggtgcgaatccacaggtcggccgtgag
gcagctctcgaagacagagatagaattaaagattccctaactggtgccgatatggtgttt
atcgcagcaggtatgggtggcggtacaggtactggtgcagcacctgttattgctgaagta
gctaaagagcttggcattcttactgttgcggtcgtaacaaaaccgttcagctttgaaggc
aaaaagcgtttggcatttgctgagcaaggtatcgatgagctgtctaagcatgttgactct
ttgatcacaattccaaacgaaaagctacttaaagtacttggtcgtggtgtaacgctatta
gaagctttcgcaagtgcgaacgacgttcttaagaacgctgttcaaggtattgcggagcta
attactcgccctggcatgatcaacgtcgactttgcagacgtacgtactgtgatgtctgaa
atgggtcacgcaatgatgggtagcggtatcgcgaaaggcgaagatcgtgcagaagaggca
gcggaaatggcaatt---------------------------------------------
------------------------------------------------------------
------------------------------------------------------------
------------------------------------------------------------
------------------------------------------------------------
------------------------------------------------------------
------------------------------------------------------------
------------------------------------------------------------
------------------------------------------------------------
------------------------------------------------------------
------------------------------------------------------------
----------------------tcgtattccgtgcagcgcaagagcgcaacgacatcgaa
gttgtaggtattaacgaccttatcgacgtagattacatggcatacatgcttaagtacgac
tcaactcacggccgtttcaacggtactgttgaagttgaaggcggtaacctaatcgttaac
ggtaaaactgtacgtgtaactgcagagcgcaacccagaagacctaaaatgggacgcaatc
ggtgttgacgtagtagctgaagcaactggtcttttcctaactgacgagactgcacgtaag
cacatcactgctggcgcgaagaaagttgttctaactggtccttcaaaagacgctactcca
atgttcgtaatgggcgttaaccacgctacttacgctggtcaagacatcgtttctaacgct
tcttgtactactaactgtctagcgcctatcgctaaagttcttaacgacaagttcggtatc
gaatctggtcttatgactacagttcacgctactacagcaactcaaaaaactgtagacggt
ccttctgctaaagactggcgcggtggtcgtggtgcttctcaaaacatcatcccatcatca
actggtgctgctaaagctgtaggcgttgttcttccagaactaaacggcaaactaactggt
atggctttccgcgtaccaacagctaacgtttctgtagttgacctaacagttaacctaaaa
gaaggcgcatcttacgaagctatctgtgcagcaatgaaagaagcttctgaaggcgaacta
gctggcgtactaggctacactgaagaccaagttgtttctcaagacttcatcggcgaagtt
caaacttcagtattcgatgctaaagctggtatcgctctaact------------------
------------------------------------------------------------
------------------------------------------------------------
------------------------------------------------------------
------------------------------------------------------------
------------------------------------------------------------
------------------------------------------------------------
---------------------------------tcatacaaagtatcaggcggtctacac
ggcgtaggtgtttcagtagtaaacgcactgtctgagaaagtggttctgactatccaccgc
ggcggtcatatccatacgcaaacttaccatcatggtgagcctcaagcgccactagcagta
attggtgatactgaccaaactggtacacaaatccgtttctggccaagtgcagaaacattc
tcgaacacag---aatttcactacgacatcctagcgaagcgtctacgtgaactttctttc
ctgaactctggtgtttcaatcaaactggttgatgagcgcgaagcagacaagagcgaccac
ttcatgtttgaaggtggtatccaagcgtttgttgagcacctaaacaccaacaaaacacca
atcatcgagaaaatcttccacttcgactttgagcgc---gaagatggtatctcggtagaa
gtggcgatgcagtggaatgacggtttccaagagaacatctactgtttcactaacaacatc
ccacaacgcgacggtggtactcaccttgccggtttccgtgcagcactaacgcgtacactg
aactctttcatggacaaagaaggcttctctaagaaagcgaaaac---agcaacttctggt
gatgacgcgcgtgaaggtctaactgcggttgtttcggttaaagtgcctgatcctaagttc
tcaagccaaactaaagacaaactggtttcttctgaagtgaagtcagcggttgaatcagca
atgggtgagaaactgtctgagttcctaattg--------------agaacccggcagaag
cgaagatggtttgttcgaaaatcatcgat-------------------------------
------------------------------------------------------------
------------------------------------------------------------
------------------------------------------------------------
------------------------------------------------------------
------------------------------------------------------------
------------------------------------------------------------
------------------------------------------------------------
------------------------------------------------------------
------------------------------------------------------------
------------------------------------------------------------
------------------------------------------------------------
------------------------------------------------------------
------------------------------------------------------------
------------------------------------------------------------
------------------------------------------------------------
------------------------------------------------------------
------------------------------------------------------------
------------------------------------------------------------
------------------------------------------------------------
------------------------------------------------------------
------------------------------------------------------------
---------------------------------------------------------ctc
taatttacgtaaagggacagggtattgtccttgatgaaccttctgtagttgctattcgtc
aagatcgtgtaggttctgcaaaaagcgttgctgctgtaggccatgcggcaaaacagatgc
ttggtcgtacgccaggtaacatctcagctatccgtccaatgaaagatggcgttatcgctg
acttctacgtaacagaaaaaatgcttcagcacttcattaagcaagtgcatgacaacagca
tccttaaaccaagcccacgtgtactggtttgtgttccttgtggttctactcaagttgagc
gtcgtgcgattcgtgaatctgcactaggtgccggtgcgcgcgaagtttacctaattgatg
agccaatggcggcagcaatcggtgcaggtctgcgtgtctctgagccaacaggttcaatgg
tggttgatatcggtggtggtacaactgaagttgcggttatctcactaaacggtgtggttt
actcttcttctgtacgtattggtggtgaccgctttgatgaagctgtgatcaactacgtac
gtcgtaactacggcagcttgatcggtgaagcaacggctgaaaagatcaaacacgaaatcg
gttctgcttaccctggtgatgaagttcaagagatcgaagttcgcggtcgtaaccttgcag
aaggtgtgccacgcagctttagcctgaactcaaacgaaatcctagaagcattacaagagc
cactgtcaggcatcgtatcggcagtgatggttgcactagaacagtgtccaccagagcttg
cgtctgatatctctgaaaacggtatggtgttaacaggtggtggtgcactactgaaagacc
ttgaccgtctactaatggaagaaactggtattccagtggttatcgctgaagatccactaa
cctgtgtggctcgtggcggc----------------------------------------
------------------------------------------------------------
------------------agctctt-caaggcgaagaaggtttcggtattgacccagcgg
ttcttgaccgtatggctcaagaggttaaagagctggttgaactgggtgttcaagttggtg
tggtaatcggtggtggtaacctgttccgtggcgctggtcttgcggaagctggtatgaacc
gcgtagtaggcgaccacatgggtatgcttgcaacggtaatgaacggtttggcaatgcgtg
acgcacttcaccgtgcatacgtaaacgctcgtgtaatgtctgcaattcctctaaaaggtg
tgtgtgacgactacaattgggcagacgctatccgcgaacttcgtcaaggccgagtggtaa
tcttctctgcaggtactggtaacccattcttcacaacagattcagcggcgtgtctacgtg
gtatcgaaattgaagctgacgtagttctaaaagcaacgaaagttgatggcgtatttactg
cagacccagtagcaaacccagacgcagagctgtatgata-agctatcttacgcagaagtt
ctggataaagagctgaaagt----------------------------------------
------------------------------------------------------------
------------------------------------------------------------
------------------------------------------------------------
------------------------------------------------------------
------------------------------------------------------------
------------------------------------------------------------
------------------------------------------------------------
------------------------------------------------------------
-----------------------ctctattatgcgccttggtgataaccgcgcaatggac
gtagaaaccatctcaacgggttctctttctcttgatatcgctttgggtgctggtggtcta
ccaatgggtcgtatcgtagaaatctacggtccagaatcttcaggtaaaacaacgctaact
cttgagctgatcgctgctgcgcaacgtgaaggcaaaacttgtgcgtttatcgatgcagag
cacgcgctagatcctgtatacgcgaagaaacttggcgttgatatcgatgcactattggtt
tctcagcctgatacgggtgagcaagcgctagagatctgtgacgcacttgcacgttctggt
gctattgacgttatggtggttgactctgttgcagcactaacaccaaaagcagaaattgaa
ggcgaaatgggtgacagccacatgggtcttcaagcacgtatgctttctcaagcaatgcgt
aagctaacgggtaacctaaaacagtctaactgtatgtgtatctttatcaaccaaatccgt
atgaagattggtgtgatgttcggtaacccagaaacaacgactggtggtaacgcacttaag
ttctacgcttctgttcgtctagatatccgtcgtactggcgcaatcaaagaaggtgacgaa
gtagtaggtaacgaaacgcgcatcaaagttgttaagaacaagattgctgcaccgtttaaa
gaagcaaacacgcaaatcatgtacggccaaggtttcaaccgtgaaggtgagctgattgac
ctaggcgtgaagcacaagctagttgaaaaagcaggtgcat--------------------
------------------------------------------------------------
------------------------------------------------------------
------------------------------------------------------------
----------------------aatttcttaagccacgtctagttgacatcgaacaaatc
agctcgactcacgcaaaagtaactcttgagccattagagcgtggctttggtcatactcta
ggtaatgcacttcgccgcattcttctatcttctatgcctggttgtgcagtgacagaagta
gaaatcgaaggcgtacttcatgagtacagcactaaagaaggcgtacaagaagatattctt
gaaatccttctaaaccttaaaggtttggcagtgcgcgtagctgaaggcaaagatgaagtg
ttcattactttgaacaaatcaggctcgggccctgtggttgcaggtgacatcacccatgac
ggtgatgtagagatcgctaaccctgaacacgttatttgtcacctaacggatgacaacgct
gagatcgcaatgcgtatcaaagttgaacgtggtcgtggttatgttccagcttctgcgcgt
atccataacgaagaagacgagcgtccaatcggtcgcctactagtagatgctacttacagc
ccagtagacaaaattgcctacgctgtagaagcagctcgtgtagaacagcgcactgatcta
gacaagcttgttatcgatatggaaacaaacggtactctagaacctgaggaagcaatccgt
cgtgcagctactatcctagctgaacaattggatgcgttcgtagatcttcgtgatgtacgt
gtacctgaggagaaggaagagaagccagaattcgatccgatcctactgcgtcctgtagac
gatcttgaactaacagttcgctctgctaactgtctgaaagcagaagcgattcactacatc
ggtgatctagtacaacgtactgaggttgagctacttaaaacgcctaaccttggtaaaaaa
tctcttactgagattaaagacgtacttgcgtcacgtggtctgtctctgggcat-------
------------------------------------------------------------
------------------------------------------------------------
------------------------------------------------------------
------------------------------------------------------------
------------------------------------------------------------
------------------------------------------------------------
------------------------------------------------------------
-------------------------------------------------------aacgc
gtagtgtttaacgagatcacgaagaatgcaatccagcaagctttccagacgcctggtgag
ctaaacatggatggtgttaacgcacaacaagcacgtcgattcatggaccgtgtagtaggt
ttcatggtttctccattgctatggaagaaagtggcgcgtggtctgtctgctggtcgtgta
caatcagtagcggttaaactactggttgagcgtgagcgtgaaatcaacgctttcattcca
gaagaattctgggatatcaacgcaaatacgcacacaaaagataagacggcgttcaaactg
cttgttgcgcagaaagatggcgttgcgtttaagccagttaacgaggctgaaaccaaggcg
gcgatgtcggtactggaaaacgcaagctacgaagtatgtaagcgtgaagaccgcccaacg
aaaagtaagccgtctgcaccatacattacgtctacacttcagcaagcagcgagtactcgt
ttaggctacggcgttaaaaagacaatgatgctggcgcagcgtctatacgaagcgggttac
atcacctatatgcgtaccgactcaaccaacttgagcgcggaagcagtagatgcagttcgc
ggtttcatcggttctgagttcggtgacaaataccttccagctaaaccgctaacatacggt
agcaaagaaggc------------------------------------------------
------------------------------------------------------------
------------------------------------------------------------
------------------------------------------------------------
------------------------------------------------------------
------------------------------------------------------------
------------------------------------------------------------
------------------------------------------------------------
------------------------------------------------------------
------------------------------------------------------------
------------------------------------------------------------
------------------------------------------------------------
------------------------------------------------------------
------------------------------------------------------------
------------------------------------------------------------
------------------------------------------------------------
------------------------------------------------------------
------------------------------------------------------------
------------------------------------------------------------
------------------------------------------------------------
------------------------------------------------------------
------------------------------------------------------------
------------------------------------------------------------
------------------------------------------------------------
------------------------------------------------------------
---------------------------------------------------
>Vrotiferianus_LMG21460T
---------------------------------------atcaaggtcgttggggttggt
ggcggcggtggtaacgctgttgaacacatggtgcgtgaatccatcgaaggtgtggaattc
atcagcgttaatactgatgcgcaagcacttcgtaagacaagcgttggcaatgtgatccag
attggtggtgacatcactaaaggtctgggtgctggtgcgaatccacaagttggccgtgac
gcagctctcgaagatagagaaagaattaaagagtccatcactggtgccgatatggtattt
atcgcagctggtatgggtggcggtacaggtactggtgcagcacctgttattgctgaagta
gctaaagagcttggcattcttactgttgcggtagtaacaaaaccgttcagctttgaaggc
aaaaagcgtttggcatttgcggagcaaggtatcgatgagctatctaagcacgttgactct
ttgatcacgattccaaacgaaaagctacttaaagtacttggtcgtggtgtaacgctacta
gaagctttcgcaagtgctaacgatgttcttaagaacgcggttcaaggtatcgctgagcta
atcactcgtcctggcatgatcaacgtcgactttgcggatgtacgcactgtgatgtctgag
atgggacatgcaatgatgggtagcggtatcgcgaaaggtgaagatcgtgcagaagaagct
gctgaaatggcaat----------------------------------------------
------------------------------------------------------------
------------------------------------------------------------
------------------------------------------------------------
------------------------------------------------------------
------------------------------------------------------------
------------------------------------------------------------
------------------------------------------------------------
------------------------------------------------------------
------------------------------------------------------------
------------------------------------------------------------
--------------cggtcgtttcgtattccgtgcagcgcaagagcgcaacgacatcgaa
gttgtaggtattaacgaccttatcgacgtagattacatggcatacatgcttaagtacgac
tcaactcacggccgtttcaacggtactgttgaagttgaaggcggtaacctaatcgttaac
ggtaaaactgtacgtgtaactgcagagcgcaaccctgaagatctaaaatgggatgctatc
gacgttgacgtagtagctgaagcaactggtcttttcctaactgacgagactgcacgtaag
cacatcactgctggtgctaagaaagttgttctaactggtccttctaaagacgcgactcca
atgatcgttatgggtgttaaccaagacacttacgctggtcaagacatcgtttctaacgct
tcttgtactactaactgtctagcgcctatcgctaaagttcttaacgacaagttcggtatc
gtatctggtcttatgactacagttcacgctactacagcaactcaaaaaactgttgacggt
ccttctgctaaagactggcgcggtggtcgtggtgcttctcagaacatcatcccatcttca
actggtgctgctaaagctgtaggcgttgttcttccagaactaaacggcaaactaactggt
atggctttccgcgtaccaacagctaacgtttctgtagttgacctaacagttaacctagag
aaaggcgcatcttacgaagctatctgtgcagcaatgaaagaagcttctgaaggcgaacta
aaaggcgttctaggctacactgaagaccaagttgtttctcaagacttcatcggcgaagtt
caaacttcagtattcgatgctaaagctggtatcgctctaactgaaaacttc---------
------------------------------------------------------------
------------------------------------------------------------
------------------------------------------------------------
------------------------------------------------------------
------------------------------------------------------------
------------------------------------------------------------
---------------------------gataactcatacaaagtatcaggcggtctgcac
ggcgtaggtgtttctgtagtaaacgcactgtctgagaaagtagttctgactatccaccgc
ggtggtcatatccatacgcaaacttaccaccacggtgagcctcaagcgccactagcggta
gtaggtgacactgagcaaacgggtacacaaatccgcttttggccaagtgctgaaaccttc
acaaatatcg---aattccattacgatatcctagcaaaacgtctacgtgagctttctttc
ctaaactcaggtgtttctatcaagctggttgatgagcgtgaagcagacaagagcgaccac
ttcatgtttgaaggtggtattcaagcgttcgttgagcacctaaacaccaacaaaacaccg
atcattgagaaaatcttccacttcgattttgaacgt---gaagatggcattgccgtagaa
gtagcaatgcaatggaacgatggcttccaagagaacatctactgttttaccaacaacatt
ccacaacgcgatggtggtactcaccttgctggtttccgtgcggcgttaacgcgtacactg
aacacctttatggacaaagaaggtttctctaagaaagcgaaaac---ggcaacttctggt
gatgacgctcgtgaaggtctaactgcggttgtttcggttaaagtgccagatcctaagttc
tcgagccaaaccaaagacaaactggtttcatctgaagtgaaatctgcggttgagtcggca
atgggtgaaaaactgtctgagttcctaattg--------------agaacccaacagaag
ctaagatggtgtgtactaaaatcatcgatgcagcacgtgctcgtgaagcgg---------
------------------------------------------------------------
------------------------------------------------------------
------------------------------------------------------------
------------------------------------------------------------
------------------------------------------------------------
------------------------------------------------------------
------------------------------------------------------------
------------------------------------------------------------
------------------------------------------------------------
------------------------------------------------------------
------------------------------------------------------------
------------------------------------------------------------
------------------------------------------------------------
------------------------------------------------------------
------------------------------------------------------------
------------------------------------------------------------
------------------------------------------------------------
------------------------------------------------------------
------------------------------------------------------------
------------------------------------------------------------
------------------------------------------------------------
---------------------------------------atttaggtactgccaacactc
taatttacgtaaaaggacagggtattgtcctagatgaaccttctgtagttgctattcgtc
aagatcgtgtaggttctgcaaaaagcgttgctgctgtcggtcatgcagcaaaacaaatgc
ttggtcgtacgccgggtaatatctcagctatccgtccaatgaaagacggcgtaatcgctg
atttctacgtaacagaaaaaatgcttcagcacttcatcaagcaagtgcatgataacagca
tccttaaaccaagcccacgcgtactggtttgtgttccttgtggttctacgcaagttgagc
gtcgtgctatccgtgagtcagcgctaggtgcaggcgcgcgtgaagtttacctaattgacg
agccaatggcagcggcaattggtgctggcctgcgcgtatctgagccaacaggctcaatgg
tggtcgatatcggtggtggtacaactgaagttgcagttatttcgttaaacggtgtggttt
actcttcttctgtgcgtatcggtggtgaccgctttgatgaagctgtgatcaactacgtgc
gtcgtaactacggtagcttgatcggtgaagcaacggccgaaaagatcaaacacgaaatcg
gttctgcataccctggtgatgaagttcaagagattgaagtgcgcggtcgtaaccttgcag
aaggtgtgccacgcagctttagcctgaactcaaacgaaatcctagaagcgctacaagaac
cactatctggtatcgtatcagcagtgatggttgcactagaacagtgtccaccagaactag
catcggacatctcagagaacggtatggttcttacgggtggtggtgcattactgaaagatc
ttgatcgtctcctaatggaagaaacgggtatcccagtggttatcgccgaagatccactaa
cgtgtgttgctcgt----------------------------------------------
----------------------------------------------------------ct
attaaaactgagcggtgaagctctt-caaggcgaagaaggtttcggtattgaccctgcgg
tacttgaccgtatggctcaagaagttaaagagctggttgaactgggtgttcaagttggtg
tggtaatcggcggcggtaacctattccgtggtgctggtctagctgaagcaggcatgaacc
gtgttgtgggtgaccacatgggtatgctagcaacagtaatgaacggtctagcaatgcgtg
atgcacttcatcgcgcatacgtaaacgctcgtgtaatgtctgcaattccgctaaaaggtg
tgtgtgacgattacaattgggcagatgctattcgtgaacttcgtcaaggccgtgtagtga
tcttctctgcaggtacaggtaacccattcttcacgacggattcagcagcttgtctacgtg
gtatcgaaatcgaagctgacgtagttctaaaagcgacaaaagttgatggtgtatttactg
ctgacccagtagcaaacccagacgcagagctgtatgata-agctatcttacgctgaaatt
ctggataaagaattgaaagtaatg------------------------------------
------------------------------------------------------------
------------------------------------------------------------
------------------------------------------------------------
------------------------------------------------------------
------------------------------------------------------------
------------------------------------------------------------
------------------------------------------------------------
------------------------------------------------------------
------------ttcggtaaaggctctatcatgcgccttggtgataaccgcgcaatggac
gtagaaaccatctcaacgggttctctttctcttgatatcgctttgggtgctggtggtcta
ccaatgggtcgtatcgtagaaatctacggtccagaatcttcaggtaaaacaacgctaact
cttgagttgattgctgctgcgcaacgtgaaggcaaaacttgtgcgtttatcgatgcagag
cacgctctagatcctgtatacgcaaagaaacttggcgttgatatcgatgcactattggtt
tctcagccagacactggtgagcaagcgctagaaatctgtgacgcacttgcacgttctggt
gctatcgacgttatggttgtcgactcagttgctgcactaacaccaaaagcagaaatcgaa
ggcgaaatgggcgacagccacatgggtcttcaagcacgtatgctttctcaagcgatgcgt
aagctaacgggtaacctaaagcaatctaactgtatgtgtatcttcatcaaccaaatccgt
atgaagattggtgtgatgttcggtaaccctgaaacaacaacaggtggtaacgcacttaag
ttctacgcttctgttcgcctagatattcgtcgtactggcgcaatcaaagaaggtgacgaa
gtagtaggtaacgaaacgcgcatcaaagttgttaagaacaagattgctgcaccgtttaaa
gaagcaaacacgcaaatcatgtacggccaaggtttcaaccgtgaaggtgaactgattgac
ctagg-------------------------------------------------------
------------------------------------------------------------
------------------------------------------------------------
------------------------------------------------------------
----------------------aatttcttaagccacgtctagttgacattgaacaaatc
agctcgactcacgcaaaagtaactcttgagccattagagcgtggctttggtcatactctg
ggtaatgcacttcgccgtattcttctatcttctatgccaggttgtgctgtaacagaagta
gaaatcgaaggcgtacttcatgagtacagcactaaagaaggcgttcaagaagatattctt
gaaattcttctaaaccttaaaggtttggctgtacgcgttgccgaaggcaaagatgaagtg
ttcattactttgaacaaatcaggctcgggccctgtggttgcaggtgacatcacccatgac
ggtgatgtagagatcgctaaccctgaacacgttatttgtcacctaacggatgacaacgct
gaaatcgcaatgcgtattaaagtagaacgtggtcgtggttatgttccagcttcagcgcgt
atccatactgaagaagatgagcgtccaatcggtcgcctactagtagatgctacttacagc
cctgtagacaaaattgcctacgctgtagaagcagctcgtgtagaacagcgtactgatcta
gacaagcttgttatcgatatggaaacaaacggtactctagaacctgaggaagcaatccgt
cgtgcagctactatcctagctgaacaattggatgcgttcgtagatcttcgtgatgtacgt
gtacctgaggagaaggaagagaagccagaattcgatccgatcctactgcgtcctgtagac
gatcttgaactaacagttcgctctgctaactgtttgaaagcagaagcgattcactacatc
ggtgatctagtacaacgtactgaggttgagctacttaaaacgcctaaccttggtaaaaaa
tctcttactgagattaaagacgtacttgcgtcacgtggtctgtctctgggcat-------
------------------------------------------------------------
------------------------------------------------------------
------------------------------------------------------------
------------------------------------------------------------
------------------------------------------------------------
------------------------------------------------------------
------------------------------------------------------------
-------------------------------------------------------aacgc
gtagtttttaacgagattactaagaatgcaatccaacaagctttccaaacacctggtgag
ctaaatatggatggtgttaacgcacagcaagcacgtcgattcatggaccgcgttgtaggt
ttcatggtttcgccattgctatggaagaaagtggcacgtggtctgtctgctggtcgtgta
cagtcggtagcggtgaagctgttggttgagcgcgagcgtgagattaatgcttttattcca
gaagaattctgggatatcaacgtaaatacgcacactaaagacaagacagcattcaaactt
cttgttgcgcaaaaagatggcgttgcgtttaagcctgtcaacgagacagagaccaaagca
gcgctttcagtactggaaaaagcgagctacgaagtttgtaagcgtgaagaccgcccaaca
aagagtaagccgtctgcaccgtacatcacttcaacactgcaacaagcggcaagtactcgt
cttggctacggcgttaagaagacaatgatgctcgcgcagcgtttgtatgaagcgggttac
atcacctatatgcgtaccgactcaaccaacttgagtgcggaagcagtagatgcggttcgt
ggattcatcggctctgagtatggagacaagtaccttcctgctaaaccgctaacgtacggt
agcaaagagggc------------------------------------------------
------------------------------------------------------------
------------------------------------------------------------
------------------------------------------------------------
------------------------------------------------------------
------------------------------------------------------------
------------------------------------------------------------
------------------------------------------------------------
------------------------------------------------------------
------------------------------------------------------------
------------------------------------------------------------
------------------------------------------------------------
------------------------------------------------------------
------------------------------------------------------------
------------------------------------------------------------
------------------------------------------------------------
------------------------------------------------------------
------------------------------------------------------------
------------------------------------------------------------
------------------------------------------------------------
------------------------------------------------------------
------------------------------------------------------------
------------------------------------------------------------
------------------------------------------------------------
------------------------------------------------------------
---------------------------------------------------
>Vneptunis_LMG20536T
--------------------------------------------agtcgttggggttggt
ggcggtggtggtaatgccgttgaacacatggtacgtgaatccatcgaaggcgtggagttc
attagcatcaacactgatgcgcaagcgcttcgtaaaacaagcgtgaatagcgtaatccag
attggtggtgacatgaccaaaggtctgggtgcaggcgctaaccctcaggttgggcgtgac
gctgctctcgaagatcgagatagaattaaagaagagctcgatggtgccgatatggtattt
atcgcagctggcatgggtggcggtacaggtacaggagctgctccagtgattgcagaagtc
gcaaaagagctgggtattcttactgtcgctgttgtcactaagccatttagctttgaaggc
aaaaagcgtttggcttttgctgagcaaggaattgaagagctgtctaaacatgtagactca
ttaattacaattccaaacgaaaagctactcaaagtcttgggccgtggcatcactctactt
gaagcttttgctagcgcgaatgacgtacttaagaatgcagtacaaggtattgcagaactt
attactcgtccgggcatgattaacgtcgactttgcagatgttcgaactgtgatgtcggaa
atgggtcatgcgatgatgggtagcggcgttgccaaaggtgaagatcgtgctgaagaagcg
gctgagatggctatctca------------------------------------------
------------------------------------------------------------
------------------------------------------------------------
------------------------------------------------------------
------------------------------------------------------------
------------------------------------------------------------
------------------------------------------------------------
------------------------------------------------------------
------------------------------------------------------------
------------------------------------------------------------
------------------------------------------------------------
-------------tcggtcgtttcgtattccgtgcagcacaagagcgtagcgacatcgaa
gttgtaggtatcaacgacctgatcgatgtagagtacatggcatacatgcttaagtacgat
tcaactcacggccgtttcaacggtactgttgaagttgaaggtggtaacctaatcgttaac
ggtaagactgtacgtgttactgctgagcgtaacccaactgaccttaagtgggacgaaatc
ggtgttgacgttgtagctgaagcaactggtatcttcctaactgacgagactgcacgtcag
cacatcactgctggtgctaagaaagttgttctaactggtccttcaaaagacgcaactcca
atgttcgtaatgggtgttaacgacagcacttacgctggtcaagacatcgtttctaacgct
tcttgtacaactaactgtctagcgcctatcgctaaagttcttaacgacaagttcggtatc
gaatctggtcttatgactacagttcacgctactacagcaactcaaaaaacggtagatggt
ccttctgctaaagactggcgcggtggtcgtggtgcttctcagaacatcatcccatcttca
actggtgcagctaaagcggtaggcgttgttcttccagaactcaacggcaaactaactggt
atggctttccgtgtaccaactgctaacgtttctgtcgttgacctaaccgttaacctaaaa
gaaggtgcatcttacgaagctatctgtgcagcgatgaaagaagcttctgaaggcgagctt
aaaggtgttctaggttacactgaagaccaagttgtttctcaagacttcatcggcgaagtt
caaacttcagtattcgatgctaaagctggtatcgctctaactgataact-----------
------------------------------------------------------------
------------------------------------------------------------
------------------------------------------------------------
------------------------------------------------------------
------------------------------------------------------------
------------------------------------------------------------
----------------------------ataactcatacaaggtatcgggtggtctgcac
ggtgttggtgtttcggtagtaaacgcactatcaaagcaagtaactctgactatccatcga
ggtggtcaaattcatactcaaacttaccatcacggtgagccacaagcgccactttctgtg
attggtgaaacggacaaaacaggtacagaaatccgtttctggccaagtgaagagaccttc
tctaacacag---aattccactatgacattctagctaaacgtctacgtgagctttctttc
ctaaactctggcgtatcaatcaaactacgtgatgagcgtgaagaagataagcaagatcac
tttatgtatgaaggcggtatccaagcgttcgttgatcacttgaatactaacaagacacca
atcatcgaaaaagtattccactttaacgcagagcgt---gaagacgggattgccgttgaa
gtcgcgatgcagtggaacgatggttaccaagagaacatcttctgttttaccaacaacatt
cctcagcgcgatggtggtactcaccttgctggcttccgtgcagccctaacgcgtacattg
aactcgttcatggacaaagaaggcttctcgaagaaagcgaaaac---cgctacttcaggt
gatgatgcacgtgaaggtctaaccgctgttatttcggttaaggtgccagatcctaagttc
tcaagccaaactaaagataaactggtttcttctgaagtgaagtcagcggttgagcaggct
atgggtgagaaactgtctgagttcctaattg--------------agcacccagcagaag
ctaaaacggtttgtactaagattatcgacgcagct-------------------------
------------------------------------------------------------
------------------------------------------------------------
------------------------------------------------------------
------------------------------------------------------------
------------------------------------------------------------
------------------------------------------------------------
------------------------------------------------------------
------------------------------------------------------------
------------------------------------------------------------
------------------------------------------------------------
------------------------------------------------------------
------------------------------------------------------------
------------------------------------------------------------
------------------------------------------------------------
------------------------------------------------------------
------------------------------------------------------------
------------------------------------------------------------
------------------------------------------------------------
------------------------------------------------------------
------------------------------------------------------------
------------------------------------------------------------
-----------------------------------------ttaggtactgccaacactc
ttatctacgtcaagggacagggtattgttctagacgagccttcagtagtcgctatccgtc
aggaccgtaacagagcaggaaaaagtgttgctgctgttggtcatgctgcaaagcaaatgc
tgggtcgtactccaggtaacatctcggcaattcgtcctatgaaagacggcgtaattgcag
acttctatgtaaccgaaaaaatgctgcaacactttattaagcaagttcatgataatagtg
tactgaaaccaagccctcgtgttttggtatgtgtcccttgtggttctactcaggttgagc
gtcgtgccattcgtgagtccgcactgggagcaggtgcacgtgaggtctatttgattgatg
agccaatggcggcggcaattggtgctggcctacgagtttcagagcctactggctctatgg
ttgttgacatcggtggcggtactacagaagtagcggtgatctctttaaacggcgtagttt
actcctcgtcagtacgcattggtggtgaccgttttgatgaggccattatcaactacgttc
gtcgtaactacggtagcttgatcggtgaagcgacagcagagaaaatcaaacacgagattg
gttcagcatacccaggtgatgaagttgaagaaattgaagtgcgtggccgtaaccttgctg
aaggtgtgccacgaagctttagcctgaattcaaatgaaattctcgaagctctacaagagc
ctctgactggtatcgtgtctgctgtgatggtcgccttggagcagtgtccaccagaacttg
cgtctgatatttcagaaaatggtatggttctgaccggcggcggtgcgttacttaaagatc
tcgatcgccttctcactgaagaaacaggcattccagtcgttattgctgaagatccactga
cttgtgtggctcgt----------------------------------------------
-----------------------------------------------atcaacgtattct
gttaaaactgagtggtgaagcactt-caaggcgaagaaggttttggtattgatcctgcga
tcttggatcgtatggctcaagaagtaaaagaactggttgaactgggtgttcaggtcggtg
tggttatcgggggtggtaacttgttccgtggtgcagggcttgctgaagcgggtatgaacc
gcgttgtcggtgaccacatgggtatgttagcaacagtaatgaacggtttggcgatgcgtg
atgctttgcaccgtgcctacgtcaatgctcgtgttatgtctgcaatcccactaaaaggtg
tgtgtgacgattacaactgggcagatgcaatccgcgaactgcgccaaggtcgtgttgtta
tcttctcagcaggtacaggtaacccattcttcacaaccgattctgctgcatgtctacgtg
gaattgaaattgaagctgacgtagttctaaaagcgacaaaagttgatggtgtatttacgg
ctgacccagtagccaaccctgacgcagagctgtatgata-acctgagctacgcagaagtt
cttgataaagaactaaaagtgatg------------------------------------
------------------------------------------------------------
------------------------------------------------------------
------------------------------------------------------------
------------------------------------------------------------
------------------------------------------------------------
------------------------------------------------------------
------------------------------------------------------------
------------------------------------------------------------
------------ttcggtaaaggctctattatgcgtcttggtgataaccgtgctatggat
gttgaaaccatctcgacaggttcactttctcttgatatcgcattgggtgctggtggtctg
ccaatgggccgtatcgttgaagtttatggcccagagtcatcaggtaagacgacgctaact
cttgagctgattgctgctgcacaacgtgaaggtaaaacatgtgcctttattgatgccgaa
cacgctcttgatcctgtctacgctaagaagctaggcgtagatattgatgcactattggtt
tctcagccagacacgggtgaacaagcattagagatttgtgatgctctggcgcgatcaggt
gcgattgacgttatggttgtcgactctgtggctgcattgacaccgaaagcggaaatcgaa
ggtgagatgggcgatagccatatgggtcttcaggcgcgtatgctttctcaagcaatgcgt
aagctgacgggtaacctgaagcagtcaaactgtatgtgtatcttcatcaaccagatccgt
atgaagatcggtgtcatgtttggtaaccctgaaacgactacaggtggtaatgcactaaaa
ttctacgcttctgttcgtcttgatatccgccgcacaggctctatcaaggaaggcgacgaa
gtggtaggtaacgaaactcgcattaaagtggttaagaacaagatcgcggcaccgtttaaa
caagcggaaacgcaaatcatgtacggcgcaggctttaaccgtgaaggtgagttgattgac
ctagg-------------------------------------------------------
------------------------------------------------------------
------------------------------------------------------------
------------------------------------------------------------
----------------------aatttcttaagccacgtcttgttgacatcgaacaagtt
agcacgacacacgcaaaagtaactcttgagccattggagcgtggctttggtcacactcta
ggtaatgcacttcgccgcattcttctatcttctatgccaggttgtgcagtaacagaagtg
gagattgagggcgttctacacgaatacagtacaaaagaaggtgttcaggaagatattctt
gaaattcttctaaaccttaaaggtttggctgtacgcgttgccgaaggcaaagatgaagtg
tttattacgcttaacaaatcaggctcaggccctgtggttgcaggtgacatcacccatgat
ggtgatgtagagatcgctaacccagaacacgttatttgtcacctaacagatgacaacgct
gagatcgctatgcgtatcaaagttgaacgtggtcgtggttacgttccagcttcagctcgt
atccatactgaagaagatgagcgtcctattggtcgcctactggttgacgctacgtacagc
ccagtagataagattgcttattctgtagaagcagctcgtgtagagcagcgtacagactta
gacaagcttgttatcgacatggaaacgaacggtactctagaccctgaggaagctatccgt
cgcgcagctactatcctagctgagcaattggatgcgttcgtagatctacgtgatgtacgt
gtacctgaggagaaggaagagaagccagaattcgatccgatcctactgcgtcctgtagac
gatcttgaactaacagttcgctctgctaactgtttgaaagcagaagcgattcactacatc
ggtgatcttgtacagcgcactgaggttgagctacttaaaacgcctaaccttggtaaaaaa
tctcttactgagattaaagacgtacttgcatcacgtggtctgtctctgggtat-------
------------------------------------------------------------
------------------------------------------------------------
------------------------------------------------------------
------------------------------------------------------------
------------------------------------------------------------
------------------------------------------------------------
------------------------------------------------------------
------------------------------------------------------------
--------taacgaaattactaagaatgcgattcaacaggctttccagaaaccgggagag
ctcagtatggatggcgttaacgctcaacaggcacgccgttttatggatcgtgttgtgggc
tttatggtctcaccactgttgtggaaaaaggtcgcgcgtggtctgtctgctggccgtgta
caatctgttgcggtaaaactattggttgagcgcgagcgcgaaatcaaagcgtttgttcca
gaagagttttgggacatccacgcggacactaaaaccgctgacaagaccgatttccgtctg
caggttgctcagaaagatggtgtgtcgtttaagccgtctaatgaagctgaaacgcagtca
gcgattgctgtactggaaaaagcagcgtacgaagtatgtaaacgtgaagaccgcccaacg
tcgagcaagccttctgctcctttcattacttcgacacttcagcaagcagccagcactcgt
ttaggttacggcgttaagaaaacaatgatgttagctcagcgtctgtatgaagcgggttac
atcacttacatgcgtaccgactcaacgaatttgagcgcagaagctgtagaaaccgttcgt
ggattcattggcgatgagtacggtgacgcttaccttccggctaaacctaatgtgtatggc
agc---------------------------------------------------------
------------------------------------------------------------
------------------------------------------------------------
------------------------------------------------------------
------------------------------------------------------------
------------------------------------------------------------
------------------------------------------------------------
------------------------------------------------------------
------------------------------------------------------------
------------------------------------------------------------
------------------------------------------------------------
------------------------------------------------------------
------------------------------------------------------------
------------------------------------------------------------
------------------------------------------------------------
------------------------------------------------------------
------------------------------------------------------------
------------------------------------------------------------
------------------------------------------------------------
------------------------------------------------------------
------------------------------------------------------------
------------------------------------------------------------
------------------------------------------------------------
------------------------------------------------------------
------------------------------------------------------------
---------------------------------------------------
>Vcorallilyticus_LMG20984T
--------------------------------------------agtcgttggggttggt
ggcggtggtggtaatgccgttgaacacatggtacgtgaatccatcgaaggcgtggagttc
attagcatcaacactgatgcgcaagcgcttcgtaaaacaagcgttaatagcgtaatccag
attggtggtgacatgaccaaaggtctgggtgcaggcgctaaccctcaggttgggcgtgac
gctgctctcgaagatcgagatagaattaaagaagagctcgatggtgccgatatggtattt
atcgcagctggcatgggtggcggtacaggtacaggagctgctccagttattgcagaagtc
gcaaaagagctgggcattcttactgtcgctgttgtcactaagccatttagctttgaaggc
aaaaagcgtttggcttttgctgagcaaggaattgaagagctgtctaaacatgtagactca
ttaattacgattcctaacgagaagctactgaaagtactgggtcgtggtatcactctactt
gaagcttttgctagcgcgaatgacgtacttaagaatgcagtacaaggtattgcagagctt
attactcgtcctggcatgattaacgtcgactttgcggatgttcgtaccgtgatgtcggaa
atgggtcatgcaatgatgggtagcggcgttgccaaaggcgaagaccgtgctgaagaagca
gctgagatggctatctca------------------------------------------
------------------------------------------------------------
------------------------------------------------------------
------------------------------------------------------------
------------------------------------------------------------
------------------------------------------------------------
------------------------------------------------------------
------------------------------------------------------------
------------------------------------------------------------
------------------------------------------------------------
------------------------------------------------------------
-------------tcggtcgtttcgtattccgtgcagcacaagagcgtagcgacatcgaa
gttgtaggtatcaacgacctgatcgatgtagagtacatggcatacatgcttaagtacgat
tcaactcacggccgtttcaacggtactgttgaagttgaaggtggtaacctaatcgttaac
ggtaagactgtacgtgttactgctgagcgtaacccaactgaccttaagtgggacgaaatc
ggtgttgacgttgtagctgaagcaactggtatcttcctaactgacgaaactgcacgtcag
cacatcactgctggtgctaagaaagttgttctaactggtccttcaaaagacgcaactcca
atgttcgtaatgggtgttaacgacagcacttacgctggtcaagacatcgtttctaacgct
tcttgtacaactaactgtctagcgcctatcgctaaagttcttaacgacaagttcggtatc
gaatctggccttatgactacagttcacgctactacagcaactcaaaaaactgtagatggt
ccttctgctaaagactggcgcggtggtcgtggtgcttctcagaacatcatcccatcttca
actggtgctgctaaagctgtaggcgttgttcttccagaactaaacggcaaactaactggt
atggctttccgcgtaccaactgctaacgtttctgtagttgacctaactgttaacctaaaa
gaaggcgcatcttacgaagctatctgtgcagctatgaaagaagcttctgaaggcgagctt
aaaggtgttctaggttacactgaagaccaagttgtttctcaagacttcatcggcgaagtt
caaacttcagtattcgatgctaaagctggtatcgctctaactgacaact-----------
------------------------------------------------------------
------------------------------------------------------------
------------------------------------------------------------
------------------------------------------------------------
------------------------------------------------------------
------------------------------------------------------------
------------------------------------------------------------
-------------------taaacgcactgtctaagcaagtgactctgaccattcatcgt
ggtggccaaatccatactcaaacctatcaccatggtgagccgcaagcgccactttctgtg
attggtgaaacggacaaaacaggtacggaaatccgtttctggcctagtgaagaaaccttc
tctaatactg---aattccattacgatattctggctaaacgtctgcgcgagctttcgttc
ctcaactcaggtgtttcgatcaagctggttgatgagcgtgaagaagataagagcgaccac
ttcatgtatgagggtggtattcaggcattcgtcgaacacctgaacaccaacaagacgccg
atcatcgagaaagtcttccacttcaacgctgagcgt---gaagatggtattgccgttgaa
gtcgcgatgcagtggaacgatggcttccaggaaaacatctactgttttactaacaacatc
cctcaacgtgatggtggtacgcaccttgcgggcttccgtgctgcgttaacacgtacactg
aactcgttcatggataaagaaggcttctcgaagaaagcgaaaac---tgccacttcaggt
gatgatgcacgtgaaggtctcaccgcagtcatctctgttaaggttccggatcctaagttc
tcaagccaaaccaaagataagttggtgtcttcggaagtgaagtcagccgttgaatctgtg
atgggtgaaaagctgtctgaattcctagtgg--------------aacacccaacggaag
ccaaggcagtttgtagcaagatcattgatgcagcgc------------------------
------------------------------------------------------------
------------------------------------------------------------
------------------------------------------------------------
------------------------------------------------------------
------------------------------------------------------------
------------------------------------------------------------
------------------------------------------------------------
------------------------------------------------------------
------------------------------------------------------------
------------------------------------------------------------
------------------------------------------------------------
------------------------------------------------------------
------------------------------------------------------------
------------------------------------------------------------
------------------------------------------------------------
------------------------------------------------------------
------------------------------------------------------------
------------------------------------------------------------
------------------------------------------------------------
------------------------------------------------------------
------------------------------------------------------------
--------------------------------------gatttaggtactgccaacactc
ttatctacgtcaagggacagggtattgtcctagacgagccttcagtagtcgctatccgtc
aggaccgtaacagagcaggcaaaagtgtcgctgctgtcggccatgccgcaaaacaaatgc
tgggccgtactccaggtaacatctcggcaattcgtcctatgaaagacggtgtgattgcag
acttctacgttaccgaaaaaatgctgcaacactttattaagcaagtgcatgacaacagtg
ttcttaaaccaagccctcgtgttttggtatgtgtaccttgtggctcaactcaggttgagc
gtcgtgctattcgtgagtctgcacttggtgctggcgcgcgtgaagtttatttgatcgatg
agccaatggcggcagcaatcggtgctggcctacgtgtttctgagcctacgggttctatgg
tcgttgatatcggtggtggtactacggaagtggcggttatctcgctaaacggtgtggttt
actcatcttcagtacgtattggtggtgaccgttttgatgaagcgatcatcaactatgttc
gtcgtaactacggaagcttgattggtgaggcaaccgctgaaaagatcaaacacgagattg
gttctgcatacccaggtgatgaagttgaagaaattgaagtacgtggtcgtaaccttgctg
aaggtgtgccgcgtagctttagcctaaattcaaatgaaattcttgaagcgctacaagagc
cactgactggtatcgtttccgctgtaatggttgcgctggaacaatgtccaccagaacttg
cgtctgatatttcagaaaatggtatggttcttacaggtggcggcgcgctattgaaagatc
ttgatcgacttctaacggaagaaactggtattccagtggttatcgcggaagatccactga
catgtgtagcacgt----------------------------------------------
----------------------------------------ccagcgtatcaacgtattct
gttaaaactgagtggtgaagcactt-caaggcgaagaaggttttggtattgatcctgcga
tcttggatcgtatggctcaagaagtaaaagaactggttgaactgggtgttcaggtcggtg
tggttatcggtggtggtaacttgttccgtggtgcaggtcttgctgaagcgggtatgaacc
gtgttgttggtgaccacatgggtatgttagcaacagtaatgaatggtttggcgatgcgtg
atgctttgcaccgtgcatacgtcaatgctcgtgttatgtctgcaatcccactaaaaggtg
tgtgtgacgattacaactgggcagacgcaatccgtgagttgcgccaaggtcgtgttgtta
tcttctcagcaggtacaggtaacccattcttcacaacagattctgctgcatgtctacgcg
gaattgaaattgaagctgacgtagttctaaaagcgacaaaagttgatggcgtatttacgg
ctgacccggtagccaaccctgacgcagagctgtatgata-acctgagctacgcagaagtt
cttgataaagaactaaaagtgatgg-----------------------------------
------------------------------------------------------------
------------------------------------------------------------
------------------------------------------------------------
------------------------------------------------------------
------------------------------------------------------------
------------------------------------------------------------
------------------------------------------------------------
------------------------------------------------------------
-----------------------ctctattatgcgtcttggtgataaccgcgctatggat
gttgaaaccatctcaacaggttcactttctcttgatatcgcattgggtgctggtggtctg
ccaatgggtcgtatcgttgaagtgtatggcccagagtcatcaggtaagacgacactaact
cttgagctgattgctgctgcacaacgtgaaggtaaaacatgtgcctttattgatgcagaa
cacgctcttgatcctgtctacgctaagaagctaggtgtagatattgatgcactattggtt
tctcagccggatacgggtgagcaagcgttagaaatctgtgacgctctggcgcgctcaggt
gcgattgacgttatggttgtcgactctgtggctgcattgacaccgaaagcggaaatcgaa
ggcgaaatgggcgatagccacatgggtcttcaggcgcgtatgctttctcaggcaatgcgt
aagctgacaggtaacctgaagcagtcaaactgtatgtgtatcttcatcaaccagatccgt
atgaagatcggtgtgatgtttggtaaccctgaaacgaccacaggtggtaatgcactaaaa
ttctacgcttctgttcgtcttgatatccgccgcacaggctctatcaaggaaggcgacgaa
gtggtgggtaacgaaactcgcattaaagtggttaagaacaagatcgcagcaccgtttaaa
caagctgaaacgcaaatcatgtacggcgcgggctttaaccgtgaaggtgagctgattgac
ctgggcgtgaagaataagttggttgaaaaagcgggcgctt--------------------
------------------------------------------------------------
------------------------------------------------------------
------------------------------------------------------------
----------------------aatttcttaagccacgtcttgttgacatcgaacaagtt
agcacgacacacgcaaaagtaactcttgagccattagagcgtggctttggtcacactcta
ggtaatgcacttcgccgtattcttctatcttctatgccaggttgcgcagttacagaagta
gaaattgaaggcgttctacacgaatacagcactaaagaaggtgttcaagaagatattctt
gaaattcttctaaaccttaaaggtttggctgtgcgcgttgccgaaggcaaagatgaagtg
tttattacgcttaacaaatcaggctcgggccctgtggttgcaggtgacatcacccatgat
ggtgatgtagagatcgctaacccagaacacgttatttgtcatctaacagatgacaacgct
gagatcgcaatgcgtatcaaagttgaacgtggtcgtggttacgttccagcttcagctcgt
atccatactgaagaagatgagcgtcctattggtcgcctactggttgacgctacgtacagc
ccagtagacaagattgcttattctgttgaagcagctcgtgtagagcagcgtacagactta
gacaaacttgttatcgacatggaaacgaacggtactctagaccctgaggaagcaatccgt
cgcgcagctactattctagctgagcaattggatgcgttcgtagatcttcgtgatgtacgt
gtacctgaggagaaggaagagaagccagaattcgatccgatcctactgcgtcctgtagac
gatcttgaactaacagttcgctctgctaactgtctgaaagcagaagcgattcactacatc
ggtgatcttgtacagcgtactgaggttgagctacttaaaacgcctaaccttggtaaaaaa
tctcttactgagattaaagacgtacttgcatcacgtggtctgtctctgggcat-------
------------------------------------------------------------
------------------------------------------------------------
------------------------------------------------------------
------------------------------------------------------------
------------------------------------------------------------
------------------------------------------------------------
------------------------------------------------------------
----------------------------------------atgaagagcgatacaaacga
gttgtctttaacgaaattactaagaacgcgattcaacaagctttccagaaaccgggtgag
cttagtatggatggcgttaacgcccaacaggcacgccgctttatggatcgtgttgtgggc
tttatggtttcaccactgttgtggaaaaaggtcgcgcgtggcctgtctgctggccgtgtt
cagtcggtggcggtaaaactattggtggagcgtgagcgcgaaatcaaagcgtttgttcca
gaagagttttgggatattcacgcggatactaaaactgctaacaaaacggatttccgtctt
caggttgcccagaaagatggtgtggcatttaagccgtcgaatgaagctgaaacgcagtca
gcgattgctgtgctggaaaaagcagcatacgaagtttgcaaacgtgaggaccgcccaacg
tcgagcaagccttctgctccgttcattacgtcaacgcttcagcaagcagccagcactcgt
ttaggttacggcgttaagaaaacgatgatgttagctcagcgtctgtatgaagcgggttat
atcacgtatatgcgtaccgactcgacgaatttgagcgcagaagctgtagaaaccgttcgt
ggattcattggcgatgagtacggtgacgcttaccttccggctaaacctaatgtgtatggc
agcaaa------------------------------------------------------
------------------------------------------------------------
------------------------------------------------------------
------------------------------------------------------------
------------------------------------------------------------
------------------------------------------------------------
------------------------------------------------------------
------------------------------------------------------------
------------------------------------------------------------
------------------------------------------------------------
------------------------------------------------------------
------------------------------------------------------------
------------------------------------------------------------
------------------------------------------------------------
------------------------------------------------------------
------------------------------------------------------------
------------------------------------------------------------
------------------------------------------------------------
------------------------------------------------------------
------------------------------------------------------------
------------------------------------------------------------
------------------------------------------------------------
------------------------------------------------------------
------------------------------------------------------------
------------------------------------------------------------
---------------------------------------------------
