# Supplementary material for: Distribution of siderophore gene systems on a Vibrionaceae phylogeny: Database searches, phylogenetic analyses and evolutionary perspectives
Source: PLoS One. 2018 Feb 14;13(2):e0191860. doi: 10.1371/journal.pone.0191860 (PMC5812596; doi:10.1371/journal.pone.0191860)
Supplement: S4 Dataset — (FAS) [file pone.0191860.s007.fas]

>Photobacterium damselae subsp. piscicida 
ETMIVEATKQNISLQQVDSSVLIKTGKELEKAGIHEVKDLEKAFPGLMIQTRGNRTYANT
TIRGVSSPDYYSPTVSIYVDGVLQDSAFLTQQLLNVEQVELLRGPQATLYGGNSQGGIIN
IITKKATDQNLASGGVTYSDRSKQLDASAAVAISDSTYADIAIRSLKDEGNIRHIPSNTD
DANDSKDFSGTARFHYLPQQSPLAVTFSVSSAHLDSHEEWYLTQQEYDKRATSQDIPELK
RVVNSYALHIDYDLGATQLTSITAYQNRNVDREYIGGKWVEDQNTFSQEVRANTQFSDDL
SALVGGYYEHRNFDVSAG----ANNDIETQTYALFGQMTYAMTDSIDLTGGLRASRFFSE
SDFGGNSAWRIDSYQSDKSENVISPKAAIGWQINPDSRVFASLASGYRPGGFSPAPRSSG
DKNGYSPEKSFNGELGWRTNLAENTVRFSGALYWIDTKDIQLYTGNPGSQVLRNMGDAQS
RGIELDLAYYPTDDLTLTLGATFGQSTFESGNDGIEGKTLPYAPDTTVVAGIEYYLPQSW
LDGELSIATNARYTSKIFFDESNTLAQDGYTLIDLAVQYAMNDNISFRVFSNNLTDKEYT
TYAYSFRFNNYGSEREVGVNMKLEW
>Photobacterium profundum
EVIIVEATKQGTPIGRVNNSVIVKTGYELEKAGIHEVKDLEKAFPGLVIQTRGNRTYANT
TIRGISSPDYHSPTIGIYVDGVLQDAAFLTQQLLNVERVELLRGPQGTLYGGNAQGGIIN
IITKKATNQPKASAGVTYSNLSQQLDASTAIALSDEIYADVVIRSLKDEGNITHVPSNTK
KANETKEISGMARLHYIPDDSPLNATLSFSADDLDSHEEWYLTKAEFDKKETNQDIPELK
RNVNTVSLNVGYDFGSAQLTSITAYQDRDVDRTFIGGTWVEDQNTFSQELRVNTHFNDAL
TALLGGYFEKRQFDVNSG----SQNKISTDTYALFGQSTYAVTNAVDLTFGLRASRMSTN
SDYAGNPAWGISAYDQSKSENIISPKAAIGWQANEHSRLYASLTSGYRPSGFSAAPRSNS
DKDGFDAEKSLNWELGWRTTLLDNSVDLSGALYLIETKDVQLYTGAPGSQKLSNHGEAKS
LGFELELAFYPTDDLTLNLAGTSGRSTFESGNGGLEGNRLPYAPDTTATVGVEYFLPQSL
VEGEISLVSNARYTSKMYFNESNTLSQEGYALVDVAIVYDFNDHLSFRLFSNNITDKEYK
TYSFAMSLSNYGTGREVGLNAKMEW
>Vibrio anguillarum
DVMVVESSKQSTLLEQMDSSVLIKTGEELEQAGVDQVQDLEKVFPGLLIQTRGNRTYANT
TIRGISSPDYYSPTISLYVDGVLQDSAFLTQPLVNVERVELLRGPQGTLYGGNAQGGIIN
IITKKTVGQNTAVASASYSNLNEQLNASAALSLNDSLSADVALRAIKDNGNIEHLPSQQK
DSNNSQQFSGLARLHYLPHNSPFTLTLSVANSNLDSHEEWYLTQAEFDQKMTSQAIPQLK
RIVNSYALQMGYDLGETQLTSVTAYQNRNIYRQFIGGTWQEDQNTLSQELRANTQVSDAL
STLFGAYFEQRDFDAKSGEGSQVTNQVESTQYALFGQAIYALHEQIDLTLGLRATHLSTR
ADYSGNPSWMIDAYAQNKSENTLSPKAALGWQITPDSRVFTSISSGYRPGGFSLQPRSSG
DKNGYSAEKSLNGELGWRTRLADNMVDLSGALYWIETDDIQLYTGTPGSQVLRNLGEAQS
RGLELQLAFYPTDDLTLNLGGTFGKSSFKSGNQDIEGNTLPYAPKTTLVAGIDYVLPQAW
FNGAVSLSSNARYTSSVFFDEKNTLSQAGYTLVDLAIQYQANPHLSMRLFSNNVTDQDYK
TYSFAMALSNYGVGREVGLNIKLEW
>Vibrio cholerae
DVMVIESSKQSTLLNRIDSSVLVKTAEELERAGVDQVQDLEKVFPGLLIQTRGNRTYANT
TIRGISSPDYYSPTVSVYVDGVLQDSAFLTQPLVNVERVELLRGPQGTLYGGNAQGGIIN
IITNKAIGQTSALASASYSNLNEQLNGSAALSLNDSLSADIALRAIKDNGNINHLPTQRK
DANDSEQFSGLARLHYLPHHSPFTATLSIANSHLDSHEEWYLTQAEFDQKMTSQAIPQLK
RIVNSYALQMGYDLGETQLTSVTAYQNRNIYRQFIGGTWQEDQNTLSQELRANTQVSDAL
STLIGAYFEQRDFDAKSGVGSQATNQVEATQYALFGQAIYALNEQIDLTLGLRATHLSTR
ADYSGNPSWMIDAYAQNKSENTLSPKAALGWQITPDSRVFTSISSGYRPGGFSLQPRSSG
DKNGYSAEKSLNGELGWRTRLANNMVDLSGALYWIKTDDIQLYTGNPGSQVLRNLGEAQS
RGLELQLAFYPTDDLTLNLGGTFGESSFKSGNHDIEGNTLPYAPKTTLVAGIDYVLPQAW
FNGAVSLSSNARYTSSVFFNETNTLSQAGYTLVDLAIQYQVNPHLSMRLFSNNVTEQEYK
TYSFAMALSNYGVGREVGLNIKLEW
>Vibrio coralliilyticus
EVMIIEATKQDIPLERVDNSVLIKTGEELEKAGIHEVKDLEKAFPGLMIQTRGNRTYANT
TIRGVSSPDYYSPTVSIYVDGVLQDSAFLTQQLMNVEQVELLRGPQGTLYGGNAQGGIIN
IITKKATDETVASAGVTYSNLSRQLDGSAAVAISETTYADFAIRSLKDEGNIRHIPSNTD
DANETEDFSGTARFHYLPEQSPLSLTFSVSSAHLDSHEEWYLTQEEYNNKATSQNIPELK
RVVNSYALNVGYDLGTTQLTSITAYQNRNVDREYIGGKWVEDQNTFSQEVRANTQFSDDL
ATLVGGYYENRSFDVNTG----AQNDIKTDTYALFGQANYALTDSVDLTGGLRASRFSSE
SDFGGNSAWMIDSYQSDKSENVVSPKAAIGWQVDEDSRIFASLTSGYRPGGFSPVPRSSG
DKNGYDAEKSLNGELGWRTILLDHTLHFSGALYWIDTNDIQLYTGNPGSQVLRNMGDAQS
KGIELDLAYYPTDDLTLTLGATFGQSTFESGNDDIEGKTLPYAPDTTAVAGIEYYLPQTW
VDGDISIMTNARYTSKIYFDENNTVAQDGYTLVDLAIQYAMNDNLSFRLFSNNLTDKEYA
TYAYTQRYSNYGTEREVGVNMKLEW
>Vibrio harveyi
EVVIVEVTKFDTPLSQVNNSVVVKTGEELEKAGIYQVKDLEMVFPGLLIQTRGNRTYANT
TVRGISSPDYYSPTVSIYVDGVLQDNAFVTQPLINVEKVELLRGPQGTLYGGNAQGGVIN
IVTRRETDATEVKASALYSNLSQQVDAVAATRLSDSISADIAARYIYDEGDIKHATSGKK
DANDADEQALKVRFHYLPNDSKLSATLSVAADKLDSHEEWYLTESEHDSGVKDAPIPKLK
RDVNTFALNLGYDLDSSQITSITAYQTREIDREYVYGYYQEDQNKFSQELRLNQQYNDRF
SYVVGGYLEYRRLDVSAN---NARNKLDYDTYALFGQTNYQFAPQWDVTLGVRASYLKVN
SDFNGNPAWFINPYNKEQTESTVSPKAAIGWQVNEDSRLYASITSGYRPGGYNVVPLSNA
DASGYDAEKSLNGELGWRTNFANQKIDFSGALYWIKTDDIQLYTGTPGHQTLKNMGEALS
KGIEAEFAFYPTDDLTITAAGTFGRSTFESNNSTFEGNRLPYAPDTTATLGFNYYLPVTG
IKGDISINSQARYNSKIYFNEANSLSQSAYTLVDLSINYDYSEALSISLFSNNITDKDYT
TYAFSYTYSNYGTGREVGVKAKYEW
>Vibrio mimicus
EVIVIESSKQSIPLERIDSSVLVKTGEELERAGIYQVQDLGKVFPGLVIQSRGNRTYANT
TIRGISSPDYYSPTVSVYVDGVLQDNAFLTQQLLNIERVELLRGPQGTLYGGNAQGGIIN
IVTKKSTEQPKAAADVSYSNLSKQFNGSSAFALTDSVYTDVVVRALKDDGNITHLPSNTK
DANDTQEFSGVARIHYLPQNSPLTLSFSVSSDNLDSHEEWYLTQSEFDNKETRQPIPELQ
RIVNSYALQVGYDLGETQLTSVTAYQNRNIERQFIGGNWQEDQNTFSQEFRANTSFSETL
STLFGAYFERRDFDAKSGATSKVTNQVKTDNYALFGQAVYAMTDAVDLTLGIRASHLSTR
ADYSGNPAWMINAYNQEKSENTLSPKAAIGWQLNEDSRIFTSLSSGYRPGGFSSQPRSNG
DKNGYKDEKSLNGELGWRTRLVEDTLEFSGALYWIKTQDLQLYTGNPGSEVLRNMGDARS
HGLELQFAFYPTHDLTLTLGGTLGESTFESGNQGLDGKTLPYAPNTTVVAGIEYFLPQSW
VDGEFSISSNARYTSSVFFDENNSLSQPSYTLVDLGVSYVVNPHLSLRLFGNNITDQEYK
TYAFAMLMSNYGQGREIGLNVKLEW
>Vibrio neptunius
EVMIIEATKQDIPLERVDNAILIKTGEELEKAGIHEVKDLEKAFPGLMIQTRGNRTYANT
TVRGVSSPDYYSPTISIYVDGVLQDSAFLTQQLLNVEQVELLRGPQGTLYGGNAQGGVIN
ITTKKATDETLASAGVTYSNRSQQLDGSAAVAISETTYADVAIRSLKDEGNIRHIPSNTD
DANETEDFSGTARFHYLPEQSPLSLTFSVSSAHLDSHEEWYLTQEEYNNKATSQDIPELK
RVVNSYALNVGYDLGATQLTSITAYQNRNVDRQFVGGKWVENQNTFSQEIRANTRFNDDL
SALIGGYYENRRFDVNAG----AHNDIKTDTYALFGQATYALTQSVDLTGGLRASRFSSE
SDFGGNSAWMIDSYQSEKSESVVSPKAALGWQVDEDSRIFASITSGYRPGSFSPVPRSSG
DTNGYDAEKSLNGELGWRTILLDQTLHFSGALYWIETKDIQLYTGNPNSQVLTNMGDAQS
KGIELDLAYYPTDDLTLTLGATFGQSTFESGNNGIQGNTLPYAPDTTAVAGLEYYLPQTW
VEGDISIITNARYTSKIYFDENNTVAQDGYALVDVAIQYTINDNLSFRLFSHNLTDKEYV
TYAYTRRYSNYGTAREVGLNMKLEW
>Vibrio ordalii
DVMVVESSKQSTLLEQMDSSVLIKTGEELEQAGVDQVQDLEKVFPGLLIQTRGNRTYANT
TIRGISSPDYYSPTISLYVDGVLQDSAFLTQPLVNVERVELLRGPQGTLYGGNAQGGIIN
IITKKTVGQNTTVATASYSNLNEQLNASAALSLNDSLSADIALRVIKDNGNIEHLPSQQK
DANNSQQFSGLARLHYLPHNSPFTLTLSVANSNLDSHEEWYLTQAEFDQKMTSQAIPQLK
RIVNSYALQMGYDLGETQLTSVTAYQNRNIYRQFIGGAWQEDQNTFSQELRANTQVSDAL
STLFGAYFEQRDFDAKSGVGSQVTNQVEATQYALFGQAIYALNEQIDLTLGLRATHLSTR
ADYSGNPSWMIDAYAQNKSENTLSPKAALGWQITPDSRVFTSISSGYRPGGFSLQPRSSG
DKNGYSAEKSLNGELGWRTRLADNMVDLSGALYWIRTDDIQLYTGTPGSQVLRNLGEAQS
RGLELQLAFYPTDDLTLNLGGTFGESSFKSGNQDIEGNTLPYAPKTTLVAGIDYVLPQAW
FNGAVSLSSNARYTSSVFFDEKNTLSQAGYTLVDLAIQYQVNPHLSMRLFSNNVTDQEYK
TYSFAMALSNYGVGREVGLNIKLEW
>Vibrio rotiferianus
EVVIVEATKFDTPLSQVNNSVVVKTGEELEKAGIYQVKDLEMVFPGLLIQTRGNRTYANT
TVRGISSPDYYSPTVSIYVDGVLQDNAFVTQPLINVEKVELLRGPQGTLYGGNAQGGVIN
IVTRRETDATEVKASALYSNLSQQVDAVAATRLSDSISADIAARYIYDEGDIKHATSGKK
DANDADEQALKVRFHYLPNDSKLSATLSVAADKLDSHEEWYLTESEHDSGVKDAPIPKLK
RDVNTFALNLGYDLDSSQITSITAYQTREIDREYVYGYYQEDQNKFSQELRLNQQYNDRF
SYVVGGYLEYRRLDVSAN---NARNKLDYDTYALFGQTNYQFAPQWDVTLGVRASYLKVN
SDFNGNPAWFINPYNKEQTESTVSPKAAIGWQANEDTRLYASITSGYRPGGYNVVPLSNA
DASGYDAEKSLNGELGWRTNFANQKIDFSGALYWIKTDDIQLYTGTPGHQTLKNMGEALS
KGIEAEFVFYPTDDLTITAAGTFGRSTFESNNSTFEGNRLPYAPDTTATLGFNYYLPVTG
IKGDISINSQARYNSKIYFNEANSLSQSAYTLVDLSINYDYSEALSISLFSNNITDKDYT
TYAFSYTYSNYGTGREVGVKAKYEW
