# Supplementary material for: Distribution of siderophore gene systems on a Vibrionaceae phylogeny: Database searches, phylogenetic analyses and evolutionary perspectives
Source: PLoS One. 2018 Feb 14;13(2):e0191860. doi: 10.1371/journal.pone.0191860 (PMC5812596; doi:10.1371/journal.pone.0191860)
Supplement: S5 Dataset — (FAS) [file pone.0191860.s008.fas]

>Vparahaemolyticus_LMG2850T
----------------------------------------------tcgttggagttggt
ggcggcggtggtaacgccgttgaacacatggtgcgtgaatccatcgaaggtgtggaattc
atcagcgtcaacactgatgcgcaagcacttcgtaagacaagcgttggcaatgtcattcag
attggtggtgatatcactaaaggtctgggtgcaggtgcgaatccacaagttggccgtgag
gcagctctcgaagacagagatagaattaaagattccctaactggtgccgatatggtgttt
atcgcagctggtatgggcggtggtacaggtactggtgcagcacctgttattgctgaagtg
gcgaaagagctaggtattctgacggtagcggttgtaacaaaaccgttcagctttgaaggc
aaaaagcgtttagcgtttgctgagcaaggcatcgatgagttatctaagcacgttgactcg
ttaattacgattccaaacgagaagctacttaaagttcttggtcgtggcgtaacattgctt
gaagcatttgcgagtgcgaatgacgttcttaagaatgcagttcaaggtatcgccgagcta
atcactcgccctggtatgatcaacgtcgactttgcagacgtacgtacagtgatgtctgaa
atgggtcacgcgatgatgggtagtggtattgcgaaaggtgaagaccgagctgaagaagcg
gctgagatggcaat----------------------------------------------
------------------------------------------------------------
------------------------------------------------------------
------------------------------------------------------------
------------------------------------------------------------
------------------------------------------------------------
------------------------------------------------------------
------------------------------------------------------------
------------------------------------------------------------
------------------------------------------------------------
------------------------------------------------------------
---------------ggtcgtttcgtattccgtgcagcgcaagagcgcgcagacatcgaa
gttgtaggtattaacgaccttatcgacgtagaatacatggcatacatgcttaagtacgac
tcaactcacggccgtttcaacggtactgttgaagttgaaggcggtaacctaatcgttaac
ggtaaaactgtacgtgttactgcagagcgcaacccagctgaccttaaatgggacgaaatc
ggtgttgacgttgtagcagaagcaactggtcttttcctaactgacgagactgcacgtaag
cacatcgaagctggtgcgaagaaagttgttctaactggtccttcaaaagacgctactcca
atgttcgtaatgggcgttaaccacgctacttacgctggtcaagacatcgtttctaacgct
tcttgtactactaactgtctagcgcctatcgctaaagttcttaacgacaagttcggtatc
gaatctggtcttatgactacagttcacgctactacagcaactcaaaaaactgtagacggt
ccttctgctaaagactggcgcggtggtcgtggtgcttctcaaaacatcatcccatcttca
actggtgctgctaaagctgtaggcgttgttcttccagaactaaacggcaaactaactggt
atggctttccgcgtaccaacagctaacgtttctgtagttgacctaacagttaacctaaaa
gaaggcgcatcttacgaagctatctgtgcagcaatgaaagaagcttctgaaggcgaacta
aaaggcgttctaggctacactgaagaccaagttgtttctcaagacttcatcggtgaagtt
caaacttcagtattcgatgctaaagctggtatcgctctaactgatact------------
------------------------------------------------------------
------------------------------------------------------------
------------------------------------------------------------
------------------------------------------------------------
------------------------------------------------------------
------------------------------------------------------------
------------------------------------------------------------
------------------------------tcagaaaaagtggtactaaccatccatcgt
ggcggtcatatccacacgcaaacttaccgtcatggtgagcctgaagcgcctctagcggtt
gtgggtgatacggataaaaccggtacacaaattcgtttctggccaagtgcagaaactttc
tctaacactg---aattccattacgacatcctagcaaaacgtctgcgtgagctatcgttc
ttgaactcaggcgtttctatcaagcttattgatgagcgcgaagcggacaagcaagatcac
ttcatgtatgaaggtggtattcaagcgttcgttcagcatttaaacactaacaaaacacca
atcatcgagaaaatcttccacttcgacttagaacgt---gaagacggcatttcggtagaa
gtggcaatgcagtggaacgatggtttccaagagaacatcttctgtttcaccaacaacatt
ccacagcgcgatggtggtactcaccttgctggtttccgtgcggcactaacacgtacgcta
aacagctttatggataaagaaggcttctcgaagaaagcgaaaac---agcaacgtcaggc
gacgatgcgcgtgaaggtttgacagccgttgtttcagtaaaagtgcctgatccaaaattc
tcgagccaaaccaaagacaaactggtttcttctgaagtgaaatcagcggttgaatcggcg
atgggtgagaagctatctgagttcttggtcg--------------aaaacccaagcgaag
cgaagatggtttgttcgaaaatcatcgatgcagcacgtgcac------------------
------------------------------------------------------------
------------------------------------------------------------
------------------------------------------------------------
------------------------------------------------------------
------------------------------------------------------------
------------------------------------------------------------
------------------------------------------------------------
------------------------------------------------------------
------------------------------------------------------------
------------------------------------------------------------
------------------------------------------------------------
------------------------------------------------------------
------------------------------------------------------------
------------------------------------------------------------
------------------------------------------------------------
------------------------------------------------------------
------------------------------------------------------------
------------------------------------------------------------
------------------------------------------------------------
------------------------------------------------------------
------------------------------------------------------------
-------------------------------------cgatttgggtactgccaacactc
taatttacgtaaagggacaaggtattgtccttgatgaaccttctgtagttgctattcgtc
aagatcgtgtaggttctgcaaaaagcgttgctgcagtcggtcatgcagcaaaacaaatgc
tgggtcgtacacctggtaacatttcagctatccgtccaatgaaagacggcgtaatcgctg
acttctacgtaaccgaaaaaatgcttcagcacttcatcaagcaagtgcacgataacagca
ttcttaagccaagccctcgcgtactagtttgtgttccttgtggttctactcaagttgagc
gccgtgcgattcgtgaatcagcattgggtgcgggcgcacgtgaagtttacctaattgacg
agccaatggcggcggcgattggtgctggtctgcgtgtttctgagccaacaggttcgatgg
tggtcgatatcggtggtggtactactgaagttgccgttatctctctaaatggtgtggttt
actcgtcttctgtacgtatcggtggtgaccgctttgatgaagccgttatcaactacgtgc
gtcgtaactacggcagtttgattggtgaagctacggcagaaaagatcaagcacgaaatcg
gttctgcttacccaggtgatgaagttcaagagattgaagttcgcggccgtaaccttgcag
aaggtgtgccacgcagctttagcttgaactcaaacgagatcctagaagctctacaagagc
cgctatcaggcatcgtttctgcagtcatggttgcgctagagcagtgtccaccagagctag
cttcagacatctctgaaaacggcatggtgctaaccggtggtggcgcactactgaaagatc
ttgatcgcctacttatggaagaaacgggtattccggtagttatcgctgaagatccactaa
cgtgtgtggcacg-----------------------------------------------
------------------------------------------------------------
----------------------------------agacggttttggtattgatcctgcga
tccttgatcgtatggcacaagaagttaaagaacttgttgaactgggtgttcaggttggtg
tagttatcggtggcggtaacctgttccgtggcgctggtcttgcagaagctggtatgaacc
gtgtagtgggtgaccacatgggtatgcttgctacagtaatgaacggccttgcgatgcgtg
acgctcttcaccgtgcatacgtaaatgcgcgcgtaatgtctgcaattcctcttaaaggcg
tatgtgacgactacaattgggctgatgcaattcgcgaacttcgtcaaggccgcgttgtaa
tcttctcagcaggtactggtaacccattcttcacaacagactctgctgcgtgtctacgtg
gtatcgaaatcgaagctgacgtagttctaaaagcaacgaaagttgatggcgtatttactg
ctgacccagtagcaaacccagacgcagagctgtatgata-agctatcttacgcagaagtt
ctggataaagagcttaaagtaatgg-----------------------------------
------------------------------------------------------------
------------------------------------------------------------
------------------------------------------------------------
------------------------------------------------------------
------------------------------------------------------------
------------------------------------------------------------
------------------------------------------------------------
------------------------------------------------------------
-----------------------ctctatcatgcgccttggtgataaccgcgcaatggat
gtagaaaccatttcaacgggttcgctttctcttgatatcgctttgggtgctggtggtcta
ccaatgggtcgtatcgtagaaatctacggtccagaatcttcaggtaaaacaacgctaact
cttgagcttatcgctgctgcacaacgtgaaggtaaaacttgtgcgtttatcgatgctgag
cacgcgttggatcctgtgtacgctaaaaagcttggtgttgatatcgatgcactattggtt
tctcaaccagacactggtgagcaagctctagagatttgtgatgcattagctcgctctggc
gcaatcgacgtaatggttgttgactctgttgctgctctaacacctaaagctgagatcgaa
ggtgaaatgggcgacagccacatgggtctccaagctcgtatgctttctcaagcaatgcgt
aagcttacaggtaacctgaaacagtctaactgtatgtgtatcttcatcaaccaaatccgt
atgaagattggtgtgatgttcggtaaccctgaaacgactactggcggtaacgcgcttaag
ttttacgcttctgttcgtttagatatccgtcgtactggcgcaatcaaagaaggcgatgaa
gttgtaggtaacgaaacgcgtatcaaagtggttaagaacaagattgcagcaccatttaaa
gaagcaaacacgcaaatcatgtatggccaaggctttaaccgtgaaggtgagttgattgac
ttaggcgtgaagcacaagctagtagaaaaagcgggtgctt--------------------
------------------------------------------------------------
------------------------------------------------------------
------------------------------------------------------------
----------------------aatttcttaagccacgtctagttgacatcgaacaaatc
agctcgactcacgcaaaagtaactcttgagccattagagcgtggctttggtcatactctg
ggtaatgcacttcgccgtattcttctatcttctatgcctggttgtgcagtgacagaagta
gaaattgaaggcgtacttcatgagtacagcactaaagaaggcgtacaagaagatattctt
gaaatccttctaaaccttaaaggtttggcagtgcgtgtagctgaaggcaaagatgaagtg
ttcattactttgaacaaatcaggctcgggccctgtggttgcaggtgacatcacccatgac
ggtgatgtagagatcgctaaccctgaacacgttatttgtcacctaacggatgacaacgct
gaaatcgcaatgcgtattaaagttgaacgtggtcgtggttatgttccagcttctgcgcgt
atccataatgaagaagacgagcgtcctatcggtcgcctactagtagatgctacttacagc
ccagtagacaaaattgcctacgctgtagaagcagctcgtgtagaacagcgtactgatcta
gacaagcttgttatcgatatggaaacaaacggtactctagaacctgaggaagcaatccgt
cgtgcagctactatcctagctgaacaattggatgcattcgtagatcttcgtgatgtacgt
gttcctgaggagaaggaagagaagccagaattcgatccgatcctactgcgtcctgtagac
gatcttgaactaacagttcgctctgctaactgtctgaaagcagaagcgattcactacatc
ggtgatctagtacaacgtactgaggttgagctacttaaaacgcctaaccttggtaaaaaa
tctcttactgagattaaagacgtacttgcgtcacgtggtctgtctctgggcat-------
------------------------------------------------------------
------------------------------------------------------------
------------------------------------------------------------
------------------------------------------------------------
------------------------------------------------------------
------------------------------------------------------------
------------------------------------------------------------
------------------------------------------------------------
-tagtctttaacgaaattactaaaaatgctatccaacaagctttccagactcctggcgag
ttaaatatggatggcgttaatgcgcagcaagcacgtcgattcatggaccgcgttgtaggt
ttcatggtttctccattgctatggaagaaagtggcacgtggcctgtctgctggtcgtgtt
caatccgtagcggtgaagctattggtagaacgtgagcgtgaaatcaacgcatttgtgcct
gaagaattctgggatattcacgcaaataccaaaactaaagataagtcagatttcaaactg
ctggttgcgcagaaagatggcgttgcgtttaaacctgttaacgaaacagaaactaaggca
gccatttctgtccttgaaaacgcaagctacgaagtgtgtaagcgcgaagaccgcccgact
aagagcaagccttctgcgccatatatcacatcaacattgcagcaagcggcaagtacccgt
ttaggttacggcgttaagaaaaccatgatgttagctcagcgtctgtatgaagcgggttac
atcacatatatgcgtaccgactcgactaacttgagtgcggaagcagttgatgctgttcgt
gacttcattggttcagaatttggtgacaagtatcttccagctaagccactaacgtacggc
agcaaagaag--------------------------------------------------
------------------------------------------------------------
------------------------------------------------------------
------------------------------------------------------------
------------------------------------------------------------
------------------------------------------------------------
------------------------------------------------------------
------------------------------------------------------------
------------------------------------------------------------
------------------------------------------------------------
------------------------------------------------------------
------------------------------------------------------------
------------------------------------------------------------
------------------------------------------------------------
------------------------------------------------------------
------------------------------------------------------------
------------------------------------------------------------
------------------------------------------------------------
------------------------------------------------------------
------------------------------------------------------------
------------------------------------------------------------
------------------------------------------------------------
------------------------------------------------------------
------------------------------------------------------------
------------------------------------------------------------
---------------------------------------------------
>Vtasmaniensis_LMG20012T
--------------------------------------------agtcgttggagttggt
ggcggtggcggtaacgctgttgagcacatggtacgtgaatcaatcgaaggcgtagaattc
atcagtgttaacactgatgcacaagcacttcgtaaaacaagcgtgagcagcgtgatccaa
attggtggtgatatcactaaaggtttgggtgcgggtgcaaatccacaagtaggccgtgat
gcagctctcgaagatcgagaaagaattaaagaagttctaactggcgccgatatggtattt
atcgcagctggtatgggcggtggtacgggtacaggtgctgctccagttattgctgaagtt
gcgaaagagttgggtgtgctaacggttgctgtggtaactaagccatttagcttcgaaggc
aaaaagcgtttagcgtttgctgagcaaggtatcgaagagctttctaagcatgtggattct
ttaattacgattccaaatgaaaagctacttaaagtacttggccgcggtgtcactctgcta
gaagctttcgcaagtgcaaatgatgtacttaaaaacgctgtacaaggtatcgctgagcta
attactcgcccaggtatgattaacgtcgatttcgcggatgttcgcaccgtaatgtctgag
atgggtcatgcaatgatgggtagcggtatcgcaaaaggtgaagaccgtgctgaagaagct
gctgaaacggcaat----------------------------------------------
------------------------------------------------------------
------------------------------------------------------------
------------------------------------------------------------
------------------------------------------------------------
------------------------------------------------------------
------------------------------------------------------------
------------------------------------------------------------
------------------------------------------------------------
------------------------------------------------------------
------------------------------------------------------------
-------------tcggccgtttcgtattccgcgcagctcaagagcgtgcagacatcgaa
gtagtaggtattaacgatctaatcgacgtagagtacatggcatacatgcttaagtacgac
tcaactcacggccgtttcaacggtactgttgaagttgaaggcggtaacctaatcgttaac
ggtaaaactgtacgtgttacagctgagcgtaacccagaagatcttaagtgggatgctatc
gaagtagacgtagttgctgaagcaactggtcttttcctaactgacgagactgcacgtaag
cacatcacagctggcgctaagaaagtagttcttactggtccttctaaagatgcaactcca
atgttcgtaatgggcgttaaccaagcatcttacgctggtcaagacatcgtttctaacgct
tcttgtactactaactgtcttgcacctatcgctaaagtacttaacgataagtggggcatt
gagtctggtcttatgactacagttcacgctactacagcaactcaaaaaactgtagatggc
ccttctgctaaagactggcgcggtggccgtggtgcttctcaaaacatcatcccatcttca
actggtgctgctaaagcagtaggcgttgttcttccagaactaaacggccttctaactggt
atggctttccgtgtaccaactgctaacgtatctgtagttgacctaactgttaacctaaaa
gcatctgcatcttacgaagaaatttgtgctgcaatgaaagaagcttctgaaggcgaaatg
gctggcgttcttggttacactgaagaccaagtagtatcacaagatttcatcggtgaagtt
caaacttcagtattcgatgctaaagctggtgttgctctaactgacaaatt----------
------------------------------------------------------------
------------------------------------------------------------
------------------------------------------------------------
------------------------------------------------------------
------------------------------------------------------------
------------------------------------------------------------
------------------------------------------------------------
---------------gtagttaacgcactttctaagcaagttactcttactatccaccgc
ggtggcaaaatccacactcaaacctacagccacggtgagcctcaagcgccactagcggtt
atcggtgacacggataaaacaggtacagagattcgtttctggccgagtgaagaaaccttc
actaacatcg---agttccattacgacattttagctaagcgtctacgtgagctatcattc
ttgaactcaggtgtatcaattaagctaattgataagcgcgaagaagataaaatggatcac
ttcgaatacgaaggcggtatccaagcgtttgttgaacaccttaataccaacaaaacaccg
attatccagaaaatattccatttcgatcatgagcgt---gaagacggtattaccgttgaa
gttgcgatgcaatggaatgacggttaccaagaaaatatttattgtttcaccaacaacatc
cctcagcgtgatggtggtgctcacttagcgggtttccgtggtgcactaacacgtacattg
aacagcttcatggataaagaaggcttctcgaagaaagcgaagac---ttcaacatcaggt
gatgatgctcgtgaaggtttgacagcgattgtttcggtgaaagtgccagatcctaagttc
tcaagccaaacgaaagacaagctggtttcttcagaagtgaaatctgccgttgagtctaca
atgggtgagaaactgtctgagttcctaattg--------------agaacccaggtgaag
cgaaaatcgtttgttctaaaattatcgatgcagcacgtgctctgc---------------
------------------------------------------------------------
------------------------------------------------------------
------------------------------------------------------------
------------------------------------------------------------
------------------------------------------------------------
------------------------------------------------------------
------------------------------------------------------------
------------------------------------------------------------
------------------------------------------------------------
------------------------------------------------------------
------------------------------------------------------------
------------------------------------------------------------
------------------------------------------------------------
------------------------------------------------------------
------------------------------------------------------------
------------------------------------------------------------
------------------------------------------------------------
------------------------------------------------------------
------------------------------------------------------------
------------------------------------------------------------
------------------------------------------------------------
----------------------------------------------tactgccaataccc
ttatatatgtaaaaggccaaggcattgttcttgatgagccttcagttgtagctatccgcc
aagatcgtgcgggttctgcaaagagtgtcgctgcggttggtcacgctgctaagcaaatgc
ttggccgtacgcctggtaatatctcagcaatccgtccaatgaaagacggcgtaattgctg
acttttacgtaacggaaaaaatgcttcagcacttcattaagcaagtgcatgataacagtg
tgcttaaaccaagccctcgcgtattggtttgtgttccttgtggttcaacgcaagttgagc
gccgtgcaatccgtgaatcagcactgggtgctggtgctcgtgaggtttacctaatcgatg
agcctatggctgctgcgattggtgctggcctacgtgtatctgagccaacaggttcaatgg
tggttgatatcggtggtggtacgactgaagttgccgttatctcactaaacggtgtggttt
actcgtcttctgtacgtatcggtggtgaccgttttgatgaagctatcatcaactacgttc
gtcgtaactacggcagcttgatcggtgaagcaacagccgaaaagatcaaacacgaaatcg
gttctgcttacccaggcgatgaagtcgatgagattgaagtacgtggtcgtaaccttgctg
aaggtgttcctcgtagctttagtctgaactcaaatgaaatccttgaagcgcttcaagaac
ctttatctggcatcgtatctgcagtcatggttgcacttgaacagtgtccaccagagcttg
cttctgatatctcagaaaacggtatggtactgacaggtggtggtgcactgcttaaagacc
ttgatcgtctgctaactgaagaaacgggtatccctgttgttgtggcggaagagccattaa
cgtgtgttg---------------------------------------------------
--------------------------------------------------aacgtattct
gttaaaacttagcggtgaagcgcta-caaggcgaagaaggttttggtattgacccaacga
tccttgatcgtatggctcaagaagtaaaagaattagttgaactaggcgttcaagttggtg
ttgttatcggtggtggtaacctattccgtggcgcaggcctagcagaagcgggtatgaacc
gtgttgttggtgaccacatgggtatgcttgcaacggtaatgaacggccttgcaatgcgtg
acgctctacaccgtgcttacgtaaatgcacgtgtaatgtcagcaattcctcttaaaggtg
tgtgtgacgactacaactgggcagacgcaatcagccaactacgtcaaggtcgtgttgtga
tcttctctgctggtacgggtaacccattctttactacagactctgctgcatgtttacgcg
gtatcgaaatcgaagctgacgtagttctaaaagcaacaaaagtagatggtgtatttactg
ctgacccagtagcaaacccagacgcagagttgtatgata-cgttgtcttacaacacaat-
------------------------------------------------------------
------------------------------------------------------------
------------------------------------------------------------
------------------------------------------------------------
------------------------------------------------------------
------------------------------------------------------------
------------------------------------------------------------
------------------------------------------------------------
------------------------------------------------------------
------------tttggtaaaggttctatcatgcgtcttggtgataaccgcacaatggac
gtagaaactatttctacaggttctctatctctagatatcgcactaggtgctggtggccta
cctatgggacgtatcgtagaagtttacggtccagaatcatcaggtaaaacaacgctaacg
cttgagcttattgctgcagcacagagagtgggcaaaacgtgtgcattcgttgatgcggag
cacgcactagaccctatctacgctcaaaagttgggtgttgatatcgatgctttgcttgtg
tctcaaccagatacaggcgaacaagctctagaaatttgtgatgcactggctcgttcaggt
gctatcgacgttcttgttattgactcagtagcagcactaacacctaaagcagaaatcgaa
ggcgaaatgggcgacagccacatgggtcttcaggctcgtatgctttctcaagcgatgcgt
aagctgactggtaacctcaagcagtctaactgtatggctatcttcattaaccaaattcgt
atgaaaattggtgttatgttcggtaacccagaaacaacaaccggtggtaacgcacttaag
ttctacgcatctgttcgtcttgatattcgccgtactggcgcgattaaagatggtgatgaa
gttgttggtaacgaaactcgcatcaaggttgttaagaacaagattgctgcaccattcaaa
caagctgaaactcaaatcctttacggcaaaggcttcaaccgcgaaggtgagcttatcgac
ttagg-------------------------------------------------------
------------------------------------------------------------
------------------------------------------------------------
------------------------------------------------------------
----------------------aatttcttaagccgcgtcttgttgacattgaacagatc
aatacgacacacgcgaaagtaactcttgagccattagagcgcggtttcggccacactcta
ggtaatgctcttcgccgcattcttctatcttctatgccgggttgtgccgtaacagaagtt
gaaattgaaggtgtgctacacgaatacagcactaaagaaggcgttcaggaagatatcctg
gaaatccttctaaaccttaaaggtttagctgtacgcgttgctgaaggcaaagatgaagtg
tttattacactgaacaaatcaggctcaggccctgttgttgcaggtgacatcacccacgat
ggtgatgtagagatcgctaaccctgagcacgtaatttgtcacctaacggatgacaatgct
gagatcgctatgcgtatcaaagtagaacgtggtcgtggttacgttccagcttcagctcgt
atccatactgaagaagatgagcgtccaatcggtcgtctacttgttgacgctacttacagc
ccggtcgataaaatcgcctatgctgtagaagcggcacgtgtagaacaacgtactgactta
gacaagcttgttatcgatatggaaacgaacggtactcttgaacctgaggaagcaatccgt
cgtgcagctactattttagctgaacaattggatgcgttcgtagatcttcgtgatgtacgt
gtacctgaggagaaggaagagaagccagaattcgatcctatcctactacgtcctgtagac
gatcttgaactaacagttcgctctgctaactgtttgaaggcagaagcgattcactacatc
ggtgatcttgtacagcgcactgaggttgagctacttaaaacgccaaaccttggtaagaaa
tctcttacagagattaaagatgtgcttgcttcacgtggtctttctctaggcat-------
------------------------------------------------------------
------------------------------------------------------------
------------------------------------------------------------
------------------------------------------------------------
------------------------------------------------------------
------------------------------------------------------------
------------------------------------------------------------
-------------------------------------------------------aacga
gtggtttttaacgaaatcaccaaaaatgctattcaacaagctttcgaaactccaggtgag
ctaaatatcgatggcgtaaacgcacaacaagcacgacgttttatggaccgtgttgttggc
tttatggtgtcaccattgctttggaaaaaagtagcacgaggcctatccgctggccgtgtt
caatctgtagctgtaaaactactggttgaacgtgagcgcgagattaacgcttttatccct
gaagagttctgggatgtgcatgctgataccaaaacggcagagaaaacagatttcagactg
caagttgctcaaaaagacggtgttgcgtttaaacctgataatgaagcgcaaacacaagct
gcagtaagcgttttagaaaaagcgcaatacgaagtatgtaaacgtgaagaccgcccaacg
aagagtaagccgtctgcaccttacatcacgtcgactctgcaacaagcggcgagcacacgt
cttggttacggcgtaaagaaaaccatgatgttggctcaacgtttgtatgaagcgggttac
atcacttatatgcgtactgactcaaccaacttgagttcagaagctgtagaagccgcacgt
gaatacattggttctgagtttggcgcacaatatcttccaccgaaggcgcttgtatacggc
agcaaagagggc------------------------------------------------
------------------------------------------------------------
------------------------------------------------------------
------------------------------------------------------------
------------------------------------------------------------
------------------------------------------------------------
------------------------------------------------------------
------------------------------------------------------------
------------------------------------------------------------
------------------------------------------------------------
------------------------------------------------------------
------------------------------------------------------------
------------------------------------------------------------
------------------------------------------------------------
------------------------------------------------------------
------------------------------------------------------------
------------------------------------------------------------
------------------------------------------------------------
------------------------------------------------------------
------------------------------------------------------------
------------------------------------------------------------
------------------------------------------------------------
------------------------------------------------------------
------------------------------------------------------------
------------------------------------------------------------
---------------------------------------------------
>Vcrassostreae_LMG22240T
------------------------------------------------------------
----------------------------------------------------tagaattc
atcagtgttaacactgatgcacaagcacttcgtaaaacgagcgtgagcagcgtgatccaa
attggtggtgatatcactaaaggtttgggcgctggtgcaaacccacaagttggccgtgat
gcagctctcgaagatcgagaaagaattaaagaagttctaactggcgccgatatggtattt
atcgcagctggtatgggcggtggtactggtacaggtgctgctccagttattgctgaagtt
gcgaaagagttgggtgtgctaacggttgctgttgtaactaagccatttagctttgaaggc
aaaaagcgtttagcgtttgctgagcaaggtattgaagagctttctaagcatgtggattct
ttaattacgattccaaatgagaagctacttaaagtacttggccgcggcgtaactctgcta
gaagctttcgcaagtgcaaatgatgtacttaaaaacgctgtacaaggtatcgctgagcta
attactcgccctggtatgattaacgtcgatttcgcggatgttcgcaccgtaatgtctgag
atgggccatgcaatgatgggtagcggtatcgcaaaaggtgaagaccgtgctgaagaagct
gctgaaacggcaat----------------------------------------------
------------------------------------------------------------
------------------------------------------------------------
------------------------------------------------------------
------------------------------------------------------------
------------------------------------------------------------
------------------------------------------------------------
------------------------------------------------------------
------------------------------------------------------------
------------------------------------------------------------
------------------------------------------------------------
------------------------------------------------------------
------------------------------------------------------------
-----------------------------------tgaaggcggtaacctaatcgttaac
ggtaaaactgtacgtgttacagctgagcgtaacccagaagatcttaagtgggatgctatc
gacgtagacgtagttgctgaagcaactggtcttttcctaactgacgagactgcacgtaag
cacatcactgctggcgctaagaaagtagttcttactggtccttctaaagatgcaactcca
atgttcgtaatgggcgttaaccaagcatcttacgctggtcaagacatcgtttctaacgct
tcttgtactactaactgtcttgcacctatcgctaaagtacttaacgataagtggggcatt
gagtctggtcttatgactacagttcacgctactacagcaactcaaaaaactgtagatggc
ccttctgctaaagactggcgcggtggccgtggtgcttctcaaaacatcatcccatcttca
actggtgctgctaaagctgtaggcgttgttcttccagaactaaacggccttctaactggt
atggctttccgtgtaccaactgctaacgtatctgtagttgacctaacagttaacctaaaa
gaagctgcatcttacgaagaaatttgtgctgcaatgaaagaagcttctgaaggcgaaatg
gctggcgttcttggttacactgaagaccaagtagtatcacaagatttcatcggtgaagtt
caaacttcagtattcgatgctaaagctggtgttgctctaact------------------
------------------------------------------------------------
------------------------------------------------------------
------------------------------------------------------------
------------------------------------------------------------
------------------------------------------------------------
------------------------------------------------------------
-------------------------------actcgtacaaggtatctggtggtctgcac
ggtgttggtgtttcagtagttaacgcactttctaagcaagttactcttactatccaccgt
ggtggcaaaatccacactcaaacctacagccacggtgagcctcaagcgccactagcggtt
atcggtgacacggataaaacaggtacagagattcgtttctggccgagtgaagaaaccttc
actaacatcg---agttccattacgacattttagctaagcgtctacgtgagctatcattc
ttgaactcaggtgtatcaattaagctaattgatgagcgcgaagaagacaaaatggatcac
ttcgaatacgaaggcggtatccaagcgtttgttgaacaccttaataccaacaaaacgcca
atcatccaaaaaatcttccacttcaactctgagcgt---gaagacggtattaccgttgaa
gttgcgatgcagtggaatgacggctaccaagaaaatatctactgtttcaccaacaacatc
cctcaacgcgatggtggtgctcacttagctggtttccgtgcggcgctaacgcgtactctg
aacagcttcatggacaaggaaggcttctctaagaaagcgaagac---tgcgacctctggt
gatgatgctcgtgaaggtttgacagcgattgtttctgttaaagtgcctgatcctaagttc
tcaagccaaactaaagataagctggtttcttcagaagtgaagtctgccgttgaatctaca
atgggtgagaagttgtctgagttcctgattg--------------agaacccaggtgaag
cgaaaacagtttgttctaaaattattgatgcagcac------------------------
------------------------------------------------------------
------------------------------------------------------------
------------------------------------------------------------
------------------------------------------------------------
------------------------------------------------------------
------------------------------------------------------------
------------------------------------------------------------
------------------------------------------------------------
------------------------------------------------------------
------------------------------------------------------------
------------------------------------------------------------
------------------------------------------------------------
------------------------------------------------------------
------------------------------------------------------------
------------------------------------------------------------
------------------------------------------------------------
------------------------------------------------------------
------------------------------------------------------------
------------------------------------------------------------
------------------------------------------------------------
------------------------------------------------------------
------------------------------------------------------------
------------------------------------------------------------
------------------------------------------------------------
------------------------------------------------------------
------------------------------------------------------------
------------------------------------------------------------
----------tcgtgaatcagcattaggtgctggtgctcgtgaggtttacctcatcgatg
agccaatggctgcagcgattggtgctggcctacgtgtctctgagccaacgggctcaatgg
ttgttgatatcggtggtggtactactgaagttgcggttatctcactaaacggtgtggttt
actcgtcttctgtacgtattggcggtgaccgttttgatgaagcgatcatcaactacgttc
gtcgtaactacggcagcttgatcggtgaagcgacagcagagaaaatcaaacacgaaatcg
gttcagcttaccctggcgatgaagtagaagagatcgaagtacgtggtcgtaaccttgctg
aaggtgtgcctcgtagctttagcctaaactcaaacgaaatccttgaagcacttcaagagc
ctctatctggcattgtatctgcagtaatggttgcactagagcagtgtccgccagagctag
cttctgatatctcagaaaacggtatggtactaacaggtggtggtgcactgcttaaagacc
ttgatcgtctgttaacagaagaaacaggtatccctgttgttgttgcagaagagccattaa
cgtgtgttgctctag---------------------------------------------
------------------------------------------------------------
-----------------------------------------tttggtattgacccgacga
tccttgatcgtatggctcaagaagtaaaagaattggttgaactaggtgttcaagtgggcg
ttgtaatcggtggcggtaacctgttccgtggcgctggccttgcagaagcaggtatgaacc
gcgttgttggtgaccacatgggtatgcttgcaacggtaatgaacggccttgcgatgcgtg
atgctctacaccgcgcttacgtaaacgcacgtgtaatgtcagcaatccctcttaaaggtg
tgtgtgacgactacaactgggcagatgcaatcagccaactgcgtcaaggtcgcgttgtga
tcttctctgctggtactggtaacccattcttcactacagattctgctgcatgtctacgtg
gtatcgaaatcgaagctgacgtagttctaaaagcgacaaaagtagatggtgtatttactt
ctgaccctgtagcaaacccagacgcagagttgta--------------------------
------------------------------------------------------------
------------------------------------------------------------
------------------------------------------------------------
------------------------------------------------------------
------------------------------------------------------------
------------------------------------------------------------
------------------------------------------------------------
------------------------------------------------------------
------------------------------------------------------------
----------------------------------------------------caatggac
gtagaaactatttctactggttctctatctctagatatcgcactaggtgctggtggccta
ccgatggggcgtatcgtagaagtttacggtcctgaatcatcaggtaaaacaacgctaacg
cttgagcttattgctgcagcacagaaagtaggcaagacgtgtgctttcgttgatgcggaa
cacgcactagaccctatctacgctcaaaagcttggtgttgatatcgatgcgcttcttgtt
tctcaacctgatacgggtgagcaagcgctagaaatctgtgatgcactggctcgttcaggt
gcaatcgatgtacttgttattgactccgtagcagcactaacaccaaaagcagaaatcgaa
ggcgaaatgggcgacagccacatgggtcttcaggctcgtatgctttctcaagcgatgcgt
aagctgacgggtaaccttaagcagtctaactgtatggctatcttcattaaccaaattcgt
atgaagattggtgtgatgttcggtaacccagaaacaacaacaggtggtaacgcacttaag
ttctacgcatctgttcgtcttgatattcgccgtactggtgcgattaaagatggtgatgaa
gttgttggtaacgaaactcgtatcaaggttgttaagaacaagattgctgcaccatttaaa
caagctgaaactcaaatcctttacggtaaaggcttcaaccgcgaaggtgagcttatcga-
------------------------------------------------------------
------------------------------------------------------------
------------------------------------------------------------
------------------------------------------------------------
-----gcagggttctgtgacagaatttcttaagccgcgtcttgttgacat?gaacagatc
aatacgacacacgcgaaagtaactcttgagccattagagcgcggtttcggccacactcta
ggtaatgctcttcgccgcattcttctatcttctatgccgggttgtgccgtaacagaagtt
gaaattgaaggtgtgctacacgaatacagcactaaagaaggcgttcaggaagatatcctg
gaaatccttctaaaccttaaaggtttggctgtacgcgttgctgaaggcaaagatgaagtg
tttattacactgaacaaatcaggctcaggccctgttgttgcaggtgacatcacccacgat
ggtgatgtagagatcgctaaccctgagcacgtaatttgtcacctaacggatgacaatgct
gagatcgctatgcgtatcaaagtagaacgtggtcgtggttacgttccagcttcagctcgc
atccatactgaagaagatgagcgtcctatcggtcgtctactagttgacgctacttacagc
ccggttgataa?atcgcttacgctgtagaagcggcacgtgtagagcaacgtactgattta
gacaagcttgttatcgatatggaaacgaacggtactctagaacctgaggaagcaatccgt
cgtgcagctactattttagctgaacaactggatgcgttcgtagatcttcgtgatgtacgt
gtacctgaggagaaggaagagaagccagaattcgatcctatcctactacgtcctgtagac
gatcttgaactaacagttcgctctgctaactgtttgaaagcagaagcgattcactacatc
ggtgatcttgtacagcgcactgaggttgagctacttaaaacgccaaaccttggtaagaaa
tctcttacagagattaaagatgtgcttgcttcacgtggtctttctctaggca--------
------------------------------------------------------------
------------------------------------------------------------
------------------------------------------------------------
------------------------------------------------------------
------------------------------------------------------------
------------------------------------------------------------
------------------------------------------------------------
---------------------------------------------------------cga
gtggtttttaacgaaatcaccaagaatgctattcaacaagctttcgaaacaccaggcgag
ctaaacatcgatggcgtaaacgctcaacaagcacgacgttttatggaccgtgttgttggc
tttatggtgtcacctctgctttggaaaaaagtagcacgaggcctatccgctggccgtgtt
caatcagtagcggtaaaactactggtagagcgtgagcgcgagatcaacgcctttatccct
gaagagttctgggatgtgcatgctgatactaaaacagcagagaaaaccgattttagactg
caagtagcgcagaaagacggtgttgcgtttaaacctgaaaatgaagcgcaaacacaagct
gctgttagcgttttagaaaaagcgcaatacgaagtatgtaaacgtgaagaccgcccaacc
aagagtaagccgtctgcaccttacatcacgtcgacgctgcaacaagctgcgagtacccgt
cttggttatggcgtaaagaaaaccatgatgctggctcaacgcttgtatgaagcgggttac
attacttatatgcgtactgactctactaacttgagttcagaagctgtagaagccgctcgt
gaatacattggttctgagtacggcgcgcaatatcttccacctaaagcacttgtatacggc
agcaaagag---------------------------------------------------
------------------------------------------------------------
------------------------------------------------------------
------------------------------------------------------------
------------------------------------------------------------
------------------------------------------------------------
------------------------------------------------------------
------------------------------------------------------------
------------------------------------------------------------
------------------------------------------------------------
------------------------------------------------------------
------------------------------------------------------------
------------------------------------------------------------
------------------------------------------------------------
------------------------------------------------------------
------------------------------------------------------------
------------------------------------------------------------
------------------------------------------------------------
------------------------------------------------------------
------------------------------------------------------------
------------------------------------------------------------
------------------------------------------------------------
------------------------------------------------------------
------------------------------------------------------------
------------------------------------------------------------
---------------------------------------------------
>EX25
atgtttgaaccgatgatggaaatgtctgacgatgcagtaatcaaggtcgttggggttggt
ggcggcggtggtaacgccgttgaacacatggtgcgtgaatccatcgaaggtgtggaattc
atcagcgtcaacactgatgcgcaagcacttcgtaagacaagcgttggcaatgttattcag
atcggtggcgatatcaccaaaggtctgggtgcaggtgctaatccacaggttggccgtgac
gcagctctcgaagacagagatagaattaaagattccctaactggcgccgatatggtgttt
atcgcagctggtatgggtggcggtacaggtactggtgcagcacctgttattgctgaagta
gctaaagagcttggcattctaactgtcgcggtagtgacaaaaccgttcagctttgaaggc
aaaaagcgtttggcgttcgctgagcaaggtatcgatgagctgtctaagcacgttgactct
ttgattacgattccaaacgaaaagctgcttaaagtacttggccgtggtgtcacgctacta
gaagcttttgcaagtgcgaacgacgttcttaagaacgcagttcaaggcattgcagagcta
attactcgccctggcatgatcaacgtcgactttgcggacgtaagaacagtaatgtctgaa
atgggtcacgcgatgatgggcagcggtattgctaaaggcgaagatcgtgctgaagaagcg
gctgaaatggcaatttctagcccacttctggaagacatcgatctagcgggcgctcgtggt
gttcttgtcaatattactgcaggtctggatatgcgtcttgacgagtttgagacggttggt
aatacagtgaaagcatttgcttctgacaatgcaactgttgttatcggtacttctctagac
ccagatatgacggacgaaatccgcgtaacagttgtagcgacaggtattggcaatgagaaa
aaaccagatatcacgctagt----------------------------------------
------------------------------------------------------------
------------------------------------------------------------
------------------------------------------------------------
------------------------------------------------------------
------------------------------------------------------------
------------------------------------atgactatcaaagtaggtattaac
ggttttggccgtatcggtcgtttcgtattccgtgcagcgcaagagcgtgctgacatcgaa
gttgtaggtatcaacgaccttatcgacgtagattacatggcatacatgcttaagtacgac
tcaactcacggccgtttcaacggtactgttgaagttgaaggcggtaacctaatcgttaac
ggtaaaactgtacgtgttactgcagagcgcaacccagcggaccttaagtgggacgaaatc
ggtgttgacgttgttgcagaagcaactggtcttttcctaactgacgagactgcacgtaag
cacatcgaagctggcgcgaagaaagttgttctaactggtccttcaaaagacgctactcca
atgttcgtaatgggcgttaaccacgcgacttacgctggtcaagacatcgtttctaacgct
tcttgtactactaactgtctagcgcctatcgctaaagttcttaacgacaagttcggtatc
gaatctggtcttatgactacagttcacgctactacagcaactcaaaaaactgtagacggt
ccttctgctaaagactggcgcggtggtcgtggtgcttctcaaaacatcatcccatcttca
actggtgctgctaaagctgtaggcgttgttcttccagaactaaacggcaaactaactggt
atggctttccgcgtaccaacagctaacgtttctgtagttgacctaacagttaacctaaaa
gaaggtgcatcttacgaagctatctgtgcagcaatgaaagaagcttctgaaggcgagcta
aaaggtgttctaggttacactgaagatgcagtagtatctcaagacttcatcggtgaagtt
caaacttctgtattcgatgctaaagctggtatcgctctaactgataacttcgttaaagtt
gtatcttggtacgacaacgaaatcggttactcaaacaaagttctagacctaatcgctcac
atctctaagtaa-----------ttacgattcatcgagtattaaggtactgaagggtctg
gatgcggtacgtaagcgtccaggaatgtacatcggcgatacggacgacggcaccggcctt
caccacatggttttcgaggtggtggataactcaattgatgaagcgttggcaggtcactgt
aaagacatcgttgtgacaattcatgaggataactcggtttccgttagcgatgatggtcgt
ggcattccaacagaaatccactcagaggaaaatgtctctgcagcagaagtaatcatgacg
gtacttcacgcgggtggtaagttcgacgataactcatacaaagtatcgggtggtcttcac
ggggtaggtgtttcagtggtaaacgctctatctgagaaagttgagctgacgattcatcgt
ggtggccatatccatacgcaaacctaccgccatggtgagcctcaagcgccactagccgtt
gtgggtgatacggataaaaccggtacacaaattcgtttctggccaagtgccgagacgttc
tctaacactg---agtttcactatgacattctggcgaaacgcctgcgtgaactgtcattc
ctgaactctggtgtgtcgatcaaattggttgatgaacgtgaagcggacaaacatgatcac
ttcatgtatgaaggtggtattcaagcgttcgttgatcacctaaacaccaacaaaacgcca
atcatcgaaaaaatcttccactttaactctgagcgt---gaagacggcatttcagttgaa
gtggcgatgcaatggaacgatggtttccaagagaatatcttctgttttaccaacaatatc
ccacagcgtgatggtggtactcaccttgctggtttccgtgctgcgttaacacgtacattg
aacagctttatggataaagaaggtttctctaagaaagcaaaaac---agcgacttcaggc
gacgatgcgcgtgaaggtctaactgcggttgtttcggtgaaagtgcctgatcctaagttc
tcaagccaaacaaaagacaaactggtttcttctgaagtgaaatcagctgttgagtctgca
atgggtgaaaaactgtctgagttcctgattg--------------agaacccgacagaag
cgaagatggtttgttcgaaaatcatcgatgcagcacgtgctcgtgaagcagcgcgtaaag
ctcgtgaaatgacgcgccgtaaaggtgcactagacctagctggccttccaggtaaacttg
cagactgtcaggaaaaagatccggcactctctgaactatacatagtggagggtgattcgg
caggcggctccgcaaaacaaggccgtaatcgtaagaaccaagcaatcctaccgctaaaag
gtaagattcttaacgtagaaaaagcacgtttcgacaagatgctatcttcccaagaagtag
caacactgatcaccgcactaggttgtggtatcggtcgtgacgagtacaacccggacaagc
ttcgttaccacaacatcatcatcatgaccgatgccgatgtcgatggttcgcacatccgta
cgctactattgaccttcttctaccgtcaaatgccagagcttatcgagcgtggttacgtgt
acatcgctcagccaccactttacaaagtgaaaaaaggcaaacaagagcagtacatcaaag
acgaagaagcgatgaaccaataccaagtatcattggctctggataatgcatcgctacacg
taaacgcagaagcaccagcattggcaggtgaagcactagagaagcttgttcaacagtaca
atgcg-------------------------------------------------------
------------------------------------------------------------
------------------------------------------------------------
------------------------------------------------------------
------------------------------------------------------------
------------------------------------------------------------
------------------------------------------------------------
------------------------------------------------------------
------------------------------------------------------------
------------------------------------------------------------
-----------------------------------------------------atgttta
agaaacttcgtggcatgttttctaacgatctatctatcgatttaggtacagccaacactc
taatttacgtaaaagggcaaggaattgtccttgatgaaccttctgtagttgctattcgtc
aagatcgtgtaggttctgcaaaaagcgttgctgcagtcggtcacgcagcaaaacagatgc
ttggtcgtacacctggcaacatttccgctatccgcccaatgaaagacggcgtaatcgctg
atttctacgtaaccgaaaaaatgcttcagcactttatcaaacaagtgcatgacaacagca
tcctaaagccaagcccacgtgttcttgtttgtgttccttgtggttctacccaagttgagc
gtcgcgcaattcgtgaatcagctctcggtgctggcgcgcgtgaagtttacctaatcgacg
agccaatggcggcagcaattggtgcaggcctgcgcgtgtctgagccgactggttcaatgg
tggtagatatcggtggtggtacaactgaagttgccgttatctctctaaacggtgtggttt
actcatcgtctgtacgtatcggtggtgaccgctttgatgaagcggtaattaactacgtac
gtcgtaactacggcagcttgattggtgaagccacggctgaaaagatcaaacacgaaatcg
gttctgcttaccctggtgatgaagttcaagagattgaagttcgcggtcgtaaccttgcag
agggtgtaccacgcagctttagcttgaactcaaacgagatcttagaagcgcttcaagagc
cgttatctggcattgtatcagcagtcatggttgcactagaacagtgtccaccggagcttg
cttcagacatttctgaaaatggtatggttctaaccggtggcggtgcgctactgaaagatc
tcgatcgactattaatggaagaaaccggtatccctgtggttatcgcggaagacccactaa
cgtgtgttgcgcgtggtggcggtaaagcactagaaatgatcgacatgcacggtggcgatc
tgttctctgaagaataa-----atgactacgaaccctaaaccagcgtatcaacgtattct
attaaaactgagtggtgaagctctt-caaggtgaagacggttttggtattgatcctgcgg
tccttgatcgcatggcacaagaagttaaagaactggttgaactgggtgttcaggttggtg
tagttatcggtggcggtaacttgttccgtggtgcaggccttgctgaagctggtatgaacc
gcgtagttggtgaccacatgggtatgcttgctacagtaatgaatggcctagcgatgcgcg
atgctcttcaccgcgcatacgtgaatgcgcgcgttatgtctgccattcctctaaaaggcg
tatgtgacgactataattgggctgatgcgatccgtgagcttcgccaaggccgtgttgtca
tcttctctgctggtacgggtaacccgttctttacaacggattctgctgcttgcctacgtg
gtattgaaatcgaagcggatgttgtactaaaagcgacgaaagttgatggtgtatttactg
ctgaccctgtagcaaacccagacgcagagctgtatgata-agctatcttacgcagaagtt
ctggataaagagctgaaagtgatggacttggcggcgtttacgctagctcgtgaccacaaa
atgccaatccgcgtatttaacatgaacaagccaggcgcactacgtcgcgtggttatgggc
gaagcagaaggcacgctaatcaacgaataa------------------------------
------------------------------------------------------------
------------------------------------------------------------
------------------------------------------------------------
------------------------------------------------------------
------------------------------------------------------------
---------------atggacgagaacaaacagaaagcgctcgccgctgcgctaggtcaa
attgaaaagcaattcggtaaaggctctatcatgcgccttggtgataaccgagcaatggac
gtagaaaccatctcaacaggctctctttctcttgatatcgctttgggtgcaggtggtctg
ccaatgggtcgtatcgtagaagtctacggtccagaatcttcaggtaaaacaacactaacg
cttgagcttatcgctgctgcgcaacgtgaaggtaaaacttgtgcgtttatcgatgcagag
cacgctctggatcctgtctacgcgaagaaacttggtgttgatatcgatgcgctcttggtt
tctcagccagacactggtgagcaagcactagagatttgtgatgcactagctcgctctggc
gctatcgacgtaatggttgttgactcagttgcggcgctaacaccaaaagcagaaattgaa
ggcgaaatgggcgacagccacatgggtctgcaagcacgtatgctttctcaagcgatgcgt
aagctaacaggtaacctaaaacagtctaactgtatgtgtatcttcattaaccaaatccgt
atgaagattggtgtgatgttcggtaacccagaaacgaccacgggtggtaacgcacttaaa
ttctacgcttctgttcgtcttgatattcgtcgtactggcgcaatcaaagaaggtgacgaa
gtcgttggtaacgaaactcgcatcaaagtagttaagaacaagattgctgcaccgtttaaa
gaagccaatacgcaaatcatgtacggccaaggctttaaccgcgaaggtgagctggtagat
ctaggtgtgaagcacaagctggttgaaaaggctggtgcttggtacagctaccaaggcgat
aagattggtcaaggtaaagcgaacgcg---------------------------------
------------------------------------------------------------
------------------------------------------------------------
---atgcagggttctgtaacagaatttcttaagccacgtctagttgacatcgaacaaatc
agctcgactcacgcaaaagtaactcttgagccattagagcgtggctttggtcatactctg
ggtaatgcacttcgccgcattcttctatcttctatgcctggttgtgcagtgacagaagta
gaaatcgaaggcgtacttcacgagtacagcactaaagaaggtgtacaagaagatattctt
gaaatccttctaaaccttaaaggtttggcagtgcgtgttgctgaaggcaaagatgaagtg
ttcattactttgaacaaatcaggctcgggccctgtggttgcaggtgacatcacccatgat
ggtgatgtagagatcgctaaccctgaacacgttatttgtcacctaacggatgacaacgct
gaaatcgcaatgcgtattaaagtagaacgtggtcgtggttatgttccagcttctgcgcgt
atccataacgaagaagacgagcgtccaatcggtcgcctactagtagatgctacttacagc
ccagtagacaaaattgcctacgctgtagaagcagctcgtgtagaacagcgcactgatcta
gacaagcttgttatcgatatggaaacaaacggtactctagaacctgaggaagcaatccgt
cgtgcagctacaatcctagctgaacaattggatgcattcgtagatcttcgtgatgtacga
gttcctgaggagaaagaagagaagccagaattcgatccgatcctactgcgtcctgtagac
gatcttgaactaacagttcgctctgctaactgtctgaaagcagaagcgattcactacatc
ggtgatctagtacaacgtactgaggttgagctacttaaaacgcctaaccttggtaaaaaa
tctcttactgagattaaagacgtacttgcgtcacgtggtctgtctctgggcatgcgccta
gaaaactggccacctgcatcaatcgctgaagattaa------------------------
------------------------------------------------------------
------------------------------------------------------------
------------------------------------------------------------
------------------------------------------atggggattaacccatat
catgactgggaagcgaattaccaaatccttccaggcaaagaaaaagttgtcaacgaacta
caaaaactcgccaaagacgcagattgcgtttatctcgcaaccgacttggaccgcgaaggg
gaagcaatcgcatggcaccttcgtgagatcatcggtggcgatgaagagcgatacaaacgt
gtagtttttaacgaaattacgaaaaacgcgatccaacaagctttccaaacacctggagag
ctgaacatggatggtgttaatgcccaacaagcgcgtcgcttcatggaccgtgtcgttggt
tttatggtttcacctctactttggaaaaaagtggctcgtggtttatctgctggtcgcgtg
cagtctgttgcggtgaaactattagttgagcgtgagcgtgagattaacgcgtttgtacca
gaagaattctgggatattcatgcgaatacgaaaacgaaagacaaagcggactttaaacta
cttgttgctcagaaagatggttctgcgtttaagccagttaatgaggcagaaaccaaagca
gcgatgtctgtgcttgagaatgcaagttacgaagtatgtaagcgtgaagatcgcccgacg
aagagcaagccttcagcaccttacatcacctctacgcttcaacaggcagcgagtacacgt
cttggctacggcgtgaaaaagaccatgatgctagctcagcgcctctatgaggccggttat
atcacttatatgcgtacggactcgactaacctaagtgccgaggctgtggacgctgtacgt
gattttattggttctgagtttggtgataagtatttaccagcgaaaccgctgacgtatggc
agtaaagaaggggcacaggaagcgcacgaagcgatccgtccttcaaatgtgggtgttaaa
gcggaagacctgcaaggtgtcgatgctgatgcgcacaaactttacgctttgatttggaat
cagtttgtcgcgtgtcaaatgacaccagcagaatacgattcaacaaccatcagcgtaaaa
gcagcagaatacacgcttaaagcgaaaggccgtatccttaaatttgacggctggactcgt
gtacaacgtccaatgggcaaaa---acgaggatacaatccttcctgcggtacaacttggc
gataagctaagcttagagtcacttgaccctaaacagcactttacaaagccacctgcgcgc
tacactgaagcagcactggttaaagagctggaaaaacgaggtattggtcgtccttcgact
tatgcatcgatcatttctacgattcaagatcgtggttacgtaaaagttgatcagcgtcgt
ttctacgccgaaaaaatgggcgaaattgttaccgaccgccttgatgacagctttaacgat
ttaatgaactacgacttcaccgcccgcatggaacagaaactggaccaaatcgctgaaggt
gaagtgaactggaaagcagtgctagataacttctttgctgatttcactggcgatcttgaa
aaagcggaattggatgagtcagaaggcggtatgaagctaaaccatatcgtcatgacggat
atcgaatgtccgacgtgtagccgtccaatgggtatccgtactgcttcgacaggtgtgttc
ttaggctgttctggttacgcgttaccaccaaaagagcgttgtaagacaaccatcaacttg
ggtgacgaagaaggtattattaacgttttagaag---aagacgttgaaacggccgcgctt
cgtgctaaaaagcgttgtccgatctgtgaaacggcgatggatgcgtacctgattgatgac
aagcgtaagatgcatgtttgtggtaataacccgaactgtgaaggctaccttgttgaatac
ggtgagttcaaagtcaaaggctatgatggtccagttgttgaatgtgacaaatgtggctct
gatatggtgcttaagaacggtcgctttggtaaatacatggactgtacgagtgaaacgtgt
aagaacactcgtaagattctgaagaatggcgaagtcgcgccaccgaaagaagatcctgtt
catttccccgagttgccttgtg---aaaactcagatgcgtatttcgtacttcgtgatggt
gcttcaggtctatttatggcggcaagcaacttcccgaaatcgcgcgagacacgtgctcct
ttggttgctgaactggcacgttttgaagagcgtttacctgagaagttcaaatacctagcg
accgcaccgcaagaagatcctgatggtcgtcctgcagttgtacgctttagtcgcaaaaca
aaagagaactacgttcgttcggaagagaacggcaaaccatctggttggacagcgctcttt
gttgaaggtaagtggg-----------------------------------
>Vnavarrensis_LMG15976T
--------------------------------------------agtcgttggggttggc
ggtggcggcggtaacgctgtagagcacatggtgcgtgaatccatcgaaggcgtggaattc
atcagcgtcaacactgatgcacaagcgcttcgtaagacgagtgtggggaacgtaatccaa
atcggtggcaacatcaccaaaggtttgggtgcgggcgcaaatccacaagtaggtcgtgac
gcagctctagaagacaaagaaagaattaaagaagtgctcgatggtgccgatatggtattt
atcgcagctggtatgggcggtggtaccggaactggtgccgcgccagtgattgctgaagtt
gccaaggaattggggattttgaccgttgctgttgtgaccaagccatttagctttgaaggt
aaaaagcgtttagcgtttgcagagcagggcattgacgagctatcgaaacacgttgactcg
ctgatcaccattccaaacgagaaattgctcaaagtgcttggccgtggtgtcacccttttg
gaagcctttgctagcgcgaatgacgtactaaaaaatgccgttcaaggtatcgcagagctg
attacacgccctggcatgattaacgtcgactttgcagacgtacgtacagtgatgtctgaa
atgggtcacgccatgatgggcagcggtatcgctaaaggtgaagaccgagcagaagaggcc
gctgaaatggcgat----------------------------------------------
------------------------------------------------------------
------------------------------------------------------------
------------------------------------------------------------
------------------------------------------------------------
------------------------------------------------------------
------------------------------------------------------------
------------------------------------------------------------
------------------------------------------------------------
------------------------------------------------------------
------------------------------------------------------------
-------------tcggtcgtttcgttttccgtgcagcgcaagagcgcgctgacatcgaa
gttgtaggtatcaacgaccttatcgacgtagattacatggcttacatgctgaagtacgac
tcaactcacggccgtttcaacggtactgtagcagttgaaggcggtaacctaatcgttaac
ggcaaaactgtacgtgtaactgcagagcgtaacccagcagaccttaagtgggacgaaatc
ggtgttgacgtagttgcagaagcaactggtctattcctaactgacgaaactgctcgtaaa
cacatcgaagctggcgcgaagaaagttgttctaactggtccttctaaagacgctactcca
atgttcgtaatgggcgttaaccacgcttcttacgctggtcaagacatcgtttctaacgct
tcttgtactactaactgtctggctcctatcgcgaaagttcttaacgacaactttggtatc
gagtctggtctgatgacaacagttcacgcaactacagcaactcaaaaaactgtagatggt
ccttctgctaaagactggcgcggtggccgtggtgcttctcagaacatcatcccatcttca
actggcgcagctaaagcagtaggcgttgttcttccagaactaaacggcaaactgactggt
atggctttccgcgtaccaactgctaacgtttctgttgttgacctaactgttaacctacaa
aaagcggcttcttacgctgacatctgtaaagcaatgaaagcagcttctgaaggcgaactg
aaaggcgtgcttggctacactgaagacgaagtggtatctcaagacttcattggtgaagtt
caaacttcagtattcgatgctaaagcgggtatcgcactaactgacaaattc---------
------------------------------------------------------------
------------------------------------------------------------
------------------------------------------------------------
------------------------------------------------------------
------------------------------------------------------------
------------------------------------------------------------
------------------------------------------------------------
----------------------------------gaaaagtgcagttgaccatttaccgt
ggcggccatattcatactcaaacctatcatcatggcgtgccgcaagtaccactgacggtg
gttggtgataccgaaaaaaccggtaccacggtgcgtttctggccaagtgcagaaaccttc
accaacatcg---aatttcattacgacatcctcgctaagcgcctgcgtgaactctctttc
ctgaactctggtgtgtcgatcaaactgcaggacgagcgtgaagaagacaagaaagatcac
ttcatgtacgaagggggtattcaagcgttcgttactcacctaaaccgcaacaaaacccca
atccatgaaaaagtgttccacttcaacacagaacgt---gaagacggtatttcggtggaa
gtggcgatgcagtggaacgatggtttccaagaaaacatctactgttttaccaacaacatt
ccgcagcgcgatggcggtactcacttggcgggtttccgcggtgccttgactcgcaccttg
aatacctacatggacaaagaaggcttctcgaaaaaagcgcaagc---ggcaacgtcgggt
gatgatgcgcgtgaaggcttaaccgccgtggtgtcggtgaaagtgcctgatccaaaattc
tccagccaaaccaaagacaaactggtttcttctgaagtgaaatcagcggttgaatcagcc
atgaatgagaaactggctgacttcttggcgg--------------aaaacccaagcgaag
caaaacaagtctgttcgaaaatcatcgatgccgcgcgtgcccgtgaagcggcgcgtaaag
cgcgcgagatgactcgtcgtaaaggcgcattggatctcgctggcctgccgggcaaactgg
cggattgtcaggaaaaagatccagcgctgtctgaactctacatagtggagggtgactctg
cgggcggttccgccaagcagggccgtaaccgtaagaaccaagccatcctgccgctaaaag
gtaagatcctcaacgtagagaaagcacgtttcgacaagatgctctcttcgcaggaagtgg
cgaccctcatcactgcgctgggctgtggtatcggccgcgacgagtaca------------
------------------------------------------------------------
------------------------------------------------------------
------------------------------------------------------------
------------------------------------------------------------
------------------------------------------------------------
------------------------------------------------------------
------------------------------------------------------------
------------------------------------------------------------
------------------------------------------------------------
------------------------------------------------------------
------------------------------------------------------------
------------------------------------------------------------
------------------------------------------------------------
------------------------------------------------------------
------------------------------------------------------------
------------------------------------------------------------
---------------------------------------atttaggtaccgccaacactc
tgatttacgtaaaaggacaaggcatcgttcttgacgaaccgtctgtagttgcaatccgtc
aggaccgtgctggttcggcgaaaagtgtggctgcggtcggctatgcagccaaacaaatgt
tgggacgtactcctggcaacatttctgcgattcgcccgatgaaagatggcgtgattgcgg
acttctacgttactgaaaaaatgctgcagcactttattaaacaagtgcacgacaacagta
tcctcaaaccaagcccgcgtgttttggtgtgtgtgccttgtggctccacccaagttgaac
gccgcgcgatccgtgaatcggcgctgggtgctggcgcacgtgaagtctacctgattgacg
agccaatggcggcggcgatcggtgcaggcttgcgcgtctctgaacctactggttctatgg
tggtcgatatcggtggtggtacgacagaagtggcggtgatctcgcttaacggcgtggtgt
actcttcttccgttcgtatcggtggcgatcgttttgatgaagcgatcatcaattacgtgc
gtcgtaactatggcagcttgattggcgaagcgacggcagaaaaaatcaaacacgaaatcg
gctcggcctaccctggcgatgaagtacatgaaatcgaagtgcgcggccgtaaccttgctg
aaggtgtgccacgtagctttagccttaactccaatgaaattctcgaagcgctgcaagagc
ccctgtctggcattgtgtcagcggtgatggtggctctagaacaatgtccgccagagcttg
cttcggacatttccgaaaacggcatggtcttgacgggcggtggcgcactgctgaaagatc
ttgatcgtctcctaaccgaagagacgggcattcctgtggtgattgcggacgatccgctga
cttgtgtggcgcg-----------------------------------------------
------------------------------------------------------------
------actgagtggtgaagctctg-caaggctctgaaggtttcggtattgatcctgcag
ttttggatcgtatggcgcaggaagtcaaagaactggttgaactgggtgtgcaagtcggcg
tggtgatcggtggcggcaacctattccgtggtgctggccttgctgaagcgggcatgaacc
gcgttgtgggcgatcacatgggtatgctggcaacggtcatgaatggcctagcgatgcgtg
atgcactgcaccgtgcgtacgtaaatgcacgagtgatgtctgccatcccactgaaagggg
tatgtgatgactataattgggcagacgcgattcgcgaactgcgtcaaggccgcgtggtga
ttttctctgcgggtacgggcaacccattcttcacgaccgactctgccgcgtgtttgcgtg
gtatcgaaattgaggccgatgtggttctcaaagcaacgaaagtggatggcgtattcagcg
cagacccggtagccaatccagacgcagagctgtatgata-aactggcttac---------
------------------------------------------------------------
------------------------------------------------------------
------------------------------------------------------------
------------------------------------------------------------
------------------------------------------------------------
------------------------------------------------------------
------------------------------------------------------------
------------------------------------------------------------
------------------------------------------------------------
------------tttggtaaaggctctatcatgcgcttaggcgacaaccgtgcgatggat
gtcgaaacgatttctacgggctctctttctctggacatcgcactaggcgctggcggcctg
ccaatgggtcgtattgtcgaaatctttggcccagaatcatccggtaaaaccacattaaca
cttgagctgattgccgctgcgcaacgtgaaggtaaaacctgtgctttcatcgatgcggaa
cacgcgctcgaccctgtttatgcgaaaaaactgggtgttaacattgaccagctgctggtc
tctcagcctgacacgggcgagcaagcgctggaaatctgtgacgctttggcacgctctggt
gcagtcgacgtgattgttgttgactccgttgctgccttgacaccaaaagccgagatcgaa
ggtgagatgggcgattcgcacatggggctacaggctcgtatgctctctcaagcgatgcgt
aaactcactggcaaccttaagcaatctaactgtatgtgtatcttcatcaaccagatccgt
atgaagatcggtgtgatgtttggtaacccagagaccacaacgggtggtaacgcgctgaaa
ttctacgcttctgttcgtttggatatccgtcgtacggggtctatcaaagaaggcgacgaa
gtggtgggtaacgaaacgcgtatcaaagtagtgaaaaacaagatcgcggcgccatttaaa
gaagccaatactcagattatgtatggtcaaggctttaaccgtgaaggtgagctgattgat
ct----------------------------------------------------------
------------------------------------------------------------
------------------------------------------------------------
------------------------------------------------------------
----------------------aatttcttaagccacgtctagttgacattgaacagatc
agctcgacccacgcaaaagtaactcttgagccattagagcgtggtttcggccatactctg
ggtaatgcacttcgccgtattctgctttcttctatgcctggttgcgcagtgacagaagta
gaaattgaaggcgtacttcacgaatacagtaccaaagaaggcgttcaggaagatattctt
gaaattcttctgaaccttaaaggtttagctgtacgcgttgccgaaggcaaagatgaagtg
ttcattacactgaacaaatcaggctcgggccctgtggttgcaggtgacatcacccatgat
ggtgatgtagagatcgctaaccctgaacacgttatttgtcacttaacggatgacaatgcc
gagatcgctatgcgtatcaaagtagaacgtggtcgcggttatgttccagcttcagctcgt
atccatactgaagaagatgagcgtccaatcggtcgcctacttgtcgacgctactttcagc
cctgtagacaaaattgcctacgccgttgaagcagctcgtgtagaacagcgtactgacctc
gataagcttgttatcgatatggaaactaacggaactcttgaacctgaggaagctatccgt
cgtgcagcaactattcttgctgaacaattggatgcattcgtagatcttcgtgatgtacgt
gttcctgaggagaaagaagagaagccagaattcgatccgatcctactccgtcctgtagac
gatcttgaactaacagttcgctctgctaactgtctgaaagcagaagcgattcactacatc
ggtgatctagtacaacgtactgaggttgagctacttaaaacgccaaaccttggtaagaaa
tctcttactgagattaaagacgtactggcgtcacgtggtctgtctctgggcat-------
------------------------------------------------------------
------------------------------------------------------------
------------------------------------------------------------
------------------------------------------------------------
------------------------------------------------------------
------------------------------------------------------------
------------------------------------------------------------
---------------------------------------------------------cga
gtggtgtttaacgagattactaagaatgcgattcagcaggcgtttcagcgccctggtgag
ttgaacatggatggtgtaaatgcccagcaagctcgacgttttatggaccgagtggtgggc
tttatggtttcgccattactgtggaaaaaagtcgctcgaggcttatctgccgggcgagtt
caatcggttgcggtgaagttgctggtggagcgtgaacgcgaaatcaaagcgttcgtcccc
gaagagttctgggatctgcacgcgaataccatgaccgcagattcgaccgcgttcaaactg
ttggtggcgcaaaaatctggcgatactttccgtcctgtgaacgaagcggaaacacaagcg
gcgatggccgttttgcaaaaagctcaatttgaagtttgcaaacgagaagatcgtccaacg
aagagcaagccatcagcacctttcatcacctccaccttgcagcaagccgcgagcacacgc
ttaggttacggggtgaagaaaaccatgatgctcgcgcagcgtttgtacgaagcaggctat
attacttacatgcgtaccgactcgaccaacctaagtagtgaagctgtagaggctgtacgc
ggttatatctcttctcagtttggtgagcgttatttaccagccaatccgctggtttacggt
agcaagcaaggggc----------------------------------------------
------------------------------------------------------------
------------------------------------------------------------
------------------------------------------------------------
------------------------------------------------------------
------------------------------------------------------------
------------------------------------------------------------
------------------------------------------------------------
------------------------------------------------------------
------------------------------------------------------------
------------------------------------------------------------
------------------------------------------------------------
------------------------------------------------------------
------------------------------------------------------------
------------------------------------------------------------
------------------------------------------------------------
------------------------------------------------------------
------------------------------------------------------------
------------------------------------------------------------
------------------------------------------------------------
------------------------------------------------------------
------------------------------------------------------------
------------------------------------------------------------
------------------------------------------------------------
------------------------------------------------------------
---------------------------------------------------
>Vwodanis_NCIMB13582T
---------------------------------------------------------ggt
ggcggtggcggtaatgctatcgagcacatggtacgtgagtcaattgaaggtgttgaattc
atcagtgtgaatactgatgctcaagcacttcgtaagaccaatgtaaagacagttattcag
attggtggagacatcacaaaaggcttgggagcaggtgcaaacccacaagttggtcgtgat
gcagctctagaagatcgtgaagcgcttaaagaagtattagctggtgccgatatggtattt
atagcagctggtatgggtggtggtaccggaactggtgctgcaccaattattgctgaagta
gcaaaagaattaaatattctaacggttgcagtagtaacaaagccattcagttttgaaggt
cgtaaacgtcttgcttttgcagaacaaggtattgaagagttatctaaacatgttgactca
ttaattacgattccaaacgagaaacttttaaaagtacttggccgtggtattacgttatta
gaagcatttgcaaaagccaatgatgttcttcgtaatgcggttcaaggtattgctgagttg
attactcgcccaggtatgatcaacgtcgatttcgccgatgttcgtacagtaatgtctgaa
atgggacatgcaatgatgggtagcggtatcgcagtaggtgaagaaagagcagaacaagca
gccgaagaagca------------------------------------------------
------------------------------------------------------------
------------------------------------------------------------
------------------------------------------------------------
------------------------------------------------------------
------------------------------------------------------------
------------------------------------------------------------
------------------------------------------------------------
------------------------------------------------------------
------------------------------------------------------------
------------------------------------------------------------
------------------------------------tctgtagagcgcaacgacatcgaa
gttgttggtattaacgatcttatcgacgttgaatacatggcttacatgcttaagtacgac
tcaactcacggtcgtttcaacggtactgttgaagtagtagacggtaacctagtagttaac
ggtaacactgtacgtgtaactgctgaacgtaacccagaagatcttaagtgggatgcaatc
aacgttgacgttgttgctgaagctactggtcttttccttactgacgaaactgctcgtaaa
cacatcacagctggcgctaagaaagtagttcttactggtccttctggtgacgt---acca
atgttcgttatgggcgttaacgctgcagattacgctggtcaagatatcgtttctaacgct
tcttgtactactaactgtcttgcacctatcgctaaagtacttaacgacaagtggggcatt
gaatctggtcttatgactacagttcacgcaactacagcaactcaaaaaactgtagatggt
ccttctgcgaaagactggcgtggtggccgtggtgcttctcaaaacatcatcccatcttca
actggcgcagctaaagcagtaggtaaagtaattcctgagcttaacggccttctaactggt
atggctttccgcgtaccaactgcaaacgtttctgttgttgaccttacagttaacctaaaa
actgctgcaacttacgaagaaatctgtgctgaaatgaagcgtgcttctgaaaacgaatac
gctggcgttctaggttacacagacgaagctgttgtttctcaagacttcatcggcgaaaca
caaacttcagtatttgatgctgcagctggtgttgctctaact------------------
------------------------------------------------------------
------------------------------------------------------------
------------------------------------------------------------
------------------------------------------------------------
------------------------------------------------------------
------------------------------------------------------------
------------------------gatgataactcttataaagtatctggcggtcttcac
ggcgtaggtgtttcggttgtaaacgcattgtctgaaaaagttgaactaacgattaatcgt
aaaggtgaaatctttcaacaaacgtattgtcacggtgaacctcaagcgccattagcggtt
gtgggcacaacagacacaacaggtactaaaattcgtttttggcctagtgagcaaacattt
acaaacgttg---agtttgtgtatgacatcttagctaaacgtctacgtgagctttctttc
ttgaactctggtgtgtctattattctacaagacatgcgtgaagaagataaatctgatcac
tttatgtttgaaggtggtattcaagcgtttgttactcatttaaaccgtaataaaacgcct
gttcaccaaaaaatattctattttgattcagagcgtaaagaagacggtattgttgttgaa
gtagcgatgcagtggaatgattcttaccaagagaacattttttgttataccaataacatc
ccacaacgtgatggcggcgctcacttatctggcttccgttctgcgttaacgcgtactttg
aattcattcatggacaaagaaggcttttctaagaaagccaaatc---atcagcatcaggt
gatgatgctcgtgaaggtctaacggcggttgtttctgttaaagttcctgatcctaaattt
tcaagccaaactaaagacaaactggtttcttctgaagtgaagtctgcggttgaatcagca
atgaatgaaaaattagctgaattcttagcgg--------------aaaacccaggcgaag
cgaaaatggtttgttctaaaatcattgatgcggctcgtgcac------------------
------------------------------------------------------------
------------------------------------------------------------
------------------------------------------------------------
------------------------------------------------------------
------------------------------------------------------------
------------------------------------------------------------
------------------------------------------------------------
------------------------------------------------------------
------------------------------------------------------------
------------------------------------------------------------
------------------------------------------------------------
------------------------------------------------------------
------------------------------------------------------------
------------------------------------------------------------
------------------------------------------------------------
------------------------------------------------------------
------------------------------------------------------------
------------------------------------------------------------
------------------------------------------------------------
------------------------------------------------------------
------------------------------------------------------------
------------------------------------------------------------
------------------------------------------------------------
------------------------------------------------------------
------------------------------------------------------------
------------------------------------------------------------
------------------------------------------------------------
--------------gaatcggcgcaaggtgctggtgcgcgtgaagtttatttaattgatg
aaccaatggcggctgctatcggtgcaggtcttcctgtatcagaagcgactggctctatgg
ttatcgatattggtggtggtacaactgaggttgctgtcatctctttaaatggtgttgttt
attcctcatcagttcgtattggtggtgaccgttttgatgaagcgatcattaactacgtac
gtcgtaactacggcagcttaattggtgaagctacggcagagcgtattaagcacgaaatcg
gttcagcttaccctggcgatgacgtatgcgaaattgaagttcgtggccgtaaccttgcag
aaggtgttcctcgtagctttactcttaactcaaacgaaatcttagaagcactgcaagagc
ctctttcaggtatcgtatcagctgtaatggtagcactagagcagtgtccaccagagctag
cttctgatatttcagagcatggtatggtactgactggcggcggcgcattacttcgagatt
tagatcgtcttcttactgaagaaacgggtatccctgttgtcgttgcagaagagccgttaa
cctgtgttgctcgtggtg------------------------------------------
------------------------------------------------------------
--------------------------------------------------gaccctgcaa
cgcttgagcgtatggctcaagaaataaaagaacttattgaactaggtgttcaagttggtg
ttgttatcggcggtggtaaccttttccgtggtgcaggtcttgcagaagcaggcatgaacc
gtgtagttggtgaccatatgggtatgctagcaacagtaatgaatggccttgcaatgcgtg
atgcgcttcaccgtgcttacgttaatgcacgtgtaatgtcagcaattcctcttaaaggtg
tatgtgacgattacaattgggctgatgctatcgctcaacttcgtcaaggccgagtagtaa
ttttctctgctggtactggtaacccattctttacgacagattctgctgcgtgtttacgtg
gtatcgaaattgaagctgatgttgttttaaaagcaacaaaagtagagggtgtgtttacag
ctgacccagtatctaacccagatgcagaattgtatgata-aactggattaca--------
------------------------------------------------------------
------------------------------------------------------------
------------------------------------------------------------
------------------------------------------------------------
------------------------------------------------------------
------------------------------------------------------------
------------------------------------------------------------
------------------------------------------------------------
------------------------------------------------------------
-----------------------ttcaattatgaagttgggcgataaccgcacaatggat
gttgaaactgtgtctactggttctttatctcttgatattgctctaggtgctggcggttta
ccaatgggacgtatcgtagaaatctacggtccagaatcatcaggtaaaacaacactaact
ttggaagcgattgctcaagcacaaaaagcaggtaaaacgtgtgcatttatcgatgcggag
catgctctagatcctatctacgctcaaaagttgggtgttgatattgaccagttattatgt
tctcaacctgatactggtgagcaagcgttagaaattgttgatgcactagctcgttctggt
gctgttgacgtgattgttgtcgattcagttgcagcattgacaccaaaagctgagattgaa
ggtgaaatgggcgacagccacatgggtcttcaggctcgtatgctatctcaagcgatgcgt
aagttaacgggtaacctaaaacaatcgaattgtatgtgtatctttatcaaccaaattcga
atgaagattggtgtgatgtttggtaatcctgaaacgactactggtggtaacgcacttaag
ttttatgcttctgttcgtcttgatattcgtcgtactggcgcagttaaggaaggcgatgaa
gtggttggtaatgaaactcgaattaaagtagttaaaaacaaaattgcagcaccgtttaag
caagcagaaactcaaatcctgtatggcaaaggttttaaccgtgaaggtgagttaattgat
ttaggtgttaagcacaagctagtagataaagcaggtgctt--------------------
------------------------------------------------------------
------------------------------------------------------------
------------------------------------------------------------
----------------------aatttctaaagccgcgtctagttgacattgaacaagtt
agccagactcacgcaaaagtaactcttgagccgttagagcgtggttttggccacactcta
ggtaacgctctacgtcgtattttactatcttcaatgccgggttgtgccgtaactgaagta
gaaatcgaaggcgtattacatgagtacagcaccaaagaaggtgttcaggaagatatcctt
gaaatccttctaaaccttaaaggccttgccgttaaggtt---gagggtaaagatgaagtt
atcattactcttaacaagtctggtgcaggccctgttgttgcaggtgacatcacccatgat
ggtgatgttgagattgcgaacccagagcatgtaatctgccacttaactgatgacaatgct
gaaattagcatgagaatcaaggtagagcgtggtcgtggctatgtaccatcaacagcgcgt
atccatactgaagaagatgagcgtccaatcggtcgtttgcttatcgatgcaacttacagc
ccagtagataaaatatcttatgcggttgaagcagcacgtgttgagcaacgcactgactta
gacaagcttgttatcgatatggaaacaaacggtacacttgatcctgaggaagctatccgt
cgtgcagctacaattttagctgaacaactggatgcatttgtagatcttcgtgatgtacga
gttcctgaagagaaagaagaaaagccagagttcgatccgatcctactgcgtcctgtagac
gatcttgaactaacggttcgctctgctaactgtttgaaagcagaagcgattcactacatt
ggtgatctggtgcagcgcactgaggttgagctacttaaaacgccaaaccttggtaagaaa
tctttaactgaaattaaagatgttctagcttcacgtggtctttctttaggcat-------
------------------------------------------------------------
------------------------------------------------------------
------------------------------------------------------------
------------------------------------------------------------
------------------------------------------------------------
------------------------------------------------------------
------------------------------------------------------------
------------------------------------------------------------
-----ttttaacgagattacaaaaaatgcgattcaacaagcgtttgaaactccgggtgag
ttaagcatgccaggtgtaaacgcacagcaagcacgtcgtttcttagaccgtgtggttggc
ttcatggcatcaccattgctatggaaaaaagttgctcgtggtttatctgcaggtcgtgtt
caatcggttgcagtaaaagtgttagttgagcgtgaacgtgaaattaatgcatttatccct
gaagagttttgggatattcacgcagacacattaacggcaggcaaagaaaatttccgtctt
caagtcgcacagcgtaatggctctgtatttaaaccactaacgcaagcggatacagaagca
gcagtaagtattcttgaaaaagcagaatatgaagtatgtaagcgtgaagatcgcccaacg
aaaagtaagccgtcggcaccatttattacctcaacactgcaacaagcggcaagtacccgc
ttaggttacggtgtgaaaaagaccatgatgttagctcagcgcctctatgagggtgggtac
atcacttatatgcgtactgactcaactaacttaagtaaagaagcggtagagacgttacgt
gagtttattggttcagagtacggtgacagttatttacctgcttctccaattacc------
------------------------------------------------------------
------------------------------------------------------------
------------------------------------------------------------
------------------------------------------------------------
------------------------------------------------------------
------------------------------------------------------------
------------------------------------------------------------
------------------------------------------------------------
------------------------------------------------------------
------------------------------------------------------------
------------------------------------------------------------
------------------------------------------------------------
------------------------------------------------------------
------------------------------------------------------------
------------------------------------------------------------
------------------------------------------------------------
------------------------------------------------------------
------------------------------------------------------------
------------------------------------------------------------
------------------------------------------------------------
------------------------------------------------------------
------------------------------------------------------------
------------------------------------------------------------
------------------------------------------------------------
------------------------------------------------------------
---------------------------------------------------
>Vharveyi_LMG4044T
----------------------------------------tcaaggtcgttggagttggt
ggcggcggtggtaacgccgttgaacacatggtgcgtgaatccatcgaaggtgtggaattc
atcagcgtcaacactgatgcgcaagcacttcgtaagacaagcgttggcaatgtcattcag
attggtggtgatatcactaaaggtctgggtgcaggtgcgaatccacaggtcggccgtgag
gcagctctcgaagacagagatagaattaaagattccctaactggtgccgatatggtgttt
atcgcagcaggtatgggtggcggtacaggtactggtgcagcacctgttattgctgaagta
gctaaagagcttggcattcttactgttgcggtcgtaacaaaaccgttcagctttgaaggc
aaaaagcgtttggcatttgctgagcaaggtatcgatgagctgtctaagcatgttgactct
ttgatcacaattccaaacgaaaagctacttaaagtacttggtcgtggtgtaacgctatta
gaagctttcgcaagtgcgaacgacgttcttaagaacgctgttcaaggtattgcggagcta
attactcgccctggcatgatcaacgtcgactttgcagacgtacgtactgtgatgtctgaa
atgggtcacgcaatgatgggtagcggtatcgcgaaaggcgaagatcgtgcagaagaggca
gcggaaatggcaatt---------------------------------------------
------------------------------------------------------------
------------------------------------------------------------
------------------------------------------------------------
------------------------------------------------------------
------------------------------------------------------------
------------------------------------------------------------
------------------------------------------------------------
------------------------------------------------------------
------------------------------------------------------------
------------------------------------------------------------
----------------------tcgtattccgtgcagcgcaagagcgcaacgacatcgaa
gttgtaggtattaacgaccttatcgacgtagattacatggcatacatgcttaagtacgac
tcaactcacggccgtttcaacggtactgttgaagttgaaggcggtaacctaatcgttaac
ggtaaaactgtacgtgtaactgcagagcgcaacccagaagacctaaaatgggacgcaatc
ggtgttgacgtagtagctgaagcaactggtcttttcctaactgacgagactgcacgtaag
cacatcactgctggcgcgaagaaagttgttctaactggtccttcaaaagacgctactcca
atgttcgtaatgggcgttaaccacgctacttacgctggtcaagacatcgtttctaacgct
tcttgtactactaactgtctagcgcctatcgctaaagttcttaacgacaagttcggtatc
gaatctggtcttatgactacagttcacgctactacagcaactcaaaaaactgtagacggt
ccttctgctaaagactggcgcggtggtcgtggtgcttctcaaaacatcatcccatcatca
actggtgctgctaaagctgtaggcgttgttcttccagaactaaacggcaaactaactggt
atggctttccgcgtaccaacagctaacgtttctgtagttgacctaacagttaacctaaaa
gaaggcgcatcttacgaagctatctgtgcagcaatgaaagaagcttctgaaggcgaacta
gctggcgtactaggctacactgaagaccaagttgtttctcaagacttcatcggcgaagtt
caaacttcagtattcgatgctaaagctggtatcgctctaact------------------
------------------------------------------------------------
------------------------------------------------------------
------------------------------------------------------------
------------------------------------------------------------
------------------------------------------------------------
------------------------------------------------------------
---------------------------------tcatacaaagtatcaggcggtctacac
ggcgtaggtgtttcagtagtaaacgcactgtctgagaaagtggttctgactatccaccgc
ggcggtcatatccatacgcaaacttaccatcatggtgagcctcaagcgccactagcagta
attggtgatactgaccaaactggtacacaaatccgtttctggccaagtgcagaaacattc
tcgaacacag---aatttcactacgacatcctagcgaagcgtctacgtgaactttctttc
ctgaactctggtgtttcaatcaaactggttgatgagcgcgaagcagacaagagcgaccac
ttcatgtttgaaggtggtatccaagcgtttgttgagcacctaaacaccaacaaaacacca
atcatcgagaaaatcttccacttcgactttgagcgc---gaagatggtatctcggtagaa
gtggcgatgcagtggaatgacggtttccaagagaacatctactgtttcactaacaacatc
ccacaacgcgacggtggtactcaccttgccggtttccgtgcagcactaacgcgtacactg
aactctttcatggacaaagaaggcttctctaagaaagcgaaaac---agcaacttctggt
gatgacgcgcgtgaaggtctaactgcggttgtttcggttaaagtgcctgatcctaagttc
tcaagccaaactaaagacaaactggtttcttctgaagtgaagtcagcggttgaatcagca
atgggtgagaaactgtctgagttcctaattg--------------agaacccggcagaag
cgaagatggtttgttcgaaaatcatcgat-------------------------------
------------------------------------------------------------
------------------------------------------------------------
------------------------------------------------------------
------------------------------------------------------------
------------------------------------------------------------
------------------------------------------------------------
------------------------------------------------------------
------------------------------------------------------------
------------------------------------------------------------
------------------------------------------------------------
------------------------------------------------------------
------------------------------------------------------------
------------------------------------------------------------
------------------------------------------------------------
------------------------------------------------------------
------------------------------------------------------------
------------------------------------------------------------
------------------------------------------------------------
------------------------------------------------------------
------------------------------------------------------------
------------------------------------------------------------
---------------------------------------------------------ctc
taatttacgtaaagggacagggtattgtccttgatgaaccttctgtagttgctattcgtc
aagatcgtgtaggttctgcaaaaagcgttgctgctgtaggccatgcggcaaaacagatgc
ttggtcgtacgccaggtaacatctcagctatccgtccaatgaaagatggcgttatcgctg
acttctacgtaacagaaaaaatgcttcagcacttcattaagcaagtgcatgacaacagca
tccttaaaccaagcccacgtgtactggtttgtgttccttgtggttctactcaagttgagc
gtcgtgcgattcgtgaatctgcactaggtgccggtgcgcgcgaagtttacctaattgatg
agccaatggcggcagcaatcggtgcaggtctgcgtgtctctgagccaacaggttcaatgg
tggttgatatcggtggtggtacaactgaagttgcggttatctcactaaacggtgtggttt
actcttcttctgtacgtattggtggtgaccgctttgatgaagctgtgatcaactacgtac
gtcgtaactacggcagcttgatcggtgaagcaacggctgaaaagatcaaacacgaaatcg
gttctgcttaccctggtgatgaagttcaagagatcgaagttcgcggtcgtaaccttgcag
aaggtgtgccacgcagctttagcctgaactcaaacgaaatcctagaagcattacaagagc
cactgtcaggcatcgtatcggcagtgatggttgcactagaacagtgtccaccagagcttg
cgtctgatatctctgaaaacggtatggtgttaacaggtggtggtgcactactgaaagacc
ttgaccgtctactaatggaagaaactggtattccagtggttatcgctgaagatccactaa
cctgtgtggctcgtggcggc----------------------------------------
------------------------------------------------------------
------------------agctctt-caaggcgaagaaggtttcggtattgacccagcgg
ttcttgaccgtatggctcaagaggttaaagagctggttgaactgggtgttcaagttggtg
tggtaatcggtggtggtaacctgttccgtggcgctggtcttgcggaagctggtatgaacc
gcgtagtaggcgaccacatgggtatgcttgcaacggtaatgaacggtttggcaatgcgtg
acgcacttcaccgtgcatacgtaaacgctcgtgtaatgtctgcaattcctctaaaaggtg
tgtgtgacgactacaattgggcagacgctatccgcgaacttcgtcaaggccgagtggtaa
tcttctctgcaggtactggtaacccattcttcacaacagattcagcggcgtgtctacgtg
gtatcgaaattgaagctgacgtagttctaaaagcaacgaaagttgatggcgtatttactg
cagacccagtagcaaacccagacgcagagctgtatgata-agctatcttacgcagaagtt
ctggataaagagctgaaagt----------------------------------------
------------------------------------------------------------
------------------------------------------------------------
------------------------------------------------------------
------------------------------------------------------------
------------------------------------------------------------
------------------------------------------------------------
------------------------------------------------------------
------------------------------------------------------------
-----------------------ctctattatgcgccttggtgataaccgcgcaatggac
gtagaaaccatctcaacgggttctctttctcttgatatcgctttgggtgctggtggtcta
ccaatgggtcgtatcgtagaaatctacggtccagaatcttcaggtaaaacaacgctaact
cttgagctgatcgctgctgcgcaacgtgaaggcaaaacttgtgcgtttatcgatgcagag
cacgcgctagatcctgtatacgcgaagaaacttggcgttgatatcgatgcactattggtt
tctcagcctgatacgggtgagcaagcgctagagatctgtgacgcacttgcacgttctggt
gctattgacgttatggtggttgactctgttgcagcactaacaccaaaagcagaaattgaa
ggcgaaatgggtgacagccacatgggtcttcaagcacgtatgctttctcaagcaatgcgt
aagctaacgggtaacctaaaacagtctaactgtatgtgtatctttatcaaccaaatccgt
atgaagattggtgtgatgttcggtaacccagaaacaacgactggtggtaacgcacttaag
ttctacgcttctgttcgtctagatatccgtcgtactggcgcaatcaaagaaggtgacgaa
gtagtaggtaacgaaacgcgcatcaaagttgttaagaacaagattgctgcaccgtttaaa
gaagcaaacacgcaaatcatgtacggccaaggtttcaaccgtgaaggtgagctgattgac
ctaggcgtgaagcacaagctagttgaaaaagcaggtgcat--------------------
------------------------------------------------------------
------------------------------------------------------------
------------------------------------------------------------
----------------------aatttcttaagccacgtctagttgacatcgaacaaatc
agctcgactcacgcaaaagtaactcttgagccattagagcgtggctttggtcatactcta
ggtaatgcacttcgccgcattcttctatcttctatgcctggttgtgcagtgacagaagta
gaaatcgaaggcgtacttcatgagtacagcactaaagaaggcgtacaagaagatattctt
gaaatccttctaaaccttaaaggtttggcagtgcgcgtagctgaaggcaaagatgaagtg
ttcattactttgaacaaatcaggctcgggccctgtggttgcaggtgacatcacccatgac
ggtgatgtagagatcgctaaccctgaacacgttatttgtcacctaacggatgacaacgct
gagatcgcaatgcgtatcaaagttgaacgtggtcgtggttatgttccagcttctgcgcgt
atccataacgaagaagacgagcgtccaatcggtcgcctactagtagatgctacttacagc
ccagtagacaaaattgcctacgctgtagaagcagctcgtgtagaacagcgcactgatcta
gacaagcttgttatcgatatggaaacaaacggtactctagaacctgaggaagcaatccgt
cgtgcagctactatcctagctgaacaattggatgcgttcgtagatcttcgtgatgtacgt
gtacctgaggagaaggaagagaagccagaattcgatccgatcctactgcgtcctgtagac
gatcttgaactaacagttcgctctgctaactgtctgaaagcagaagcgattcactacatc
ggtgatctagtacaacgtactgaggttgagctacttaaaacgcctaaccttggtaaaaaa
tctcttactgagattaaagacgtacttgcgtcacgtggtctgtctctgggcat-------
------------------------------------------------------------
------------------------------------------------------------
------------------------------------------------------------
------------------------------------------------------------
------------------------------------------------------------
------------------------------------------------------------
------------------------------------------------------------
-------------------------------------------------------aacgc
gtagtgtttaacgagatcacgaagaatgcaatccagcaagctttccagacgcctggtgag
ctaaacatggatggtgttaacgcacaacaagcacgtcgattcatggaccgtgtagtaggt
ttcatggtttctccattgctatggaagaaagtggcgcgtggtctgtctgctggtcgtgta
caatcagtagcggttaaactactggttgagcgtgagcgtgaaatcaacgctttcattcca
gaagaattctgggatatcaacgcaaatacgcacacaaaagataagacggcgttcaaactg
cttgttgcgcagaaagatggcgttgcgtttaagccagttaacgaggctgaaaccaaggcg
gcgatgtcggtactggaaaacgcaagctacgaagtatgtaagcgtgaagaccgcccaacg
aaaagtaagccgtctgcaccatacattacgtctacacttcagcaagcagcgagtactcgt
ttaggctacggcgttaaaaagacaatgatgctggcgcagcgtctatacgaagcgggttac
atcacctatatgcgtaccgactcaaccaacttgagcgcggaagcagtagatgcagttcgc
ggtttcatcggttctgagttcggtgacaaataccttccagctaaaccgctaacatacggt
agcaaagaaggc------------------------------------------------
------------------------------------------------------------
------------------------------------------------------------
------------------------------------------------------------
------------------------------------------------------------
------------------------------------------------------------
------------------------------------------------------------
------------------------------------------------------------
------------------------------------------------------------
------------------------------------------------------------
------------------------------------------------------------
------------------------------------------------------------
------------------------------------------------------------
------------------------------------------------------------
------------------------------------------------------------
------------------------------------------------------------
------------------------------------------------------------
------------------------------------------------------------
------------------------------------------------------------
------------------------------------------------------------
------------------------------------------------------------
------------------------------------------------------------
------------------------------------------------------------
------------------------------------------------------------
------------------------------------------------------------
---------------------------------------------------
>Vrotiferianus_LMG21460T
---------------------------------------atcaaggtcgttggggttggt
ggcggcggtggtaacgctgttgaacacatggtgcgtgaatccatcgaaggtgtggaattc
atcagcgttaatactgatgcgcaagcacttcgtaagacaagcgttggcaatgtgatccag
attggtggtgacatcactaaaggtctgggtgctggtgcgaatccacaagttggccgtgac
gcagctctcgaagatagagaaagaattaaagagtccatcactggtgccgatatggtattt
atcgcagctggtatgggtggcggtacaggtactggtgcagcacctgttattgctgaagta
gctaaagagcttggcattcttactgttgcggtagtaacaaaaccgttcagctttgaaggc
aaaaagcgtttggcatttgcggagcaaggtatcgatgagctatctaagcacgttgactct
ttgatcacgattccaaacgaaaagctacttaaagtacttggtcgtggtgtaacgctacta
gaagctttcgcaagtgctaacgatgttcttaagaacgcggttcaaggtatcgctgagcta
atcactcgtcctggcatgatcaacgtcgactttgcggatgtacgcactgtgatgtctgag
atgggacatgcaatgatgggtagcggtatcgcgaaaggtgaagatcgtgcagaagaagct
gctgaaatggcaat----------------------------------------------
------------------------------------------------------------
------------------------------------------------------------
------------------------------------------------------------
------------------------------------------------------------
------------------------------------------------------------
------------------------------------------------------------
------------------------------------------------------------
------------------------------------------------------------
------------------------------------------------------------
------------------------------------------------------------
--------------cggtcgtttcgtattccgtgcagcgcaagagcgcaacgacatcgaa
gttgtaggtattaacgaccttatcgacgtagattacatggcatacatgcttaagtacgac
tcaactcacggccgtttcaacggtactgttgaagttgaaggcggtaacctaatcgttaac
ggtaaaactgtacgtgtaactgcagagcgcaaccctgaagatctaaaatgggatgctatc
gacgttgacgtagtagctgaagcaactggtcttttcctaactgacgagactgcacgtaag
cacatcactgctggtgctaagaaagttgttctaactggtccttctaaagacgcgactcca
atgatcgttatgggtgttaaccaagacacttacgctggtcaagacatcgtttctaacgct
tcttgtactactaactgtctagcgcctatcgctaaagttcttaacgacaagttcggtatc
gtatctggtcttatgactacagttcacgctactacagcaactcaaaaaactgttgacggt
ccttctgctaaagactggcgcggtggtcgtggtgcttctcagaacatcatcccatcttca
actggtgctgctaaagctgtaggcgttgttcttccagaactaaacggcaaactaactggt
atggctttccgcgtaccaacagctaacgtttctgtagttgacctaacagttaacctagag
aaaggcgcatcttacgaagctatctgtgcagcaatgaaagaagcttctgaaggcgaacta
aaaggcgttctaggctacactgaagaccaagttgtttctcaagacttcatcggcgaagtt
caaacttcagtattcgatgctaaagctggtatcgctctaactgaaaacttc---------
------------------------------------------------------------
------------------------------------------------------------
------------------------------------------------------------
------------------------------------------------------------
------------------------------------------------------------
------------------------------------------------------------
---------------------------gataactcatacaaagtatcaggcggtctgcac
ggcgtaggtgtttctgtagtaaacgcactgtctgagaaagtagttctgactatccaccgc
ggtggtcatatccatacgcaaacttaccaccacggtgagcctcaagcgccactagcggta
gtaggtgacactgagcaaacgggtacacaaatccgcttttggccaagtgctgaaaccttc
acaaatatcg---aattccattacgatatcctagcaaaacgtctacgtgagctttctttc
ctaaactcaggtgtttctatcaagctggttgatgagcgtgaagcagacaagagcgaccac
ttcatgtttgaaggtggtattcaagcgttcgttgagcacctaaacaccaacaaaacaccg
atcattgagaaaatcttccacttcgattttgaacgt---gaagatggcattgccgtagaa
gtagcaatgcaatggaacgatggcttccaagagaacatctactgttttaccaacaacatt
ccacaacgcgatggtggtactcaccttgctggtttccgtgcggcgttaacgcgtacactg
aacacctttatggacaaagaaggtttctctaagaaagcgaaaac---ggcaacttctggt
gatgacgctcgtgaaggtctaactgcggttgtttcggttaaagtgccagatcctaagttc
tcgagccaaaccaaagacaaactggtttcatctgaagtgaaatctgcggttgagtcggca
atgggtgaaaaactgtctgagttcctaattg--------------agaacccaacagaag
ctaagatggtgtgtactaaaatcatcgatgcagcacgtgctcgtgaagcgg---------
------------------------------------------------------------
------------------------------------------------------------
------------------------------------------------------------
------------------------------------------------------------
------------------------------------------------------------
------------------------------------------------------------
------------------------------------------------------------
------------------------------------------------------------
------------------------------------------------------------
------------------------------------------------------------
------------------------------------------------------------
------------------------------------------------------------
------------------------------------------------------------
------------------------------------------------------------
------------------------------------------------------------
------------------------------------------------------------
------------------------------------------------------------
------------------------------------------------------------
------------------------------------------------------------
------------------------------------------------------------
------------------------------------------------------------
---------------------------------------atttaggtactgccaacactc
taatttacgtaaaaggacagggtattgtcctagatgaaccttctgtagttgctattcgtc
aagatcgtgtaggttctgcaaaaagcgttgctgctgtcggtcatgcagcaaaacaaatgc
ttggtcgtacgccgggtaatatctcagctatccgtccaatgaaagacggcgtaatcgctg
atttctacgtaacagaaaaaatgcttcagcacttcatcaagcaagtgcatgataacagca
tccttaaaccaagcccacgcgtactggtttgtgttccttgtggttctacgcaagttgagc
gtcgtgctatccgtgagtcagcgctaggtgcaggcgcgcgtgaagtttacctaattgacg
agccaatggcagcggcaattggtgctggcctgcgcgtatctgagccaacaggctcaatgg
tggtcgatatcggtggtggtacaactgaagttgcagttatttcgttaaacggtgtggttt
actcttcttctgtgcgtatcggtggtgaccgctttgatgaagctgtgatcaactacgtgc
gtcgtaactacggtagcttgatcggtgaagcaacggccgaaaagatcaaacacgaaatcg
gttctgcataccctggtgatgaagttcaagagattgaagtgcgcggtcgtaaccttgcag
aaggtgtgccacgcagctttagcctgaactcaaacgaaatcctagaagcgctacaagaac
cactatctggtatcgtatcagcagtgatggttgcactagaacagtgtccaccagaactag
catcggacatctcagagaacggtatggttcttacgggtggtggtgcattactgaaagatc
ttgatcgtctcctaatggaagaaacgggtatcccagtggttatcgccgaagatccactaa
cgtgtgttgctcgt----------------------------------------------
----------------------------------------------------------ct
attaaaactgagcggtgaagctctt-caaggcgaagaaggtttcggtattgaccctgcgg
tacttgaccgtatggctcaagaagttaaagagctggttgaactgggtgttcaagttggtg
tggtaatcggcggcggtaacctattccgtggtgctggtctagctgaagcaggcatgaacc
gtgttgtgggtgaccacatgggtatgctagcaacagtaatgaacggtctagcaatgcgtg
atgcacttcatcgcgcatacgtaaacgctcgtgtaatgtctgcaattccgctaaaaggtg
tgtgtgacgattacaattgggcagatgctattcgtgaacttcgtcaaggccgtgtagtga
tcttctctgcaggtacaggtaacccattcttcacgacggattcagcagcttgtctacgtg
gtatcgaaatcgaagctgacgtagttctaaaagcgacaaaagttgatggtgtatttactg
ctgacccagtagcaaacccagacgcagagctgtatgata-agctatcttacgctgaaatt
ctggataaagaattgaaagtaatg------------------------------------
------------------------------------------------------------
------------------------------------------------------------
------------------------------------------------------------
------------------------------------------------------------
------------------------------------------------------------
------------------------------------------------------------
------------------------------------------------------------
------------------------------------------------------------
------------ttcggtaaaggctctatcatgcgccttggtgataaccgcgcaatggac
gtagaaaccatctcaacgggttctctttctcttgatatcgctttgggtgctggtggtcta
ccaatgggtcgtatcgtagaaatctacggtccagaatcttcaggtaaaacaacgctaact
cttgagttgattgctgctgcgcaacgtgaaggcaaaacttgtgcgtttatcgatgcagag
cacgctctagatcctgtatacgcaaagaaacttggcgttgatatcgatgcactattggtt
tctcagccagacactggtgagcaagcgctagaaatctgtgacgcacttgcacgttctggt
gctatcgacgttatggttgtcgactcagttgctgcactaacaccaaaagcagaaatcgaa
ggcgaaatgggcgacagccacatgggtcttcaagcacgtatgctttctcaagcgatgcgt
aagctaacgggtaacctaaagcaatctaactgtatgtgtatcttcatcaaccaaatccgt
atgaagattggtgtgatgttcggtaaccctgaaacaacaacaggtggtaacgcacttaag
ttctacgcttctgttcgcctagatattcgtcgtactggcgcaatcaaagaaggtgacgaa
gtagtaggtaacgaaacgcgcatcaaagttgttaagaacaagattgctgcaccgtttaaa
gaagcaaacacgcaaatcatgtacggccaaggtttcaaccgtgaaggtgaactgattgac
ctagg-------------------------------------------------------
------------------------------------------------------------
------------------------------------------------------------
------------------------------------------------------------
----------------------aatttcttaagccacgtctagttgacattgaacaaatc
agctcgactcacgcaaaagtaactcttgagccattagagcgtggctttggtcatactctg
ggtaatgcacttcgccgtattcttctatcttctatgccaggttgtgctgtaacagaagta
gaaatcgaaggcgtacttcatgagtacagcactaaagaaggcgttcaagaagatattctt
gaaattcttctaaaccttaaaggtttggctgtacgcgttgccgaaggcaaagatgaagtg
ttcattactttgaacaaatcaggctcgggccctgtggttgcaggtgacatcacccatgac
ggtgatgtagagatcgctaaccctgaacacgttatttgtcacctaacggatgacaacgct
gaaatcgcaatgcgtattaaagtagaacgtggtcgtggttatgttccagcttcagcgcgt
atccatactgaagaagatgagcgtccaatcggtcgcctactagtagatgctacttacagc
cctgtagacaaaattgcctacgctgtagaagcagctcgtgtagaacagcgtactgatcta
gacaagcttgttatcgatatggaaacaaacggtactctagaacctgaggaagcaatccgt
cgtgcagctactatcctagctgaacaattggatgcgttcgtagatcttcgtgatgtacgt
gtacctgaggagaaggaagagaagccagaattcgatccgatcctactgcgtcctgtagac
gatcttgaactaacagttcgctctgctaactgtttgaaagcagaagcgattcactacatc
ggtgatctagtacaacgtactgaggttgagctacttaaaacgcctaaccttggtaaaaaa
tctcttactgagattaaagacgtacttgcgtcacgtggtctgtctctgggcat-------
------------------------------------------------------------
------------------------------------------------------------
------------------------------------------------------------
------------------------------------------------------------
------------------------------------------------------------
------------------------------------------------------------
------------------------------------------------------------
-------------------------------------------------------aacgc
gtagtttttaacgagattactaagaatgcaatccaacaagctttccaaacacctggtgag
ctaaatatggatggtgttaacgcacagcaagcacgtcgattcatggaccgcgttgtaggt
ttcatggtttcgccattgctatggaagaaagtggcacgtggtctgtctgctggtcgtgta
cagtcggtagcggtgaagctgttggttgagcgcgagcgtgagattaatgcttttattcca
gaagaattctgggatatcaacgtaaatacgcacactaaagacaagacagcattcaaactt
cttgttgcgcaaaaagatggcgttgcgtttaagcctgtcaacgagacagagaccaaagca
gcgctttcagtactggaaaaagcgagctacgaagtttgtaagcgtgaagaccgcccaaca
aagagtaagccgtctgcaccgtacatcacttcaacactgcaacaagcggcaagtactcgt
cttggctacggcgttaagaagacaatgatgctcgcgcagcgtttgtatgaagcgggttac
atcacctatatgcgtaccgactcaaccaacttgagtgcggaagcagtagatgcggttcgt
ggattcatcggctctgagtatggagacaagtaccttcctgctaaaccgctaacgtacggt
agcaaagagggc------------------------------------------------
------------------------------------------------------------
------------------------------------------------------------
------------------------------------------------------------
------------------------------------------------------------
------------------------------------------------------------
------------------------------------------------------------
------------------------------------------------------------
------------------------------------------------------------
------------------------------------------------------------
------------------------------------------------------------
------------------------------------------------------------
------------------------------------------------------------
------------------------------------------------------------
------------------------------------------------------------
------------------------------------------------------------
------------------------------------------------------------
------------------------------------------------------------
------------------------------------------------------------
------------------------------------------------------------
------------------------------------------------------------
------------------------------------------------------------
------------------------------------------------------------
------------------------------------------------------------
------------------------------------------------------------
---------------------------------------------------
>Vsplendidus_LMG19031T
------------------------------------------------------------
------------------------------------------------------------
-----------tactgatgcacaagcccttcgtaaaacgagcgtgagcagcgtgatccaa
attggtggtgatatcactaaaggtttgggcgctggtgcaaatccacaagtaggccgtgat
gcagctctcgaagatcgagaaagaattaaagaagttctaactggcgccgatatggtattt
atcgcagctggtatgggcggtggtacaggtacaggtgctgctccagttattgctgaagtt
gcgaaagagctgggtgtgctaacggttgctgttgtaactaagccatttagctttgaaggc
aaaaagcgtttagcgtttgctgagcaaggtatcgaagagctttctaaacatgtggattct
ttaattacgattccaaatgaaaagctacttaaagtacttggccgtggcgtaacactgcta
gaagctttcgcaagtgcaaatgatgtacttaaaaacgctgtacaaggtatcgctgagcta
attactcgccctggtatgattaacgtcgatttcgcggatgttcgcactgtgatgtcggaa
atgggtcatgcaatgatgggtagcggtatcgcaaaaggtgaagaccgtgctgaagaagc-
------------------------------------------------------------
------------------------------------------------------------
------------------------------------------------------------
------------------------------------------------------------
------------------------------------------------------------
------------------------------------------------------------
------------------------------------------------------------
------------------------------------------------------------
------------------------------------------------------------
------------------------------------------------------------
------------------------------------------------------------
---------------ggccgtttcgtattccgcgcagctcaagagcgtgcagacatcgaa
gtagtaggtattaacgatctaatcgacgtagagtacatggcatacatgcttaagtacgac
tcaactcacggccgtttcaacggtactgttgaagttgaaggcggtaacctaatcgttaac
ggtaaaactgtacgtgttacagctgagcgtaacccagaagatcttaagtgggatgctatc
gaagtagacgtagttgctgaagcaactggtcttttcctaactgacgagactgcacgtaag
cacatcactgctggcgctaagaaagtagttcttactggtccttctaaagatgcaactcca
atgttcgtaatgggcgttaaccaagcatcttacgctggtcaagacatcgtttctaacgct
tcttgtactactaactgtcttgcacctatcgctaaagtacttaacgataagtggggcatt
gagtctggtcttatgactacagttcacgctactacagcaactcaaaaaactgtagatggc
ccttctgctaaagactggcgcggtggccgtggtgcttctcaaaacatcatcccatcttca
actggtgctgctaaagctgtaggcgttgttcttccagaactaaacggccttctaactggt
atggctttccgtgtaccaactgctaacgtatctgtagttgacctaactgttaacctaaaa
gcatctgcatcttacgaagaaatttgtgctgcaatgaaagaagcttctgaaggcgaaatg
gctggcgttcttggttacactgaagaccaagtagtatcacaagatttcatcggtgaagtt
caaacttcagtattcgatgctaaagctggtgttgctctaactgacaaattc---------
------------------------------------------------------------
------------------------------------------------------------
------------------------------------------------------------
------------------------------------------------------------
------------------------------------------------------------
------------------------------------------------------------
-------------------------------actcgtacaa-gtatctggtggtctgcac
ggtgttggtgtttcagtagttaacgcactttctaagcaagttactcttactatccatcgc
ggtggcaaaatccacactcaaacatactgccacggtgagcctcaagcgccactagcggtt
gtgggtgacacggacaaaacaggtacagagattcgtttctggccgagtgaagaaaccttc
aataacatcg---agttccattacgatattttagctaagcgtctacgcgagctatcattc
ttgaactcaggtgtatcaattaagctaatcgataagcgcgaagaagacaaaatggatcac
ttcgaatacgaaggcggtatccaagcgtttgttgagcacttaaacaccaacaaaacaccg
attattcagaaaatattccatttcgatcatgagcgt---gaagacggtattaccgttgaa
gttgctatgcaatggaatgacggttaccaagaaaatatttattgcttcaccaacaacatc
cctcaacgtgatggtggtgctcacttagcgggtttccgtggtgcactaactcgtacattg
aacagcttcatggacaaagaaggcttctcgaagaaagcgaagac---ttcaacatcaggt
gatgatgcccgtgaaggtttgacagcgattgtttcggtgaaagtgccagatcctaaattc
tcaagccaaactaaagacaagctggtttcttcagaagtgaagtctgccgttgagtctacg
atgggtgagaaactgtctgagttcctaattg--------------agaacccaggtgaag
cgaaaatcgtttgttctaaaattatcgatgcagc--------------------------
------------------------------------------------------------
------------------------------------------------------------
------------------------------------------------------------
------------------------------------------------------------
------------------------------------------------------------
------------------------------------------------------------
------------------------------------------------------------
------------------------------------------------------------
------------------------------------------------------------
------------------------------------------------------------
------------------------------------------------------------
------------------------------------------------------------
------------------------------------------------------------
------------------------------------------------------------
------------------------------------------------------------
------------------------------------------------------------
------------------------------------------------------------
------------------------------------------------------------
------------------------------------------------------------
------------------------------------------------------------
------------------------------------------------------------
-------------------------------------tgatttaggtacagccaataccc
ttatatatgtaaaaggccaaggcattgttcttgatgagccttccgttgtcgctattcgcc
aagatcgtacggggtctgcaaagagtgtagctgctgttggtcacgctgctaagcaaatgc
ttggtcgtacgcctggtaacatttcagcgatccgtccaatgaaagacggtgtaattgctg
acttttacgtaaccgaaaaaatgcttcagcactttattaagcaagtgcatgacaacagtg
tgcttaaaccaagccctcgtgttttggtttgtgtaccttgtggttcaactcaggttgagc
gtcgtgctatccgtgaatcagcattaggtgctggtgctcgtgaggtttacctaatcgatg
agcctatggctgctgcgattggtgctggcctacgtgtatctgagcctacgggttcaatgg
tggttgatatcggtggtggtacgactgaagttgcggttatctcactaaacggtgtggttt
actcgtcttctgtacgtatcggcggtgaccgttttgatgaagcgatcatcaactacgttc
gtcgtaactacggtagcttgatcggtgaagcgacagcagagaagatcaaacacgaaatcg
gttcagcttaccctggcgatgaagtcgatgagatcgaagtacgtggtcgtaaccttgctg
aaggtgtacctcgtagctttagcctgaactcaaacgaaattcttgaagcacttcaagagc
cgctatctggcatcgtatctgcagtgatggttgcactagaacagtgtccgccagagcttg
cttctgatatttcagaaaacggtatggtactgacaggtggtggtgcactgcttaaagacc
ttgatcgtctgcttactgaagaaacgggtatccctgttgttgtggcagaagagccattaa
cgtgtgttgctctag---------------------------------------------
------------------------------------------------------------
------------------agcacta-caaggcgaagaaggttttggtattgacgcgacgg
tccttgatcgtatggctcaagaagtaaaagaattggttgaactaggtgttcaagtaggcg
ttgttatcggtggcggtaaccttttccgtggtgcaggccttgctgaagcaggtatgaacc
gcgttgttggtgaccacatgggtatgctagcaacggtaatgaacggccttgcaatgcgtg
acgccctgcaccgtgcttacgtaaatgcacgtgtaatgtcagctatccctcttaaaggtg
tgtgtgacgactacaactgggcagatgcaatcagccaactacgtcaaggtcgtgttgtga
tcttctcagctggtactggtaacccattcttcactacagattctgctgcgtgtctacgtg
gtatcgaaattgaagctgacgtagttctaaaagcgacaaaggtagatggcgtatttactg
ctgacccagtagcaaacccagacgcagagctgtatgata-c-------------------
------------------------------------------------------------
------------------------------------------------------------
------------------------------------------------------------
------------------------------------------------------------
------------------------------------------------------------
------------------------------------------------------------
------------------------------------------------------------
------------------------------------------------------------
------------------------------------------------------------
-----------------------ttctatcatgcgtcttggtgataaccgcacaatggac
gtagaaactatttctacaggttctctatctctagatatcgcactaggtgctggtggctta
ccgatgggacgtatcgttgaagtttacggtccagaatcatcaggtaaaacaacgctaacg
cttgagcttattgctgcagcgcagagagtgggtaaaacgtgtgcattcgtggatgcggaa
cacgcacttgaccctatctatgctcaaaagttgggtgttgatatcgatgctttgcttgta
tctcaacctgataccggtgaacaagctctagaaatctgtgatgcactggctcgttcaggt
gctatcgatgttcttgttattgactcggttgctgcactaacacctaaagcagagatcgaa
ggcgaaatgggcgatagccacatgggtcttcaagcgcgtatgctttctcaagcaatgcgt
aagctgacaggtaaccttaaacagtctaactgtatggctatcttcattaaccaaattcgt
atgaaaattggtgtaatgttcggtaacccagaaacaacaacaggtggtaatgcacttaag
ttctacgcatctgttcgtcttgatattcgccgtactggtgcaatcaaagatggtgatgaa
gttgttggtaacgagactcgtatcaaggttgttaagaacaagattgctgcaccattcaaa
caagctgaaactcaaatcctttacggcaaaggcttcaaccgcgaaggtgagcttatcgat
ttaggtgttaagaataagctagtagagaaagcgggcgctt--------------------
------------------------------------------------------------
------------------------------------------------------------
------------------------------------------------------------
----------------------aatttcttaagccgcgtcttgttgacattgaacagatc
aatacgacacacgcgaaagtaactcttgagccattagagcgcggtttcggccacactcta
ggtaatgctcttcgccgcattcttctatcttctatgccgggttgtgccgtaacagaagtt
gaaattgaaggtgtgctacacgaatacagcactaaagaaggcgttcaggaagatatcctg
gaaatccttctaaaccttaaaggtttagctgtacgcgttgctgaaggcaaagatgaagtg
tttattacactgaacaaatcaggctcaggccctgttgttgcaggtgacatcacccacgat
ggtgatgtagagatcgctaaccctgagcacgtaatttgtcacctaacggatgacaatgct
gagatcgctatgcgtatcaaagtagaacgtggtcgtggttacgttccagcttcagctcgt
atccatactgaagaagatgagcgtcctatcggtcgtctattagttgacgctacttacagc
ccggttgataaaatcgcctatgctgtagaagcggcacgtgtagaacaacgtactgattta
gacaagcttgttatcgatatggaaacgaacggtactctagaacctgaggaagcaatccgt
cgtgcagctactattttagctgaacaactggatgcgttcgtagatcttcgtgatgtacgt
gtacctgaggagaaggaagagaagccagaattcgatcctatcctactacgtcctgtagac
gatcttgaactaacagttcgctctgctaactgtttgaaagcagaagcgattcactacatc
ggtgatcttgtacagcgcactgaggttgagctacttaaaacgccaaaccttggtaagaaa
tctcttacagagattaaagatgtgcttgcttcacgtggtctttctctaggcat-------
------------------------------------------------------------
------------------------------------------------------------
------------------------------------------------------------
------------------------------------------------------------
------------------------------------------------------------
------------------------------------------------------------
------------------------------------------------------------
------------------------------------------------------------
--------taacgaaattaccaaaaatgctatccaacaagcttttgaaactccaggtgag
ctaaacattgatggcgtaaacgcacaacaagcacgacgttttatggaccgtgttgttggc
tttatggtgtcgccactgctttggaagaaagtagcacgaggcctatccgctggccgtgtt
caatcagtcgctgtaaaactactggttgagcgcgagcgcgagatcaacgcttttatcccc
gaagagttctgggatgtgcatgctgataccaaaacagcagagaaaacagatttcagactg
caagtcgctcagaaagacggtgttgcgtttaaacccgataatgaagcgcaaacacaagct
gcagttagcgttttagaaaaagctcaatacgaagtatgtaaacgtgaagaccgcccaact
aagagtaagccgtctgcaccttacatcacgtctacgctgcaacaagcggcgagtacgcgt
cttggttacggcgtgaagaaaactatgatgttggctcaacgtttgtatgaagcgggttac
atcacttatatgcgtactgactcaaccaacttgagttcagaagctgtagaagccgctcgt
gaatacattggctctgagtacggcgcgcagtatcttccacctaaagcacttgtatacggc
agcaa-------------------------------------------------------
------------------------------------------------------------
------------------------------------------------------------
------------------------------------------------------------
------------------------------------------------------------
------------------------------------------------------------
------------------------------------------------------------
------------------------------------------------------------
------------------------------------------------------------
------------------------------------------------------------
------------------------------------------------------------
------------------------------------------------------------
------------------------------------------------------------
------------------------------------------------------------
------------------------------------------------------------
------------------------------------------------------------
------------------------------------------------------------
------------------------------------------------------------
------------------------------------------------------------
------------------------------------------------------------
------------------------------------------------------------
------------------------------------------------------------
------------------------------------------------------------
------------------------------------------------------------
------------------------------------------------------------
---------------------------------------------------
>Vfortis_LMG21557T
--------------------------------------------agtcgttggagttggt
ggcggtggcggtaacgctgttgagcacatggtacgtgagtcaattgaaggtgttgagttc
attagcgtaaacactgatgctcaagcacttcgcaaaacgagcgtgagcagcgtgatccaa
attggtggtgacatcactaagggtctaggcgctggtgcaaacccacaagttggccgtgat
gcagctctcgaagaccgagaaagaattaaagaagtcctaactggcgccgatatggtattt
atcgcagctggtatggggggtggtacaggtactggtgctgctccggtgattgctgaagta
gcaaaagagctgggcgtactaacagtcgctgttgtaactaaaccatttagcttcgaaggt
aaaaagcgtctagcgtttgctgaacaaggtattgaagagctatctaaacatgtggattca
ctgattacgattccaaatgagaagctacttaaagtacttggtcgtggtgtaacactacta
gaagcattcgcaagcgcgaacgatgttctgaagaacgcggttcaaggtattgctgagcta
attactcgccctggtatgattaacgtcgactttgcggacgtacgcactgtaatgtcggaa
atgggtcatgcaatgatgggtagcggcatcgcgaaaggcgaagaccgtgcagaggaagcg
gcggaaacggcaat----------------------------------------------
------------------------------------------------------------
------------------------------------------------------------
------------------------------------------------------------
------------------------------------------------------------
------------------------------------------------------------
------------------------------------------------------------
------------------------------------------------------------
------------------------------------------------------------
------------------------------------------------------------
------------------------------------------------------------
-------------tcggtcgtttcgtatttcgtgcatctgttgagcgcgctgacatcgaa
gtagtaggtattaacgaccttatcgacgtagagtacatggcatacatgcttaagtacgat
tcaactcacggtcgtttcaacggtactgttgaagttaaagacggtaacctaatcgttaac
ggtaaaacagttcgcgtaactgctgagcgtaacccaactgaccttaagtgggacgaaatc
ggtgttgacgttgtagctgaagcaactggtatcttcctaactgacgaaactgctcgtcag
cacatcactgctggtgcgaagaaagttgttctaactggtccttctaaagacgcaactcca
atgttcgttatgggcgttaaccaagacacttacgctggtcaagacatcgtttctaacgct
tcttgtactactaactgtcttgctccaatcgctaaagttcttaacgacaagtggggcatc
gagtctggcctaatgactacagttcacgctactacagcaactcaaaaaactgtagatggt
ccttctgctaaagactggcgcggtggccgtggtgcttctcaaaacatcatcccatcttca
actggtgctgctaaagctgtaggcgttgttcttccagaactaaacggccttctaactggt
atggctttccgtgtaccaactgctaacgtttctgtagttgacctaactgttaacctaaaa
gaagctgcatcttacgaagcaatctgtgctgcaatgaaagaagcttctgaaggcgaaatg
gctggcgttctaggttacactgaagaccaagttgtttctcaagacttcatcggcgaagtt
aacacttcagtattcgatgctaaagctggtgttgctctaactgacaaattc---------
------------------------------------------------------------
------------------------------------------------------------
------------------------------------------------------------
------------------------------------------------------------
------------------------------------------------------------
------------------------------------------------------------
------------------------------------------------------------
----------------tagtaaacgcactgtcaaagcaggttactcttactatccaccgc
ggtggtcaaatccatactcaaacctatcaccacggtgagcctcaagcgccactagctgtg
attggtgagacggacaaaacgggtacagagattcgtttctggccaagtgaagagaccttc
tctaacacag---aattccactacgatattctagcgaagcgtctgcgtgagttgtctttc
ctaaactctggcgtatcgatcaagctgcgtgatgagcgtgaagaagacaaaggcgaccac
ttcatgtttgaaggtggtatccaggcgtttgttgagcacctaaacaccaataaaacaccg
atcatccagaaaatcttccacttcgataacgagcgt---gatgatggcatcactgtagaa
gtggcgatgcaatggaatgatggctaccaagagaacatctactgtttcaccaacaatatc
cctcaacgcgatggtggtactcaccttgcaggcttccgtgcagcgctaacgcgtacactg
aacagcttcatggataaagaaggtttctctaagaaagcgaaaac---agcgacgtcaggt
gatgatgctcgtgaaggtctaactgcggttatctcggtgaaagtgccagatcctaagttc
tcaagccaaaccaaagacaagctggtttcttctgaagtgaaatcggcggttgagcaggcg
atgggtgagaagctatctgagttcctaattg--------------agaacccagcagaag
cgaaaaccgtttgtactaagatcatcgatgcggctcgcgcacgtg---------------
------------------------------------------------------------
------------------------------------------------------------
------------------------------------------------------------
------------------------------------------------------------
------------------------------------------------------------
------------------------------------------------------------
------------------------------------------------------------
------------------------------------------------------------
------------------------------------------------------------
------------------------------------------------------------
------------------------------------------------------------
------------------------------------------------------------
------------------------------------------------------------
------------------------------------------------------------
------------------------------------------------------------
------------------------------------------------------------
------------------------------------------------------------
------------------------------------------------------------
------------------------------------------------------------
------------------------------------------------------------
------------------------------------------------------------
-----------------------------------------ttaggtactgccaataccc
ttatttatgtaaaaggccaaggcatcgttcttgatgagccttcagttgtagctattcgcc
aagatcgtgtgggttctgcaaagagtgttgctgctgttggtcacgcagcaaaacagatgc
taggtcgtacacctggcaatatttcagcaattcgcccaatgaaagatggcgtaattgcag
acttctacgtaacagagaaaatgcttcagcacttcatcaagcaagtgcatgacaacagcg
ttcttaagccaagtcctcgcgttcttgtttgtgttccttgtggttctactcaagttgagc
gtcgtgcaatccgtgaatctgcactaggtgcgggtgcacgtgaggtttacctaatcgatg
agccgatggcggcagcgatcggtgcaggtctacgcgtttcagaaccaacaggctcaatgg
ttgttgatatcggtggtggtacaacagaagttgcggttatctcactaaatggtgtggttt
actcatcttcagtacgcatcggtggcgaccgctttgatgaagcgatcatcaactatgttc
gtcgcaactacggcagcttgattggtgaagcaacggcagaaaagatcaaacatgagatcg
gttcagcataccctggcgatgaagtagaagagatcgaagtacgtggtcgtaaccttgctg
aaggtgtgccacgtagctttagcctgaactcaaacgagatccttgaagcactacaagagc
cactatctggtattgtttcagcggtaatggttgcacttgaacagtgtccaccagagcttg
cttcagacatctctgaaaacggtatggttctaactggtggtggtgcactgcttaaagatc
tagaccgtctgctaactgaagaaacaggtattcctgttgttgtagcagaagagccactaa
cgtgtgttgctctag---------------------------------------------
-----------------------------------------------atcaacgtattct
gttaaaacttagcggtgaagcgcta-caaggcgaagaaggttttggtattgacccaacga
tccttgatcgtatggctcaagaagtaaaagaattggttgaactaggtgttcaagtaggtg
ttgtaatcggtggtggtaaccttttccgcggtgcaggtcttgctgaagcaggcatgaacc
gcgttgtaggcgaccacatgggtatgctagcaacagtaatgaacggcctagctatgcgtg
atgctctgcaccgcgcttacgttaatgcacgtgtaatgtctgctatccctctgaagggcg
tgtgtgacgactacaactgggctgatgcgatttctcaacttcgtcaaggtcgtgttgtta
tcttctctgctggtacaggtaacccgttcttcactacagattctgctgcatgtctacgcg
gtatcgagattgaagctgacgttgttctaaaagcaacaaaagtagatggtgtatttacgg
ctgacccagtagccaacccagacgcagagctgtatgata-ctttgtcttacaacacagtt
cttgagaaagagctaaaagtaatggactgggc----------------------------
------------------------------------------------------------
------------------------------------------------------------
------------------------------------------------------------
------------------------------------------------------------
------------------------------------------------------------
------------------------------------------------------------
------------------------------------------------------------
------------------------------------------------------------
-----------------------ctctatcatgcgtcttggtgacaaccgcacaatggat
gtagaaaccatttctactggctcgctatctctagatatcgcactaggtgctggtggcctg
ccaatgggtcgtatcgttgagatctatggtccagaatcatcaggtaaaacaaccctaaca
ctagagcttatcgcagcagctcaacgtgaaggtaaaacatgtgcattcgtcgatgcggag
cacgcactagaccctatctatgctcaaaagttgggtgttgatatcgatgcgcttcttgtt
tctcagcctgatactggtgagcaagcactagaaatctgtgatgcgttagcgcgttcaggt
gcgattgatgttcttgttgtcgactctgtagcagcattgacaccgaaagcggaaattgaa
ggtgagatgggtgatagccacatgggtctgcaagcgcgtatgctttctcaagcaatgcgt
aagctaacaggtaacctgaagcaatctaactgtatgtgtatcttcatcaaccaaatccgt
atgaagatcggtgttatgtttggtaacccagaaacaacaacgggtggtaacgcacttaag
ttctacgcatctgttcgtcttgatatccgtcgtactggctctatcaaagaaggcgacgag
attgttggtaacgaaactcgcattaaggttgttaagaacaagattgctgcaccatttaag
caagctgaaactcaaattctatacggccaaggctttaaccgtgagggtgagctgatcgac
ctaggtgttaagcataagctgattgaaaaagcgggtgctt--------------------
------------------------------------------------------------
------------------------------------------------------------
------------------------------------------------------------
----------------------aatttcttaagccgcgtcttgttgacattgaacagatc
aatacgacacacgcaaaagtaactcttgagccattagagcgcggtttcggccatactcta
ggtaatgctcttcgccgcattcttctatcttctatgccgggttgtgccgtaacagaagtt
gaaattgaaggtgtgctacacgaatacagcactaaagaaggcgttcaggaagatatcctt
gaaatccttctaaacctaaaaggtttggctgtacgcgttgctgaaggcaaagatgaagtg
tttattacactgaacaaatcaggctcaggccctgttgttgcaggtgacatcacccacgat
ggtgatgtagagatcgctaaccctgagcacgtaatttgtcacctaacggatgacaacgct
gagatcgctatgcgtatcaaagtagaacgtggtcgtggttacgttccagcttcagctcgt
atccatactgaagaagatgagcgtccaatcggtcgtctactagttgacgctacttacagc
ccggttgataaaatcgcttacgctgtagaagcggcacgtgtagaacaacgtactgactta
gacaagcttgttatcgatatggaaacgaacggtactctagaacctgaggaagcaatccgt
cgcgcagctactatcctagctgaacaactggatgcgttcgtagatctacgtgatgtacgt
gtacctgaggagaaggaagagaagccagaattcgatcctatcctactacgtcctgtagac
gatcttgaactaacagttcgctctgctaactgtttgaaagcagaagcgattcactacatc
ggtgatcttgtacagcgcactgaggttgagctacttaaaacgccaaaccttggtaagaaa
tctcttacagagattaaagatgtgcttgcttcacgtggtctatctctaggcat-------
------------------------------------------------------------
------------------------------------------------------------
------------------------------------------------------------
------------------------------------------------------------
------------------------------------------------------------
------------------------------------------------------------
------------------------------------------------------------
------------------------------------------------------------
--------taacgagatcaccaagaacgcgattcaacaagcgtttgaaactcctggtgag
cttaatattgatggtgtaaacgctcaacaagcacgtcgatttatggaccgtgttgtaggt
ttcatggtttcgccactactttggaaaaaagtagctcgtggtctttctgctggccgtgtt
cagtcggtagccgttaagctgctggtagagcgtgagcgtgagatcaacgcgttcattcca
gaagagttctgggatatccacgcggatacacaaactggcgacaaaactgatttccgtctg
caggttgctcagaaagccggtgttgctttcaagccagaaaatgaagaacagactaaagcc
gcgctgagtattcttgagaaagctgaatacgaagtctgcaagcgtgaagaccgcccaaca
aagagcaaaccgtcagcaccttacatcacttctactcttcaacaagctgcgagcacgcgc
ttgggctatggcgttaagaagacgatgatgttggctcagcgactctatgaagcgggttac
atcacgtatatgcgtactgactcaactaacttgagctcagaagctgttgagatggcacgt
gaatatatcaattcagagtttggcgataagtacctgccagctaaaccacttgtttacggt
agcaaagagggc------------------------------------------------
------------------------------------------------------------
------------------------------------------------------------
------------------------------------------------------------
------------------------------------------------------------
------------------------------------------------------------
------------------------------------------------------------
------------------------------------------------------------
------------------------------------------------------------
------------------------------------------------------------
------------------------------------------------------------
------------------------------------------------------------
------------------------------------------------------------
------------------------------------------------------------
------------------------------------------------------------
------------------------------------------------------------
------------------------------------------------------------
------------------------------------------------------------
------------------------------------------------------------
------------------------------------------------------------
------------------------------------------------------------
------------------------------------------------------------
------------------------------------------------------------
------------------------------------------------------------
------------------------------------------------------------
---------------------------------------------------
>Valginolyticus_LMG4409T
------------------------------------------------------------
--------------------------------------------------------attc
atcagcgtcaacactgatgcgcaagcacttcgtaagacaagcgttggcaatgttattcag
atcggtggtgatatcactaaaggtctgggtgcaggtgctaatccacaggttggccgtgac
gcagctctcgaagacagagatcgaattaaagattccctgactggcgccgatatggtgttt
atcgcagctggtatgggtggcggtaccggtactggtgcagcgcctgttattgctgaagtg
gctaaagagcttggcattctaacagtagcggtagtaactaaaccgtttagttttgaaggt
aaaaagcgtttggcatttgctgagcaaggtatcgatgagctctctaagcatgttgactct
ttgatcacgattccaaacgaaaagctacttaaagtacttggtcgtggtgtaacactacta
gaagcttttgcaagcgctaacgatgttcttaagaatgccgttcaaggtattgctgagcta
attactcgccctggcatgatcaacgtcgac------------------------------
------------------------------------------------------------
------------------------------------------------------------
------------------------------------------------------------
------------------------------------------------------------
------------------------------------------------------------
------------------------------------------------------------
------------------------------------------------------------
------------------------------------------------------------
------------------------------------------------------------
------------------------------------------------------------
------------------------------------------------------------
------------------------------------------------------------
---------------ggtcgtttcgtattccgtgcagcgcaagagcgcaacgacatcgaa
gtagtaggtattaacgaccttatcgatgtagattacatggcatacatgcttaagtatgac
tcaactcacggccgtttcaacggtactgttgaagttgaaggcggtaacctaatcgttaac
ggtaaaactgtacgtgttactgcagagcgcaaccctgaagacctaaaatgggacgaaatc
ggtgttgacgttgtagctgaagcaactggtcttttcctaactgacgagactgcacgtaag
cacatcactgctggcgcgaaaaaagttgtactaactggtccttctaaagacgctactcca
atgttcgttaacggcgtaaacttcgacacttacgctggtcaagacatcgtttctaacgct
tcttgtactactaactgtctagcgcctatcgctaaagttcttaacgacaagttcggtatc
gaatctggtcttatgactacagttcacgcaactacagcaactcaaaaaactgtagatggt
ccttctgctaaagactggcgcggtggtcgtggtgcttctcaaaacatcatcccatcttca
actggtgctgctaaagctgtaggcgttgtacttccagaagtaaacggcaaactaactggt
atggctttccgcgtaccaactgctaacgtttctgtagttgacctaactgttaacctagtt
aacggtgcttcttacgaagacatctgtaaagcgatgaaagaagcttctgaaggcgaacta
aaaggcgttctaggctacactgaagatgcagttgtatctcaagacttcatcggcgaagtt
tgcacttcagtattcgatgctaaagctggtatcgcgctaactgacaaa------------
------------------------------------------------------------
------------------------------------------------------------
------------------------------------------------------------
------------------------------------------------------------
------------------------------------------------------------
------------------------------------------------------------
----------------------------------------aagtatcgggtggtcttcac
ggggtaggtgtttcagtggtaaacgcgctatctgagaaagttgagctgacgattcatcgt
ggtggccatatccatacgcaaacctaccgccatggtgagcctcaagcgccactagctgtt
gtgggtgatacggataaaaccggtacgcaaattcgtttctggccaagtgccgagaccttc
tctaacactg---agttccactatgacattctggcgaaacgcctgcgtgaactgtcattc
ctgaactctggtgtatcgatcaaattggttgatgagcgtgaagcggacaaacatgatcac
ttcatgtatgaaggtggtattcaagcgttcgttgatcacctaaacaccaacaaaacgcca
atcatcgaaaaaatcttccactttaactcagagcgt---gaagacggcatttcagttgaa
gtggcgatgcaatggaacgatggtttccaagagaacatcttctgttttaccaacaatatc
ccacagcgtgatggtggtactcaccttgctggtttccgtgctgcgttaacacgtacattg
aacagctttatggataaagaaggtttctctaagaaagcaaaaac---agcgacttcaggc
gacgatgcgcgtgaaggtctaactgcggttgtttcggtgaaagtgcctgatcctaagttc
tcaagccaaacaaaagacaaactggtttcttctgaagtgaaatcagctgttgagtctgca
atgggtgaaaaactgtctgagttcctgattg--------------agaacccgacagaag
cgaagatggtttgttcgaaaatcatcgatgcagcacg-----------------------
------------------------------------------------------------
------------------------------------------------------------
------------------------------------------------------------
------------------------------------------------------------
------------------------------------------------------------
------------------------------------------------------------
------------------------------------------------------------
------------------------------------------------------------
------------------------------------------------------------
------------------------------------------------------------
------------------------------------------------------------
------------------------------------------------------------
------------------------------------------------------------
------------------------------------------------------------
------------------------------------------------------------
------------------------------------------------------------
------------------------------------------------------------
------------------------------------------------------------
------------------------------------------------------------
------------------------------------------------------------
------------------------------------------------------------
--------------------------------------------ggtacagccaacactc
taatttacgtaaaagggcaaggaattgtccttgatgaaccttctgtagttgctattcgtc
aagatcgtgtaggttctgcaaaaagcgttgctgcagtcggtcacgcagcaaaacagatgc
ttggtcgtacacctggcaacatttccgctattcgcccaatgaaagacggcgtaattgctg
acttctacgtaaccgaaaaaatgcttcagcactttatcaagcaagtgcatgataacagca
tcctaaagccaagcccacgtgttcttgtttgtgttccttgtggttctacccaagttgagc
gtcgcgcaattcgtgaatcagcacttggtgctggtgcgcgtgaagtttacctaatcgacg
agccaatggcggcggcaattggtgctggtttacgtgtatctgagccgacaggttcaatgg
tggtcgatatcggtggtggtacaactgaagttgccgttatctctctaaacggtgtggttt
actcatcgtctgtacgtatcggtggtgaccgctttgatgaagctgtgatcaactacgtac
gtcgtaactacggcagcttgattggtgaagcaacggctgaaaagatcaaacacgaaatcg
gttctgcttaccctggtgatgaagttcaagagattgaagttcgcggtcgtaaccttgcag
agggtgtaccacgcagctttagcttgaactcaaacgagatcctagaagcgcttcaagagc
cgctatctggcatcgtatcagcagtcatggttgcactagaacagtgtcctccagagcttg
cttcagacatttctgaaaacggtatggtactaaccggtggtggtgcactactgaaagatc
tcgatcgtctactaatggaagaaactggtattcctgtggttatcgcggaagatcc-----
------------------------------------------------------------
--------------------------------------aaccagcgtatcaacgtattct
attaaaactgagtggtgaagctctt-caaggtgaagacggttttggtattgatcctgcgg
tccttgatcgtatggcacaagaagttaaagaactggttgaactgggtgttcaggttggtg
tagttatcggtggcggtaacttgttccgtggtgcaggcctagctgaagctggtatgaacc
gcgtagttggtgaccacatgggtatgcttgctacagtaatgaatggcctagcgatgcgtg
atgctcttcaccgtgcatacgtaaatgcgcgcgttatgtctgcaatccctctaaaaggcg
tatgtgacgactataattgggctgatgcgatccgtgagcttcgccaaggccgagttgtca
tcttctctgctggtactggtaacccgttctttacaacggattctgctgcttgtttacgtg
gtatcgaaattgaagcggatgttgtactaaaagcgacgaaagttgatggtgtatttactg
ctgaccctgtagcaaacccagacgcagagctgtatgata-agctatcttatgcagaagtt
ctggataaagagctgaaagttatggactggg-----------------------------
------------------------------------------------------------
------------------------------------------------------------
------------------------------------------------------------
------------------------------------------------------------
------------------------------------------------------------
------------------------------------------------------------
------------------------------------------------------------
------------------------------------------------------------
-----------------------ctctatcatgcgccttggtgataaccgcgcaatggac
gtagaaaccatctcaacgggttctctttctcttgatatcgctttgggtgctggtggtcta
ccaatgggtcgtatcgtagaaatctacggcccagaatcttcaggtaaaacaacattaacg
cttgagcttattgctgctgcgcaacgtgaaggcaaaacgtgtgcgtttatcgatgcagag
cacgctctagatcctgtatacgcgaagaaacttggcgtagatatcgatgcattgctagtt
tctcagccagacacaggtgagcaagcgctagagatctgtgacgcacttgcacgttctggt
gctatcgatgttatggttgtcgactctgttgcagcgctaacaccgaaagcagaaatcgaa
ggcgaaatgggcgatagccacatgggtctgcaagcacgtatgctttctcaagcaatgcgt
aagctaacgggtaacctaaagcagtctaactgtatgtgtatcttcatcaaccaaatccgt
atgaagattggtgtgatgtttggtaacccagaaacaacaacaggtggtaacgcacttaag
ttctacgcttctgttcgtctagatatccgtcgtactggcgcaatcaaagaaggtgacgaa
gtcgtaggtaacgaaacgcgcatcaaagttgttaagaataagattgcagcaccatttaaa
gaagcaaacacacaaatcatgtacggccaaggctttaaccgcgaaggtgaacttgtcgat
ctaggtgtgaagcacaagttagttgaaaaagccggtgctt--------------------
------------------------------------------------------------
------------------------------------------------------------
------------------------------------------------------------
----------------------aatttcttaagccacgtctagttgacatcgaacaaatc
agctcgactcacgcaaaagtaactcttgagccattagagcgtggctttggtcatactctg
ggtaatgcacttcgccgcatccttctatcttctatgccaggttgtgctgtaacagaagta
gaaattgaaggcgtacttcatgagtacagcacgaaagaaggcgttcaagaagatattctt
gaaattcttctaaaccttaaaggtttggctgtgcgcgttgccgaaggcaaagatgaagtg
ttcattactttgaacaaatcaggctcgggccctgtggttgcaggtgacatcacccatgat
ggtgatgtagagatcgctaaccctgaacacgtaatttgtcacctaacggatgacaacgct
gagatcgcaatgcgtatcaaagttgaacgtggtcgtggttatgttccagcttctgcgcgt
atccataacgaagaagacgagcgtcctatcggtcgcctactagtagatgctacttacagc
ccagtagacaaaattgcctacgctgtagaagcagctcgtgtagaacagcgtactgatcta
gacaagcttgttatcgatatggaaacaaacggtactctagaacctgaggaagcaatccgt
cgtgcagctactatcctagctgaacaattggatgcattcgtagatcttcgtgatgtacga
gttcctgaggagaaggaagagaagccagaattcgatccgatcctactgcgtcctgtagac
gatcttgaactaacagttcgctctgctaactgtctgaaagcagaagcgattcactacatc
ggtgatctagtacaacgtactgaggttgagctacttaaaacgcctaaccttggtaaaaaa
tctcttactgagattaaagacgtacttgcgtcacgtggtctgtctctgggcat-------
------------------------------------------------------------
------------------------------------------------------------
------------------------------------------------------------
------------------------------------------------------------
------------------------------------------------------------
------------------------------------------------------------
------------------------------------------------------------
-------------------------------------------------------aacgt
gtagtttttaacgaaattacgaaaaacgcgatccaacaagctttccagacacctggcgag
ctgaacatggatggtgtaaatgcccaacaagcacgtcgcttcatggaccgtgtcgttggt
tttatggtttcacctctactttggaaaaaagtggctcgtggcttatctgctggtcgagtg
cagtctgttgcggtgaaattgttagttgagcgtgagcgtgagattaacgcgtttgtacca
gaagaattctgggacattcatgcgaatacgaaaacgaaagacaaagcggactttaaactg
cttgttgctcagaaagacggttctgcgtttaagccagttaatgaggcagaaaccaaagca
gcgatgtctgtacttgagaatgcaagttacgaagtatgtaagcgtgaagaccgccctaca
aagagcaagccttcagcaccttacatcacctctacgcttcaacaggcagcgagtacacgc
ctgggctacggcgtgaaaaagaccatgatgctagctcagcgcctctatgaggccggttac
atcacttatatgcgtactgactcgactaacctaagtgccgaggctgtggacgctgtacgt
gactttattggttctgagtttggtgataagtacctaccagcgaaaccattgacgtacggt
agcaaagaaggggcacagg-----------------------------------------
------------------------------------------------------------
------------------------------------------------------------
------------------------------------------------------------
------------------------------------------------------------
------------------------------------------------------------
------------------------------------------------------------
------------------------------------------------------------
------------------------------------------------------------
------------------------------------------------------------
------------------------------------------------------------
------------------------------------------------------------
------------------------------------------------------------
------------------------------------------------------------
------------------------------------------------------------
------------------------------------------------------------
------------------------------------------------------------
------------------------------------------------------------
------------------------------------------------------------
------------------------------------------------------------
------------------------------------------------------------
------------------------------------------------------------
------------------------------------------------------------
------------------------------------------------------------
------------------------------------------------------------
---------------------------------------------------
>Vcaribbenthicus_ATCC_BAA2122
atgtttgaaccgatgatggaaatgtctgacgacgcagtaattaaagtcgttggggtgggt
ggcggtggtggtaatgccgttgaacacatggttcgtgaatccatcgaaggtgttgagttt
attagtataaatactgatgctcaggcgcttcgtaaaaccagtgtgaatagtgttattcag
attggtggtgatatgaccaaaggtctaggagcgggtgcaaaccctcaagttgggcgtgat
gcagctctcgaagatagagatcgtattaaagaagagctcgacggtgccgatatggtattt
atcgctgcaggaatgggcggtggtacaggaacaggtgctgcaccagtcatcgcagaggtt
gcaaaagagctgggcatcttaacggttgctgttgtaacaaagccgtttagttttgagggt
aaaaagcgtttggcttttgctgaacagggaattgaagagctttctaagcatgtcgattct
ttgatcacgataccgaatgaaaaactcctcaaagtactgggacgcggaattacactatta
gaggcctttgctagtgctaatgatgtgttgaaaaatgcagttcaaggtattgctgagctt
attacgcgaccaggcatgattaacgttgactttgccgatgttagaacggttatgtctgag
atgggtcacgccatgatgggtagtggtgtggcaaaaggcgaagatagagccgaagaagca
gcagaaatggcaatatctagcccattactggaagatattgatcttgcaggtgctcgtgga
gttctcgttaatatcacagctggacttgacatgcgccttgatgagtttgaaacggtcggt
aacacggttaaggcttttgcttctgacaatgcgacggtcgttataggtacatcacttgac
ccggacatggccgatgaaatccgcgtcacagttgttgcaacgggtatcggtaacgagaga
aaacctgatattactcttgttgctggaggtaaagctaa----------------------
------------------------------------------------------------
------------------------------------------------------------
------------------------------------------------------------
------------------------------------------------------------
------------------------------------------------------------
------------------------------------atgactataaaagtaggtattaac
ggttttggccgtatcggtcgatttgtattccgtgctgctcaagagcgtacagacatagag
gttgtgggcataaatgaccttatcgatgttgaatacatggcttacatgctcaaatacgat
tcgacgcacggacgttttcaaggttctgtagaagtggaaggtggaaacctaatcgtcaat
ggaaaaaccatccgcgtcactgctgagcgtaatccagaagaattaaaatgggatgagatt
ggcgttgacgtagttgctgaagcgacaggcctgttccttactgatgagacagctcgtaag
cacatcaccgctggtgccaaaaaagtcgtacttactggtccttcaaaagatgcaacgccg
atgttcgttatgggtgtaaaccacgacacatatactggtcaagacatcgtatcaaacgcg
tcatgtacaacgaactgtttagcacctattgcgaaagtcttaaacgacaaattcggcatc
gaatctgggcttatgactactgttcatgcaacgacagcaactcaaaaaactgttgatggt
ccatctgcaaaagattggcgcggcggacgtggtgcatctcagaacatcattccatcttct
acaggtgcagctaaagcagtgggcgttgtacttcctgagctaaacggaaaactgactggt
atggctttccgtgtaccaacagccaacgtttctgtcgttgacctcactgtgaatttaaaa
caaggtgcttcttacgaagcaatctgtgcggcaatgaaggaagcatcagagggcgaactt
gctggtattcttggctacactgaagaccaagttgtgtctcaagattttatcggtgagata
ctaacttctgtctttgatgccaaagcaggtattgcattaactgacaacttcgtcaaagta
gtatcttggtacgacaatgagatcggctactcaaacaaagtacttgacctgatttctcac
gtatctaaataaatgtctgaaaattacgattcatcgagtattaaggtactaaaaggtctg
gatgcggttcgcaagcgtcctggtatgtacattggcgacacagacgatggcactggtctg
caccacatggtttttgaggtggtggataactcaattgatgaagcgttggcaggtcattgt
aaagatattattgtcactattcatgaagataactcagtgtcagtgcgagatgacggtcgt
ggtattcctacagaaatgcaccctgaagagaacgtttctgctgcagaagtcatcatgaca
gtacttcacgctggtggtaagtttgatgataattcctacaaagtttctggtggacttcat
ggcgtgggtgtctcggtggttaatgctttgtcagagaaagtggtgttaacgattcatcgt
ggtggaaatattcactctcaaacttaccatcatggtgaaccacaagcaccgcttgctgtt
ttgggtgatacgcaaaataccgggacagaaatacgcttttggccgagcgcagaaactttt
tcaaatacgg---agtttcactacgatattcttgctaagcgattacgtgaactttctttt
cttaactctggtgtatcgattaagctcatcgatgagcgcgaagatgataagagcgatcac
ttcatgtttgaaggaggcattcaagccttcgttgaccacctaaataccaataaaacgcca
ataattgacaagatcttccattttgattttgagcgt---gaagatggcatttcggtagaa
gtcgccatgcaatggaatgatggtttccaagagaacatttattgctttaccaataatatt
cctcagcgtgatggtggtactcacctcgctggttttcgtgccgcattgactcgtaccttg
aattctttcatggacaaagaaggcttttctaaaaaagcgaagac---agcgacgtcaggc
gatgatgcgagagaaggattgaccgcggttgtttccgtcaaagtgcctgatcctaagttt
tctagccaaaccaaagataaattagtttcttctgaggttaaatcggcggttgagtcagcg
atgggtgagaaattagccgagttcttagttg--------------aaaacccaagcgaag
ccaaaatggtgtgcagcaaaattatcgatgctgctcgcgctcgtgaagcggcgcgtaaag
cgcgcgagatgactcgtcgcaaaggagcactggatttggcgggcttgcctggcaaacttg
cggattgccaagagaaagaccctgcactctctgaactgtacatagtggagggagattctg
cgggtggttctgctaagcaggggcgtaaccgtaagaaccaagccattcttcctttgaaag
gaaaaatcctcaacgttgagaaagcgcgctttgataaaatgttgtcttctcaggaggtcg
ctaccctgatcacggcgttaggatgtggtattggtcgtgatgaatataaccctgataagc
tgcgttaccataatatcattattatgaccgatgctgacgttgatggttctcacatccgaa
ctctgctgttgacgtttttctatcgtcaaatgccagagcttattgaacgtggttatgtct
atattgctcaaccacctctatacaaggtgaaaaagggcaaacaggagcgttacatcaaag
atgaagacgccatgaatgactatcagttctctcttgcccttgagaatgcgacattgcacg
tcaatgcccaagccccagcgatgtcaggtgaagcgctagagaaactggttaagcaatata
acgcagggattaagctggttgatcgaatgagtcgccgctaccctcgtgcattgatgcatg
aacttatctactcaccgcgactcactgctaaccagtgtcacagcgaggatgacgttcaaa
cttggaccaaacaattagttgagcagctaaatgccaaagaggttggtgcgagccagtata
gttttgaagttgaacagcatgtagagcttggcttaaaccttccgaaaattattgtacgca
cgcatggtgttacccatgaatacgcgttaagtatcgatttgtttaattccaaagagtacg
ccaaacttgctgatctgtctgaggcattaaatggattgatcgaagaagatgcctacatta
aacgaggagagcgaactcaaccggttgcaagctttgttgaagctcttgagtggctgatga
aggaatctcgtcgtggtttgagcctacagcgttataaaggtctaggcgaaatgaaccctg
accaattatgggaaacaacaatggatcctgaaactcgtcgtatgatgcaagtaaccattg
aagatgcggtaggtgctgatcaactctttactaccttgatgggtgatcaagttgaaccac
gaagaaactttattgaagaaaatgcactgaaagtggccaatcttgacgtttagatgttca
agaaacttcgtggcatattttccaatgatctatcaatcgatttaggtactgccaacacac
tcatctatgtaaagggacaaggcatcgttcttgatgagccttcagttgttgccataagac
aagatcgtaaccgtgcagggaagagcgtggctgcagtcggtcatgcagcaaaacaaatgt
tgggacgtactcccggaaatatatcagcgatccgcccgatgaaggacggggttattgctg
atttctacgtaacagagaaaatgttgcaacactttatcaagcaagtacatgacaatagcg
ttctcaaaccgagtccgcgagttcttgtttgtgttccttgtggttcgacacaggttgaaa
ggcgagcgattaaagagtctgccttaggcgctggggcgagagaggtttatttaatcgatg
aacctatggcggcagcgattggtgctggcttgagagtgtctgagccaacaggatcaatgg
ttgttgatatcggtggaggtacgacagaagttgctgttatttctctcaatggtgtcgtct
attcttcctccgtcaggatcggaggcgatcgctttgacgaagctattatcaattacgtga
gacgtaactacggtagcttgattggtgaggctacggcagaaaagataaagcatgaaatcg
gctctgcgtatcctggagatgaagttgaagagattgaagttcgtggacgtaatcttgctg
agggtgtgcctcgaagctttagtttaaattccaatgaaatcctcgaagcattacaagagc
ctttaacaggaatagtatctgctgtaatggttgcacttgagcagtgtccccctgagctgg
cttctgacatttcagaaaatggtatggtattgacgggtggaggtgctctgctcaaagatc
ttgatcgtcttcttacagaagaaacaggtattcctgttgtcatcgctgaggacccattga
catgcgttgctagggggggaggtaaagctctcgaaatgatagatatgcacggtggtgacc
tgtt------------------atgacaactaaccctaaaccagcctatcaacgtattct
attaaaactcagtggtgaagcacta-caaggtgaagaaggtttcggtattgaccctgcaa
tcttagatcgcatggcacaagaggtgaaggaactggttgaactcggtgttcaagttggtg
tcgttatcggtggtggtaacttgttccgtggtgcaggccttgctgaggctggtatgaacc
gtgtggttggcgatcatatgggtatgctggctacagtaatgaatggcctggcgatgcgag
atgcgctacatagagcttatgttaacgctcgtgttatgtctgcaatacctcttaaagggg
tttgtgatgattataactgggctgatgctatacgtgagcttcgccaaggtcgagttgtca
ttttctctgcgggaaccggtaacccattttttactacggattctgcagcttgtctccgcg
gaattgagatagaagccgatgtggttctaaaagcaacaaaagtagatggtgtatttaccg
ctgacccagtagcaaacccagacgcagaactgtatgata-agctgtcgttcaatgctgtt
cttgaaaaagagctcaaggttatggacttagctgcgtttactttggcgcgtgaccacaaa
atgccaattcgcgtgttcaatatgaataaaccaggtgcattacgtcgcgtggtaatgggc
gaagaagaaggtacgctaatca--------------------------------------
------------------------------------------------------------
------------------------------------------------------------
------------------------------------------------------------
------------------------------------------------------------
------------------------------------------------------------
-----ggagagaccaatggacgataataaacaaaaggcactagccgctgcactcggtcaa
attgaaaagcaattcggtaaaggctcaatcatgcgcctaggtgataatcgcgcgatggat
gttgaaacgatttcaacaggttcgttatcacttgatattgctttaggtgctggtggtttg
cctatgggacgtatcgtagaagtttacggtccagaaagttcaggaaaaaccacattaacg
cttgagctcattgcagctgctcagcgagaaggaaaaacctgtgcctttattgatgcagag
catgctctggatccagtttatgcgaagaagcttggtgtcgatattgatgctctgttggtt
tcacaacctgacaccggggagcaagcccttgaaatatgtgatgcgttagcacgttcaggt
gcgattgatgtcatggttgttgactctgtagctgcacttactcctaaagctgaaattgaa
ggtgagatgggtgatagtcacatgggcttgcaggcgcgcatgctctctcaagctatgcgt
aaactcacgggtaaccttaagcaatcaaactgtatgtgtatcttcattaaccagattcgt
atgaagataggcgtaatgtttggtaaccctgaaaccacaacaggtggtaatgcacttaaa
ttctacgcttccgtccgtcttgatattcgccgcactggctcaattaaagatggcgacgag
gtggtgggcaatgaaactcgcattaaggtggttaagaacaagatagctgcaccatttaag
caagcagaaactcaaattctatatggtcagggctttaatcgcgaaggcgaacttatcgac
ttaggtgttaaacacaaactgattgaaaaagcaggcgcgtggtacagctacaatggcgat
aaaattggccaaggtaaagcgaatgcaggtaaatttcttcgtgaaaaccctgaa------
------------------------------------------------------------
------------------------------------------------------------
---atgcagggttctgtaacagaatttcttaagccacgtcttgttgacattgaacaagtt
agcacgactcacgcaaaagtaactcttgagccattagagcgtggttttggccatactctt
ggtaatgcgcttcgacgtattcttctatcttctatgccaggttgtgctgtgacagaagta
gaaatcgaaggcgtacttcatgagtacagtactaaagaaggtgttcaagaagatattctt
gaagtcctacttaaccttaaaggtctagctgtacgcgttgccgaaggcaaagatgaagtg
ttcatcacgttgaacaaatcaggctcgggccctgtggttgcaggtgacatcacccatgat
ggtgatgtagagatcgctaaccctgaacacgttatttgtcacctaacggatgacaatgct
gagattgcaatgcgcatcaaagtagaacgtggtcgtggttatgttccagcttcggcgcgt
atccatactgaagaagatgagcgtcctattggtcgcctactggtagacgctacttacagc
ccagtagacaagattgcttactcagttgaagcagctcgtgtagagcagcgtactgactta
gacaaacttgtcatcgatatggaaacaaacggtactcttgaccctgaggaagctatccgt
cgtgcagcaacaattcttgctgagcaattggatgcgttcgtagatctccgtgatgtacgt
gtacctgaggagaaggaagagaagccagaattcgatccaatcctactgcgtcctgtagac
gatcttgaactaacagttcgctctgctaactgtctaaaagcagaagcgattcactacatc
ggtgatcttgtacagcgtactgaggttgagctacttaaaacgcctaaccttggtaaaaaa
tctcttacagagatcaaagacgtacttgcatcacgtggtctatctctaggtatgcgccta
gaaaattggccaccagcgtctatcgctgaagattaa------------------atgggt
aagtcactagttattgtggagtcgccagcaaaagcgaaaaccatcaataagtatttaggt
aaagactttgttgtgaagtctagtgtgggtcatgttcgtgatttgccaactgccggacag
agttctggccaaaaagcagcagcagtatcaactaaaggtctgagtgcggaagaaaaagct
ctaataaaaaaagaaaaagaccgcaaatcattaattaaaaagatgggcatcgacccatac
catggttgggaggctaattatcaagtgcttcccggcaaagagaaggttgttgctgagcta
caaaagctagccaaagatgctgatcaagtctatctcgcgaccgatttggaccgcgaagga
gaggccattgcgtggcatttacgtgaaattatcggtggtgacgaggaacgttacaagcgt
gttgtattcaatgaaataaccaaaaatgcgatacaacaggcttttgaaaaaccgggcgag
ttaagcatggatggtgttaatgctcaacaggcacgccgctttatggacagagtagtgggc
tttatggtgtctccactgctttggaaaaaagtcgctagaggtttatctgcgggacgtgtt
cagtctgtcgcagtaaaattattggttgaacgtgagcgtgaaatcaaggcttttattccc
gaagagttctgggatgtccacgccaatacaaagacagaaaataacactgattttcgtctg
caagttgctcaaaaagaaggggtggcgttcaaaccttctaatgagtctgaaacccttgct
gcggttgcagtgcttgaaaaagcaaaatacgaggtatgtaaacgtgaggatcgtcctacc
tctagtaaaccctcggctccctttattacgtctacgcttcaacaggcagcaagtacaaga
ttaggttatggtgttaaaaaaaccatgatgttggctcagcgtctctatgaggcgggttat
attacctacatgcggactgattcgacaaatttgagcagtgaggctgttgaaacggtaaga
agcttcattggcaaagaatacggtgatgattatttgccttcaaaagccaacgtctacggc
agtaaggctggagctcaggaagctcacgaggcgataaggccttctgatgttgcggtgaaa
tcggacgatcttaacgggatggaggccgatgcgcacaaactttataatctaatctggaat
cagtttgttgcgtgtcaaatgacacctgcgaagtacgattctactactgtgagtgtcaag
gcggcagaatacactctcaaagccaaagggcgcattcttaagtttgatggttggactcgt
gttcagcgacctctaggaaaaa---atgaggaccaaatcctaccagcggttaaagttggg
gatagtgttgaccttgttaatcttgagccaaagcaaaatttcaccaagcccccagcacga
tttactgaagcagcgcttgttaaagagctagaaaaacgaggaattggtcgtccatcaact
tacgcttctattatttctacaatccaagatagaggttatgtcaaagttgaacagcgtcgt
ttttatgcggaaaaaatgggagaaattgttactgaccgtttagatggaagctttgacgat
ttgatgaactacgagtttacttctcgaatggaagagaaactcgatcagatagcggaaggt
gatgctaactggaagacggtacttgatgacttttttaatgattttacgacggatctagag
gctgcagagcaagacgaagaacaaggcggtatgaagcccaatcatatcgtgcaaactgac
atagaatgcccaacttgctctcgtcctatgggaataagaaccgcttctactggcgtgttc
ttgggttgctcgggatatgcacttccacctaaagaacgttgtaagacaaccatcaacctt
ggtgacgaggaaggcatcgttaacgtactagagg---aagacgttgagacggccgcactc
agagcgaaaaaacgctgccctatttgtgaaactgctatggatgcttatcttgttgatgac
aagagaaagatgcacgtttgtggtaataaccccaattgtgacggctatgtggttgagcac
ggcgagtttaaggtgaaagggtatgatggcccagttgtcgagtgtgacaagtgtggtagc
gacatggtgcttaaaaatggacgctttggtaaatacatggattgtacgagcgaaagttgt
aaaaacactcgtaagatcctaaaaaatggcgaagttgcacctccgaaggaagaccctgtt
cattttcctgaactaccatgtg---agaactcagaagcttattttgtgctccgtgatggg
gcctctggtttgtttctagctgcgagcactttccctaaatcgcgtgaaactcgagctccg
cttgtagaagagttgaagagatttaaagatagaatttcacctaaatttcactatctaacc
gaagcacctgaaaatgaccctgatggtcttcctatggttgtgagattcagccgcaagacc
aaagaaaactatgtgcgctcagaagtggatggtaagccatctggctacacggcgctgtat
gttgatggtaagtgggaagtgacagataaacgcaagaagccaaaagc----
