# Supplementary material for: Distribution of siderophore gene systems on a Vibrionaceae phylogeny: Database searches, phylogenetic analyses and evolutionary perspectives
Source: PLoS One. 2018 Feb 14;13(2):e0191860. doi: 10.1371/journal.pone.0191860 (PMC5812596; doi:10.1371/journal.pone.0191860)
Supplement: S6 Dataset — (FAS) [file pone.0191860.s009.fas]

>Vharveyi
mkstmiivshvvndavthgfvpaakamglhvvlitdhklnhlklasednqfnpddilecdvfnplelievitehelhpsaifsnsdhlqtstaicaqffnlpakdwtvtlkaknkhltrqvlndkslpstpsillhqgdssprktlnfpvvakpkegvasldvqrcdtdaalgdycdafwqkhpttpvlveeflqgplitietlgdgdnllavggfdvelsapphfiemaacwngtrsvqfrdeclrqlkvfgvgfgvchsefiitdsgpvlvevnyrsigdgrefllnnlshhqwfstilklhlgdkleldftiqgsaqvhyvvadtsgtiagtstsfihqegdivtqqqvlkpagehiqqsysnkdylarisisspsgqslqpslkqalatfnlvpveevtamndnvlyltqrlidtclredlfglvsqgafinalpnklninaygadqtwltfstqdlnlylpvtpfyymqrwvygvtnhhaptcwfvekngtvesqqhyrdwievlkacahesshslldgylqelecaekhkglcdkafeqnsaalmqpiselngwerkllqadqiasyldhpyyptarakfglsdndlaqyapefaksftlrwlaidkslvtltsappecwptmeqvglpadfslshdlfpahpltlrsleslpegvieaplaflevtptlsvrtvvvnqtpnvhikvplimrslgtknirlikpstlydghwferllthleqsdnelsgtlfhcnekhgghvgddktfayivreypvhhcedqalvpvaalaspmpdgrlflehlaeqyyqqdtlawftdyvdllckvhltlwlrygialesnqqnaiiafnkegkmtlamkdndaariwpnrfkafeqhs---------pvqcdqlldqrikvdnelalgqmfttitlqldiaaiveamaakgiassaslyavvarslayyidylgaqghetklarellfdspdlyakyllssgsllskeasgasdinkyyglsapnfllltsedaqhayltaikqsvsmtkliysvllchfiaafaalgmplflpmvlptlgaqinadwagvlfilptfctamaarfwgqfadqygrrrsllraqvglaagfmlcglattlpmfvfgliiqgtfggtmaasnsylssqiedakalsktlnktqlsarlalivapiglgwtlsesnplnaylwlavlplvafaitltlpvdqtetpsp---qsdalvdksdvisdcslralywvfgaqfsfafamvvtfpyfspyveqygnvnpawigflyalphgvylvfatkihalsekinrhqq-----qrtlwlgfallslscamhlvqhevllivarivfgcgmvccyqglhqalatrlnrqqcgkvfsrfdamskwggvaaglsassiirfysldvpfllsalvstltlialiihskfghqhvtnaivskmlqtplspsetlaks-------qaqlnnrkaqlntitgvvncylreyaipnkqvewqyrstslpqtlkrnysqqqrvgihlphqn-----gvlllpaeyvsqlgkvklidmpwskmpgsgwhkldai-qtltlllnylkqvlaipfnnelvaqmensllvteqflnantrpqqhnafiaseqsllwghsfhptpksrsgvsmddllacspevgasvplywfevdntlldvlrsderhtp-ksmieqlapekphsgdatlypchpwesytilqnplvqraieqgkmtplglggekmlptssvrtmyhpetewfakfsinvrltncvrknawyeldsavqlssilhpikeseqlqnpvfkvmtepfattinlesidseqkedltkaresfgilyrenlslceidvleptlagalfaydrngdsciaaqletkaqasettyhdiatlwferylhclipgvfnyyfkhgvafephlqntligfekgmpccvwirdlegtkllpefwspeslnqlserarqsvyysreqgwnrigyctfinniseaiffiaegdqtlektlwnsvksaivrwqsvngkqpeleslinggnfpsknnfttrlmqradkesnytqvpvpwanh-qganhamlnssqlplhvqqevlqlaeqhmqplcaylydlkaleqhikqmkhvlpknvelfyaakanpsepilktlapyvdgfeaasggelthlheqqlnmplifggpgkmpseleqaielnvdaihvesltelhrigglteklnrsasiflrmnidigditlsklamggkptpfgldeselsnaltllrdfpnvhlkgfhfhlmshqlevdrhlalmqryfqvvkawqtqfeldevminlgggmginyqnneqhfpwiefcdklefliakeqvqdwklrfecgryisapcgyyvmevldikqnlgenfviarggthhfrtpaaqshdhpfailasnkpkaisqpithshatfvgqlctpkdvlarnqnithldigdyvvftlagayawnishqnflmhepplfhyf------
>Vrotiferianus
mkstmiivshvvndavtngfvpaakamglhvvlitdhklnhlklasdddlfnpdsilecdvfnplelietiteqglkpdavfsnsdhlqtstaicaqffgvaakdwtvtlkaknkhltrqmlnekslpniqnvllhr-dmvsefdftfpvvakpkegvasldvqrcdsqaeldsycdtfwqkhpaapilveaflqgplitvetlgdgeelipvggfdvelspppyfietaaswnganslhyrdeclrqlkafgvgfgvchsefivtesgpvlveinyrsigdgreflldnlsrgcwfttilnlhlgskldhdfridgsaqvrylvaphsgniegtstsfthqdgdivtqqqvlkragdyfqqsfsnkdylarisiaspsgqpleatlqralsrfnlspvnevtamnenalyltqrlidtclredlfgllsrgrfitklpnnlgvtsypreqiwltfvdadftlylpvkpsyymqrwiygkqdestcdgwiierndlverqqhyqnwieflkasahesshslldgylqelecaekhkglcdnafeqhsdslmqpisqldswekkllradqiasyldhpyyptarakfglsdkdltqyapefaqsftlrwlaiekslvtltssqpkcwptmeqvglpadfaqshvlfpahpltlqslaslpegvleaptayldvsptlsvrtvvvnqaphihikvplimrslgtknirlikpstlydghwferllthleqtdqtlngtlfhcnekhgghvgedktfayivreypithsqdkalvpvaalaspmpdgrlflehlaeqyyqqdtlawfkdyvdllckvhltlwlrygialesnqqnaiiafneqgkmmlamkdndaariwperfntfeqhs---------pvkcdqlldqrikvddelalgqmfttitlqldiaaiveamatngitssaslyaivahslsqqlcslrksghdtklahellfdspdlyakyllssgsllskeasgasdinkfyglsapnfllltseeaqkaylaaikqsasmtkliysvllchfisafaalgmplflpvvlptlgtqidtdwagvlfilptfctavaarfwgqfadkygrrrsllraqlglaagfaicglannltmfvfglivqgtfggtmaasnsylssqiedaktlgkslnktqlsarlaliiapiglgwglsetnplnaylwlsimpllalaitltlpadqtikpva---ernqafeetqrnknqslrtlywvfgaqfsfafsmvvtfpyfspyvqqygttnqawigllyalphgvylllagkahlwsecinghqp-----qrtlwlgfgllslstamhlvhyeavligarltfglgmvccyqglhqalakqldrqlcgkvfsrfdamskwggvaaglcasfisslgwlevpfllsalvsiatlialiihskfghqhvthsilsdmlhtpssptdhlaen-------rvkfnhekaqlntvmgilncylreyaipnqqvewqchsttlpqtlkrnytsqqlvtihlseqd-----sllvlpveyasrlgkvkladmpwakmpgaswcklntsqqtltlllnylkqvlaipfnhelieqmenslliteqflnsnnqpqqhnafiaseqsliwghtfhptpksrsgvsmddllacspevgarvplywfevdsdlldvlssdnraap-qamleqlapeklstkatmlypchpwesytilqnplvklaieqgkitplglggehmlptssvrtlyhpdmdwfakfsinvrltncvrknawyeldsavqltsilhpikeseqlhnpvfkvmtepyattlnlaslakqqeqevtkaresfgilyrenftlsetdilqptlagalfaydkngnsciakqlkskakvtqsqytdiailwferylhclipgvfnyyfkhgvafephlqntligfekdmpccvwirdlegtkllpefwpqetlshlsertrqsvyysreqgwnrigyctfinniseaiffiaegnqgleqtlwnsvasaitrwqsvngkqpelsslldgghfpsknnfttrlmqkadkessytrvkapwitqrqgadhamlnstalpeqiksevlllakqqteplcaylydlnaleqhikqmrhvlpqnvelfyaakanpsapvlktlapyvdgfeaasggelshlhqqqlnkplifggpgkmpselaqaieldieaihvesltelqrigsltetlkrpvsiflrmnidigditlsklamggkptpfgldetelnnaltllrdypqvklkgfhfhlmshqldvdrhlalmqryfqvvkawqakfelgelminlgggmginyrnpeqhfpwmefcdklefliakeqiqgwklrfecgryisapcgyyvmevldikqnlgerfiiarggthhfrtpaaqshdhpftivknklpptisqpihheqatlvgqlctpkdvlarnqhieqidigdyvvftlagayawnishqnflmheppvfhyf------
>Vnavarrensis
mkstmiivshvvndavthgfvpaakamdlhvvlitdhklshlelasgdshfnpdailecdvfnpleiietitenalkpdaifsnsdhlqtstaicarffglpakdwtvtlkaknkhltrqvlnekalpntqscllhr-hsnvelgmafpvvakpkegvasldvqrcdsqseldaycnafwqkhpnapilveqflqgplvtletlgdgerliavggfdvslsappyfietaadwngpngvahreaclaqlkafgvgfgvchsefiitengpvlveinyrsigdgrefllnnlahynwfstilglhlgqrldgdyridgsahihyvvaersgvidgdstsfiqhdgdviiqqqvlkavgehiqqsysnkdylarislvspsgqnlhpalqnalshfnltptgevttmnhnvsyltqrlidtclredifgilssakfsrvapkgviapq--geqvwltfdnpdftlylpvvptyymqhwcygqsngeapqgwwvekngqvehqqhyqewiallttlahesshellagylqelacaeqhkalcdqafrhhakhisqpiselgswhqkllladqiasyldhpyyptarakfglsdedlakyapefapsfalhwiaiekalvtltseqpdcwptmeqvglpadfalshvlfpahpltlrsleslpegmieapftyldvtptlsvrtvvvndaphihikvplimrslgtknlrlikpstlydghwferllsyleqtdadlntrlfhcnekhgghvgedktfayivreyplthcedkalvpvaalaspmpdgrlflehlaeqyyqqdtlawfqdyvdllcqvhltlwlrygialesnqqnaivafdqqgkmtlamkdndaariwperfllatadgsvkp-----pvhcdelldqrikvdnelalgqmfttitlqldiaaiveamaakgiassaslyaivaksiaeqinrlegeglettlarellqeapdlyakyllssgsllskeasgasdinkfyglsapnflllsseeaqrayleaikknvrmtkliysvllchfiaafaalgmplflpvvlptlgasidadwagvlfilptfctalaarfwgsfadrygrrrsllraqlglaagfalcgladnltmfvfglivqgtfggtmaasnsylsshikeaktlskslnktqlsarlalivapiglgwslsetnplnaylwlcvlpllamgitltlpadkpaeqnla-qpnaepqqeqpiaqqsamhairwiffaqfgfafsmvvtfpyfspfvqqygitnhawigflyalphgvylllagkihvlsdglnrhqp-----lrtlwlgfallavssalhliasetaliaariifgiamvccyhglhqhlasnldrklsgkvfsrfdamskwggvaagfcasfiaslgllevpfllsaivsvislialvlhskfgnqhvtnsilsdmlqtqssqtselhah-------dvqlnrekaqlntimgvlncylrefalpnqqvewhyqatslpqtlkrnyaakqrvavhlsqqn-----gvlvlpihyasklgkiklaelpwakmpgsgwakldat-qtltlllnylkqvlaipfnhelieqlensvlvteqflnvapks-hhnefiaseqsliwghtfhptpksrsgvtmddllafspevgaqvplywfevdtslldvlscdgeanpaqrmlqqlapphaasngktlypchpwesytilsnpsvkraieqgqitplglggekmqptssvrtlyhpemdwfakfsinvrltncvrknawyeldsavqltsilkpireneqlhnpvfkvmtepyattlnlervaerhgddntkaresfgilyrenfslsevdilkptlagalfaydrngnsciaqrlknkarttqnrycdiatlwferylhclipgvfnyyfkhgvafephlqntligfeqempccvwirdlegtkllpefwpaetladlserarqsvyysreqgwnrigyctfinniseaiffiaegdepleqtlwnavqsaivrwqsvngkepeleallngghfpsknnfttrlmqkadkesgytqvaapwqqrekgaqhvmsnslslptrvsqqihtlaqqqdqplcaylydlnaleehikqlrhvlpknvelfyaakanpsgpilktlapyvdgfeaasggelahlhqqqldkplifggpgkmpselqqaieldvdaihvesltelqrigtlterlnrpasiflrmnidigditlsklamggkptpfgldeselgnalmllrdfpqvslkgfhfhlmshqldverhlalmqryfqvakawqqefelgelminlgggmginyqnpkqhfpwmtlcdklefliakeqvqdwrlrfecgrfitaacgyyvmevldikqnlgenfviarggthhfrtpaaqshdhpfvilkneqhnevshpiqhtqatfvgqlctpkdvlarkqhvahvdigdyvvftlagayawnishqnflmheppifhyf------
>Vsplendidus
mkstiiivshvvndaithgfvptakamglhvilitdhklnhlklaneddrfnpdeilecdvfnplelieiiteqelephavfsnsdhlqtstaicaqffglpakdwnvtikaknkyltrqvlnekslpntqsvllsr-esapvfdfdfpvvakpkegvasldvqrcesaaeldnycdtfwqkhpttpilveaflqgplitvetigdgenlvalggfdvelsappyfietaaswnginsvhyreecirqlqtfgvgfgvchsefiitdsgpvlveinyrsigdgreflldnlsggnwfntilnlhlghkldptfridgsahvhyvvaqqsgliegsstsfihqegdivtqqqvlkkvgetfqqsfsnkdylarisvvspsgrtlepalqqaisrfnltatnevtamnenalyltqrlvdtclredlfglvsqsrfesqlpstlklsyyprnqiwavfagsdftlylpvtpsyymqrwvygqpdgskgdgwfierngvvetqqhyqdwiellkasahesshslldgylqelecaekhkglcdsafsqhsevlmlpisqlerweqkllladqiasyldhpyyptarakfglsdhdleqfapefaqsfelrwlaiekslvtltspqpecwptmeqvglpadfalshelfpahpltlrsldglpdgvieapvaclevtptlsvrtvvvnqapqthikvplimrslgtknirlikpstlydghwferllthleqtdqdlrgtlfhcnekhgghvgddktfayivreyplsyfqdkalvpvaalaspmpdgrlflehlaeqyyqqntltwfkdyvdllckvhltlwirygialesnqqnaiiafdeqgkmtlamkdndaariwperfqtfeqqs---------pvkcdhlldqritvdnelalgqmfttitlqldiaaiveamatkgiatsaylyevvanslsqqlsqldkqghntklanemlfespnlyakyllssgsllskeasgasdinkfyglsapnfllltseeaqhayledikqsvsmtkliycvllshfiaafaalgmplflpmvlptldanitsdwagvlfilptfctavaarfwgqfadkygrrrsllraqlglaagfalcgladnlsmfvfglivqgtfggtmaasnsylssqindaktlgkslnktqlsarlaliiapiglgwslsetnplnaylwlsalplfalvitltlpiddlakskg--tvkdqasnkaqcsqanslntlywvfgaqfsfafamvvtfpyfspyvqqygvtnqawvgflyalphglyllfagkvhlfsewidrhqlernqaqrtlwlgfgllslsaamhltpyqevliiarivfglgmvccyhglhqalanqidqrqsgkvfsrfdamskwggvaaglsasfisslgwlevpfilsmlvsgiaaialiihskfghqhvtdsiiskmlqtqlspseyyaedqvlqnrkkvllnrekaqlntimgvvncylreyaipkkqvnwryssaslpqtlkrnynahqrvaihlphqdqpqknglmvlpveyisklgkvklsdtpwakmpgaawckldat-qtltlllsylkqvltipfnhelieqmenslliteqflnsdsspqhhnafiaseqsllwghtfhptpksrsgvsiddllacspevgakvplywfkvdttlldvlssddrtsp-ttmleqlapdennsagtmlypchpwesytllqnpvvktaieqgkiiplglggekllptssvrtlyhpdmdwfakfsinvrltncvrknawyeldsavqltsilhpikeseqlrnpvfkvmtepyattldlesvaeqeqtdvikaresfgilyrenftlsetdilqptlagalfaydtdgnsciatqlkqkaqttqsqydnvatlwferylhclipgvfnyyfkhgvafephlqntligfekgmpccvwirdlegtkllrefwpsetlqqlserarqsvyysreqgwnrigyctfinniseaiffiaegnsalentlwgtlkdaivrwqsingqqpelmallndghfpsknnfttrlmqnadkesgytqvaapwpthskgvhhamlnspqlpasihqeiqqlakqqtqplcaylydldaleqhikqmrhvlpknvdlfyaakanpsapilrtlapyvdgfeaasggelthlhqqqlnkplifggpgkmpseleqaieldvdaihvesltelqrigaltqrlnrpasiflrmnidigditlsklamggkptpfgldegelnnalmylrdfpliklkgfhfhlmshqlevdrhlalmqryfqvvkewqktfsldeliinlgggmginyqnpqqhfpwmefcdklefliakehmqdwklrfecgryitapcgyyvmevldikqnlgenfviarggthhfrtpaaqnhdhpfaivkssqqptishpinhakatlvgqlctpkdvlarnqhieqidigdyvvftlagayawnishqnflmheppvfhyf------
>Awodanis
mkptmiivshvvndaiihgfvpvakamglhvvlitdhklshlklasednqfnpdtvlecdvfnplelievitenglkpdaifsnsdhlqtstaicgqffdvpakdwtvtlkaknkhltrqvlsekslpntqsallhr-dtvleleltfpvvakpkegvasidvqrcnnkaeldnycdafwqkhpttpilieeflqgplitvetlgdgeqlialggfdvelsappyfietaaswngpnsiqyrdecvnqlqtfgvgfgichsefiitelgpvlveinyrsigdgreflldnlssgnwfstilnlhlgnkidrafhingsahihyvvaeqdgiiegtstsfthqegdivteqqvlkqagdtfrqsfsnkdylarisivspseqsleftrqqaissfnltsvsevtamndnalyltqrlidtclredlfelvsrsrfnteipsklnissypraqiwlnftglnftlylpvtpsyymqrwvygqpdgsggngwfierndrveqqqdyhdwiellkesadksshslldsylqelecaekhkgmcdeafsrhsqslmqpisrldrweqkllradqiasyldhpyyptarakfglsdqdleeyapefaqsftlrwlaiekslvtltcpqpecwptmeqvgipedfslshelfpahpltlqslsslpegvieaplayldvtptlsvrtvvvkqaphihikvplimrslgtknirlikpstlydghwferllthleqndkdlhgsffhcnekhgghvgddktfsyivreyplshfqdkalvpvaalaspmpdgrlflehlsgqyyqhdtlawfkdyvdllckvhltlwirygialesnqqnaiiafdkqgkmtlamkdndaariwpdrfqafeqhs---------pvkcdqlldhriivdnelalgqmfttitlqldiaaiveamaekgitssaslyatvansfsqqlyqlgnqehditlahkmlfdspnlyakyllssgsllskeasgasdinkfyglsapnfllltseeaqhayletikqsvsmtkliycvllchfiaafaalgmplflpmvlptfdanidtdwagilfilptfctavaarfwgqfadkygrrrsllraqlglatgfalcgladnltmfvfglvvqgtfggtmaasnsylssqiqdvktlgkslnktqlsarlaliiapiglgwslsetnplnaylwlsalpllalaitltlpadhlakrk---tkkdqssneeqcaqvqplsalywvfgaqfsfafamvvtfpyfspyvqqygvtnqawigflyalphgvylifawkvhlfselinrhhp-----qcilwlgfillsfsaamhlisyqemlivarivfglgmvccyhglhqaladqidrrqsgkvfsrfdamskwggvgaglsasfvsslgwlevpfllstlvsgvtvialiihskfghknvihsitsdmlftqllptedstkntellsrkkmlfnrekaqintimgvvncylreyaipknqvdwhfssaslpqtlkknycahqrvaihlphqnqsqkngllvlpveyisklgkvklsdtpwakmpgttwckldat-qtltlllnylkqvlvipfnhelveqmenslliteqflnlgntsqyhnafiaseqsllwghtfhptpksrsgvsiddllscspevgakvplywfevdtalldvlssdnrtsp-qkmlkqlapekshsaatmlypchpwenytllqnpavkraieqgritplglggekllptssvrtlyhpdmdwfakfsinvrltncvrknawyeldsavqltsilhpikeseqlhnpvfkvmtepyattlnlesiaeqqhcdiikaresfgilyrenftlsetdilqptlagalfaydkdgnsciatqlkhkatstqnqyksvailwferylhclipgifnyyfkhgvafephlqntligfekempccvwirdlegtkllpefwspetlhqlsdrarqsvyysreqgwnrigyctfinniseaiffiaegnsvleealwealkdaitrwqsingkqpeliallnggyfpsknnfttrlmrnadkesgytqvsvpwaikkqggshamhnshllpthikqevhrlaeqqvqplcaylydlnalelhikqmrhvlprnvelfyaakanpsapilrtlapyvdgfeaasggelthlhqqqlnqplifggpgkmpselkqaielnvdaihvesltelqrigilteelnrpasiflrmnidigditlsklamggkptpfgldenelnnaliylrdfpliklkgfhfhlmshqldvkrhlalmqryfqvvkswkntfsldeltinlgggmginyqdpkqhfpwmefcdklefliakeqlqdwtlrfecgryisafcgyyvmevldikqnlgenfviarggthhfrtpaaqnhdhpfsivesnlkpeishsishatatlvgqlctpkdvlarnqyiehidigdyvifslagayawnishqnflmheppvfhyf------
>Vparahaemolyticus
mkstmiivshvvndavthgfvpaakamdlhvvlitdhklshlelasrdshfnpdtilecdvfnpleiietitenelkpdaifsnsdhlqtstaicaqffglpakdwsvtlkaknkhltrqvlnekalpntqscllhr-hsnvalgmafpvvakpkegvasldvqrcdsqseldaycdafwqkhpnaailveqflqgplvtletlgdgerliavggfdvslseppyfietaadwngpngiahreacltqlkafgvgfgvchsefiitengpvlveinyrsigdgrefllnnlahfgwfstilglhlgrrldgdyqihgsahvhyvvaehsgvingdstsfiqhdgdvitqqqvlktagelfqqsysnkdylarisivspsgrnldqalqnalnnfnlaptrevaamnhnalyltqrlidtclredmfgilsnakfssaapkgvivpq--seqvwltfdnpdltlylpvvptyymqhwcygqangeaplgwwvekngqvehqqhyqewiallttlahesshellagylqelecaekhkalcdqafrhhadhisqpiselgswhqkllladqiasyldhpyyptarakfglsdedlakyapefaqrfalhwiaiekslvtltseqpdcwptmeqvglpadfalshvlfpahpltlrslealpegmieapftyldvtptlsvrtvvvndaphihikvplimrslgtknirlikpstlydghwferllshleqtdadlntrlfhcnekhgghvgedktfayivreyplthcedkalvpvaalaspmpddrlflehlaeqyyqqdtlawfqdyvdllcqvhltlwlrygialesnqqnaivafdqqgkmtlamkdndaariwperfhfatehaaqkhgagtnpvdcdelldqrikvdnelalgqmfttitlqldiaaiveamaakciassaslyaivaksiaeqlnrlegegletklarellqeapdlyakyllssgsllskeasgasdinkfyglsapnflllsseeaqrayleaikksvrmtkliysvllchfiaafaalgmplflpvvlptlgasidadwagvlfilptfctalaarfwgnfadrygrrrsllraqlglaagfalcgladnlamfvfglivqgtfggtmaasnsylssqikeaktlgkslnktqlsarlalivapiglgwslsetnplnaylwlcvlpliamgitltlpvdkpaernle-kpnsesqqeqpvakknamhairwiffaqfgfafsmvvtfpyfspfvqqygitnhawigflyalphgvylllagkihvlsdglnrhqp-----lrtlwlgfallavssalhliasetaliaariifglamvccyhglhqhlasnldrklsgkvfsrfdamskwggvaagfcasfisslgllevpfllsaivsvitlialvlhskfgnqhvtnsilsdmlqtqssqtselrah-------dvqlnrekaqlntimgvlncylrefalpnqqvewhyqstslpqtlkrnysakqrvavhlsqqn-----gvlvlpihyasklgkiklaelpwakmpgsgwakldat-qtlalllnylkqvlaisfnhelieqlensvlvteqflnvapks-hhnefiaseqsliwghtfhptpksrsgvtmddllafspevgaqvplywfevdtslldvlssdgdanpaqrmlqqlapqhttsngktlypchpwesytilsnpsvkrsieqgkitplglggekmqptssvrtlyhpdmdwfakfsinvrltncvrknawyeldsavqltsilkpireneqlhnpvfkvmtepyattlnlesvaernwddntkaresfgilyrenfslsevdilkptlagalfaydkngnsciaqrlknkarttqnrysdiatlwferylhclipgvfnyyfkhgvafephlqntligfeqempccvwirdlegtkllpefwpaetltdlserarqsvyysreqgwnrigyctfinniseaiffiaegdepleqtlwnavqsaimrwqsvngkqpeleallngghfpsknnfttrlmqkadkesgytqvaapwqqhekgaqhvmsnslslptrvsqqvhtlaqqqsqplcayvydlnaleehikqlrhvlpknvelfyaakanpsgpilktlapyvdgfeaasggelthlhqqqldkplifggpgkmpselqqaieldvdaihvesltelkrigaiterlnrpasiflrmnidigditlsklamggkptpfgldeselsnalmllrdfpqvslkgfhfhlmshqldverhlalmqryfqvvkawqqelelgelminlgggmginyqnpeqhfpwmefcdklefliakeqvqhwtlrfecgrfitaacgyyvmevldikqnlgenfviarggthhfrtpaaqshdhpfvilkseqhheishpiqhaqatfvgqlstpkdvlarnqhvahvdigdyvvftlagayawnishqnflmheppifhyf------
>Vcaribbeanicus
mkptivivshvvndavthgfvpaakamdfhvvlitdhkfnhlklvdqdnhfnpddilecdvfnplelievitehhlipeaifsnsdhlqtstaicaqffnlpakdwtvtlkaknkhftrqvldekslpstpslllhqgdlsqsrtlnlpvvakpkegvasmdvqrcdsnaalesycetfwqkyptspvlveeflqgplitietlgdgknlfavggfdvelsapphfietaahwngsqcvqfrdeclrqlkafgvgfgvchsefiitdsgpvlveinyrsigdgreflidnlshnlwfstilklhlgheldenftiegsarvhyvvaensgtitgtstsfidqeddittqqqvlkaagehiqqsysnkdylarislsspsgqalqphldralatfnlvpikgvtamndnvlyftkrlidtclredlfglvsksnfinalpeqlnidtnekdqtwlafssqylnlylpvtpsyymqswvydvanqhstqcwyieqngtvelqqhyrdwievlkilahesshplldgylqelrcaeqhkvlcdkaflqnsdvlmqpiseldswehkllqadqiasyldhpyyptarakfglsdkdlalyapefaksftlrwlaieksrvtltstqpecwptmeqvglpadfalshvlfpahpltldsleslpegvikapyayhevtptlsvrtvvmkqaphihikvplimrslgtknirlikpstlydghwferllthleqsdhelkgtlfhcneehgghygdektfayivreypvqycedqalvpvaalaspmpdnrlflehlaeqyyqqdtlawftdyvdllckvhltlwlrygialesnqqnaiiafnkdgkmtlamkdndaariwpnrfktfepns---------pvqcdqlldqrikvdnelalgqmfttitlqldiaaiveamatkgiassaslyaivatsltqyidhletqghetklarellfdspnlyakyllssgsllsketsgasdinkyyglsapnfllltseeaqhayltnikqnvsmtkliysvllchfiaafaalgmplflptvlptlgssvnaewagvlfilptfctamaarfwgqfadrygkrrsllraqiglaagfmlcgmattlpmfvfglivqgtfggtmaasnsylssqveeakalaktlnktqlsarlalivapiglgwalsgtnpltaylwlailpliafaitltlpvdkteghqt---qskspvgkphtrsayslsalywvfgaqfsfafamvvtfpyfspyveqygdmsptwigfmyalphgiyllfatkidtlsekinryqq-----qatlwlgftllfiscvmhleqneallfvarvvfgfgmvccyqglhqaltnrlnrqhggkvfsrfdamskwggvaaglsasliirfysldvpfllsalvsvttlialiihskfghqhatnsittemlqtplppskvltks-------rtqlnnrkaqlntimgvvncylreyaipnkqvdwqyrstslpqtlkrnyaekqrvaihlpqks-----evlllpveyvsqlgkvklidmpwskvpgsgwskldar-qtitlllnylkqalaipfndelvdqmensvmvmeqflnsnqkpqqhnafiaseqsllwghsfhptpksrsgvtmddlltcspevgaevplywfeidntlldvlssddrstp-ismieqlapenshssnmtlypchpwesatilqnplvqraiekgkitplgldgkkmlptssvrtlyhpdtkwfakfsinvrltncvrknawyeldsavqlssilrpikeseqmrnpvfkvmtepfattinlesvnceqkehltqaresfgilyrenlslceidvleptlagalfafdrdgksciasqlkhkshasetsfndtatlwferylhclipgvfnyyfkhgvafephlqntligfekgmpccvwirdlegtkllpefwspaslnqlserarqsvyydrkqgwnrigyctfinniseaiffisegnetlekalwdsvknavvrwqsvngkqpelealinngsfpsknnfttrlmqradkesdytqvkvpwvnq-qganhamlnssqlplhvqqevlqlaeqhaqplcaylydltaleqhikqmkhvlpknvelfyaakanpsepilrtlapyvdgfeaasggelvhlhqqqlnmplifggpgkmpseleqaielnidaihvesltelqriatltetldrsatiflrmnidigditlsklamggkptpfgldeselsnaltllrdfpkvhlkgfhfhlmshqldvdrhlalmqryfqvvkdwqarfqldelminlgggmginyqnneqhfpwtefcdklefliakeqvqdwklrfecgryisapcgyyvmevldikknlgenfviarggthhfrtpaaqshdhpfailpsnkpktislplaqsqatfvgqlctpkdvlarnqnidhldigdyvvfthagayawnishqnflmheppifhyfgkhkps
>Vcrassostreae
mkstiiivshvvndaithgfvptakamglhvvlitdhklnhlklaneddrfnpdeilecdvfnplelieiiteqdlephavfsnsdhlqtstaicaqffglpakdwnvtlkaknkyltrqvlnekslpntqsvllsr-esapvfdfdfpvvakpkegvasldvqrcesaaeldnycdtfwqkhpttpilveaflqgplitvetigdgenlvalggfdvelsappyfietaaswnginsvhyrdecirqlqefgvgfgvchsefiitdsgpvlveinyrsigdgreflldnlsggnwfntilslhlghkldptfridgnahvhyvvaqqsgliegsstsfihqegdivtqqqvlkkvgetfqqsfsnkdylarisvvspsgqtlepalqqaisrfnltaknevtamnenalyltqrlvdtclredlfglvsqsrfksqlpselklssyprnqiwavfagsdftlylpvtpsyymqrwvygqpdgskgdgwfierngvveaqqhyqdwiellkvsahesshslldgylqelecaekhkglcdsafsqhsealmlpisqlerweqkllladqiasyldhpyyptarakfglsdhdleqfapefaqsfelrwlaiekslvtltspqpecwptmaqvglpadfalshelfpahpltlrsldrlpdgvieapvaclevtptlsvrtvvvntapqvhikvplimrslgtknirlikpstlydghwferllthleqtdkdlrgtlfhcnekhgghvgddktfayivreyplsyfqdkalvpvaalaspmpderlflehlaeqyyqqntltwfkdyvdllckvhltlwirygialesnqqnaiiafneqgkmtlamkdndaariwperfqtfeqqs---------pvkcdhlldqritvdnelalgqmfttitlqldiaaiveamatkgiatsaylyemvanslsqqlsqldkqghntklanemlfespnlyakyllssgsllskeasgasdinkfyglsapnfllltseeaqhtylenikqsvsmtkliycvllshfiaafaalgmplflpmvlptldanitsdwagvlfilptfctavaarfwgqfadkygrrrsllraqlglaagfalcgladnlsmfvfgliiqgtfggtmaasnsylssqindakslgkslnktqlsarlaliiapiglgwslsetnplnaylwlsalplfallitltlpiddlakskg--ivkdqvsnkaqssqtnslntlywvfgaqfsfafamvvtfpyfspyvqqygvtsqawigflyalphgvyllfagkvhlfsewvdrhqfernqaqrtlwlgfgllslstamhltpyqevliiarivfglgmvccyhglhqalanqidrrqsgkvfsrfdamskwggvaaglsasfisslgwlefpfilsmlvsgiaaialiihskfghqhvtdsiiskmlqtqlspseysaedqvlqnrkkvllnrekaqlntimgvvncylreyaipnkqvdwyyssaslpqtlkrnynahqrvaihlphqhqpqknglmvlpveytsklgkvklsdtpwakmpgaawckldat-qtltlllsylkqvltipfnhelveqmenslliteqflnsdnspqhhnafiaseqsllwghtfhptpksrsgvsiddllacspevgakvplywfkidtelldilssddrtsp-ttmleqlapdennsattmlypchpwesytllqnpvvktaieqgkiiplglggekllptssvrtlyhpdmdwfakfsinvrltncvrknawyeldsavqltsilhpikeseqlrnpvfkvmtepyattlnlesvaeqehadvikaresfgilyrenfslsetdilqptlagalfaydtdgnsciatqlkqkaqttqsqyaniatlwferylhclipgvfnyyfkhgvafephlqntligfekdmpccvwirdlegtkllpefwpsetlqqlserarqsvyysreqgwnrigyctfinnvseaiffiaegdsalentlwgtlkdaivrwqsingqqpelmalindghfpsknnfttrlmqnadkesgytlvaapwpthkrgahhamlnspqlpasihqeiqqlakqqtlplcaylydldaleqhikqmrhvlpknvelfyaakanpsepilrtlapyvdgfeaasggelthlhqqqlnkplifggpgkmlseleqaieldvdaihvesltelqrigaltqrlnrpasiflrmnidigditlsklamggkptpfgldegelnnalmylrdfpliklkgfhfhlmshqlevdrhlalmqryfqvvkewqktfsldeliinlgggmginyqnpqqhfpwmefcdklefliakehmqdwklrfecgryisapcgyyvmevldikqnlgenfviarggthhfrtpaaqdhdhpfvilksskqptishpishatatlvgqlctpkdvmarnqhieqvdigdyvvftlagayawnishqnflmheppvfhyf------
>Vfortis
mkstiiivshvvndavihgfvptakamglrvilitdhklshlrvsndderfspdailecdvfnplelietiteenikpsavfsnsdhlqtstaicaqffglpakdwtvtlqaknkhltrqvlnekslpnvqsellyr-dtdsafdftfpvvakpkegvasidvqrcnskselesycerfwqkhptspilvedflqgplitletlgdgesltalggfdvelseppffietaatwnggnstqfknecvrqlqvfgvgfgvchsefiitklgpvlveinyrsigdgreflldnlsggkwfstilslhlgskldpsfqisgsanvhyvvakqsgviegtstsfihqdgdvvtqqqvlkhpgetflqsfsnkdylarisiaspsgqsldaalqrtisrfnltsnsevnamscnasyltqrlidtclredlfglvsksqftakapasitisnylgeqiwaifahsdftlylpvtpsyymqrwvygspngvdgsgwliqkkgqfelqhdyhdwiqllktcahesshplldgylqelecaeahkalcdnafqqhseslmqpisqlkhwnqkllradqiasyldhpyyptarakfglsdtdlekyapeftqsftlrwlaidkslvtltssqpscwptmeqvglpgdfalshhlfpahpltlqsleplpegiieaptpyldvtptlsvrtvvvnsaphihikvplimrslgtknirlikpstlydghwferllthleqndadlqgtlfhcnekhgghvgddksfayivreyplnhsqdkalvpvaalaspmpdgrlflehlaeqyyhndtlawfkdyvdllskvhlrlwlqygialesnqqnaiiafdghgnmtlamkdndaariwperfknfehls---------pvkceqlldqrikvgdelalgqmfttitlqldiaaiveamaaqaiapsadlykivatslsqqleqlsnqghdvtlankmlfespnlyakyllssgsllskeasgasdinkfyglsapnfllltseeaqhaylesikqsvnmtrliycvllchfiaafaalgmplflpmvlptlgahidsdwagilfilptfctalaarfwgqfadkfgkrrsllraqlglaagfalcgladnltmfvfglivqgtfggtmaasnsylssqikdaktlgtslnktqlsarlalivapiglgwtlsdtsplnaylwlsalpllalaitltlpadhlvksdaekkakdqitsqreqtthtplhnlywvfgaqfcfafsmvvtfpyfspfvqqygvtnqawigflyalphgvyllfagkihlfsewlnrrhp-----latlylgfglisvstamhlipdqttliiarvvfglgmvccyqglhqalanqidrqqsgkifsrfdamskwggvaaglsasfisslgwlevpfllstlisfstaiamiilskfghrhvkqsfisnmlnnhsyptenraenktqinysqvqlnqekaqittimgvvncylreyaipnkqvdwcfssaslpqtlkrnftakqrvaihlpqqnqtqesgllvlpveyvsslgkvklsdspwsktagagwskldat-qtltlllnylkqvlmipfnhelieqmqnsllvteqflnadstlqqhnafiaseqsllwghtfhptpksrsgvsmddllacspevgakvplywfeveaalldilrsdtrtsp-kamleqlapkesdseskllypchpwesytllqnpavqraieqgkitplglggdkllptssvrtlyhpdmewfakfsinvrltncvrknawyeldsavqltsilrsikeseqlrnpifkvmsepyattlnlesiagqepndiikaresfgilyrenftlsetdvlqptlagslfaydregnsciatqlkhkakatqsqyesvatlwferylhclvpgvfnyyfkhgvafephlqntligfeqgmpccvwirdlegtkllpefwpsetlqqlserarqsvyysreqgwnrigyctfinniseaiffiaegdakleetlwellkesivrwqsingkqpelvalldggffpsknnfttrlmqnadkesgytliatpwatlntgenhdmtkptllpshieqeikqlanqqnqplcaylydinaleqhikqmrhvlpknvelfyaakanpsapilstlapyvdgfeaasggelshlqqqelnkplifggpgkmpseleqaiqldvdaihvesitelqrigvltqklnrpasvflrmnidigditlsklamggkptpfgfdeaeldnaimylrdfplielkgfhfhlmshqldvgrhlalvqryfqvvkqwkeqysledliinlgggmginyqdpsqhfpwiefcdklefliaeehmqdwklrfecgryisapcgyyvmevldikhnlgenfviarggthhfrtpaaqnhdhpfavvhnqqhstisnpihhttanlvgqlctpkdvlarnqnieyidigdylvftlagayawnishqnflmheppvfhyf------
>Valginolyticus
mkstmiivshvvndavthgfvpaakamdlhvvlitdhklshlelashdshfnpdtilecdvfnplelietitehelkpdaifsnsdhlqtstaicaqffglpskdwsvtlkaknkhltrqvlnekslpntqscllhr-hsnvalgmafpvvakpkegvasldvqrcdsqseldayceafwqkhpnaailveqflqgplvtletlgdgnqliavggfdvslseppyfietaadwngpngiahreaclaqlkafgvgfgvchsefiitengpvlveinyrsigdgrefllnnlahfgwfstilglhlgrrlagdyqihgsahvhyvvaehsgvidgdstsfiqhdgdvitqqqvlktagelfqqsysnkdylarisivspsgrnldqalqnalsnfnlaptrevaamnhnalyltqrlidtclredmfgilsnakfssaapkgvivpq--seqvwltfdnqdftlylpvvptyymqhwcygqangeaplgwwvekngqvehqqhyqewiallttlahesshellagylqelecaekhkalcdqafrhhtdhisqpisklgswhqkllladqiasyldhpyyptarakfglsdedlakyapefaqsfalhwiaiekslvtltseqpdcwptmeqvglpadfalshvlfpahpltlrslealpegmieapftyldvtptlsvrtvvvndaphihikvplimrslgtknirlikpstlydghwferllshleqtdadlnsrlfhcnekhgghigedktfayivreyplthcedkalvpvaalaspmpdgrlflehlaeqyyqqdtlawfqdyvdllcqvhltlwlrygialesnqqnaivafdqqgkmtlamkdndaariwperfhfatehaaqkhgagtipvdcdelldqrikvdnelalgqmfttitlqldiaaivesmaakgiassaslyaivaksiaeqlnrlegegletklarellqeapdlyakyllssgsllskeasgasdinkfyglsapnflllsseeaqrayleaikksvrmtkliysvllchfiaafaalgmplflpvvlptlgasidadwagvlfilptfctalaarfwgnfadrygrrrsllraqlglaagfalcgladnlamfvfglivqgtfggtmaasnsylssqikeaktlgkslnktqlsarlalivapiglgwslsetnplnaylwlcvlpliamgitltlpadkpaernle-kpnsesqqekpvaqknamhairwiffaqfgfafsmvvtfpyfspfvqqygitnhawigflyalphgvylllagkihvlsdglsrhqp-----lrtlwlgfallavssalhliasetaliaariifgiamvccyhglhqhlasnldrklsgkvfsrfdamskwggvaagfcasfisslgllevpfllsaivsvitlialvlhskfgnqhvtnsilsdmlqtqssqtselrah-------dvqlnrekaqlntimgvlncylrefalpnqqvewhyqstslpqtlkrnysakqrvavhlsqqn-----gvlvlpihyasklgkiklaelpwakmpgsgwakldat-qtltlllnylkqvlaipfnhelieqlensvlvteqflnvapks-hhnefiaseqsliwghtfhptpksrsgvtmddllafspevgaqvplywfevdtslldvlssdgeanpaqrmlqqlapqhatsdgktlypchpwesytilsnpsvkraieqgkitplglggekmqptssvrtlyhpdmdwfakfsinvrltncvrknawyeldsavqltsilkpireneqlhnpvfkvmtepyattlnlesvaernwddntkaresfgilyrenfslsevdilkptlagalfaydkngnsciaqrlknkarttqnrysdiatlwferylhclipgvfnyyfkhgvafephlqntligfeqempccvwirdlegtkllpefwpaetltdlserarqsvyysreqgwnrigyctfinniseaiffiaegdepleqtlwnavqsailrwqsvngkqpeleallngghfpsknnfttrlmqkadkesgytqvaapwqqhekgaqhvmsnslslptrvsqqvhtlaqqqnqplcayvydlsaleehikqlrhvlpknvelfyaakanpsgpilktlapyvdgfeaasggelthlhqqqldkplifggpgkmlselqqaieldvdgihvesltelkrigalterlnrptsiflrmnidigditlsklamggkptpfgldeselsnalmllrdfpqvslkgfhfhlmshqldverhlalmqryfqvvkawqqefelgelminlgggmginyqnpeqhfpwmefcdklefliakeqvqdwtlrfecgrfitaacgyyvmevldikqnlgenfviarggthhfrtpaaqshdhpfvilkseqhheishpiqhaqatfvgqlctpkdvlarnqhvahvdigdyvvftlagayawnishqnflmheppifhyf------
>Vtasmaniensis
mkstiiivshvvndaithgfvptakamglhvilitdhklnhlklaneddrfnpdeilecdvfnplelieiiteqelephavfsnsdhlqtstaicaqffgvpakdwnvtlkaknkyltrqvlnekslpntqsvllsr-esapvfdfdfpvvakpkegvasldvqrcesaaeldnycdtfwqkhptapilveaflqgplitvetigdgknlvalggfdvelsappyfietaanwnginsvhyrdecirqlqefgvgfgvchsefiitdagpvlveinyrsigdgreflldnlcggnwfntilnlhlghkldptfridgsahvhyvvaqqsgliegsstsfihqegdivtqqqvlkkvgetfqqsfsnkdylarisvvspsgrtlepalqqaisrfnltatnevtamnknalyltqrlvdtclredlfglvsqsrfesqlpstlklssyprnqiwaiftgsdftlylpvtpsyymqrwvygqpdgskgdswfierngvietqqhyqdwiellkasahesshslldgylqelecaekhkglcdsafsqqseslmqpisqlerweqkllradqiasyldhpyyptarakfglsdhdleqfapefaqsfelrwlaiekslvtltspqpecwptmeqvglpadfalshelfpahpltlrsldglpdgvieapvaclevtptlsvrtvvvnqapqihikvplimrslgtknirlikpstlydghwferllthleqtdqdlrgtlfhcnekhgghvgddktfayivreyplsyfqdkalvpvaalaspmpderlflehlaeqyyqqntltwfkdyvdllckahltlwirygialesnqqnaiiafneqgkmtlamkdndaariwperfqtfeqqs---------pvkcdhlldqritvdnelalgqmfttitlqldiaaiveamatkgiatsaylyevvanslsqqlsqldkqghntklanemlfespnlyakyllssgsllskeasgasdinkfyglsapnfllltseeaqhayledikqsvsmtkliycvllshfiaafaalgmplflpmvlptldanitsdwagvlfilptfctavaarfwgqfadkygrrrsllraqlglaagfalcgladnlsmfvfgliiqgtfggtmaasnsylssqindakslgkslnktqlsarlaliiapiglgwslsetnplnaylwlsalplfallitltlpiddlakskg--ivkdqvsnkaqssqtnslntlywvfgaqfsfafamvvtfpyfspyvqqygvtsqawigflyalphgvyllfagkvhlfsewvdrhqfernqtqrtlwlgfgllslsaamhltpyqevliiarivfglgmvccyhglhqvlanqidrrqsgkvfsrfdamskwggvaaglsasfisslgwlevpfilsmlvsgiaaialiihskfghqhvtdsiiskmlqtqlspseysaedqvlqnrkkvllnrekaqlntimgvvncylreyaipneqvnwryssaslpqtlkrnytahqrvaihlphqdqpqknglmvlpveyisklgkvklsdtpwakmpgaawckldat-qtltlllsylkevltipfnhelieqmenslliteqflnsdsspqhhnafiaseqsllwghtfhptpksrsgvsiddllacspevgakvplywfkvdtalldvlssddrtsp-ttmleqlapdennsagtmlypchpwesytllqnpvvktaieqgkiiplglggekllptssvrtlyhpdmdwfakfsinvrltncvrknawyeldsavqltsilhpikeseqlrnpvfkvmtepyattlnlesvaeqeqadvikaresfgilyrenftlsetdilqptlagalfaydtdgnsciatqlkqkaqttqsqyenvatlwferylhclipgvfnyyfkhgvafephlqntligfekgmpccvwirdlegtkllrefwpsetlqqlserarqsvyysreqgwnrigyctfinniseaisfiaegnsalentlwgtlkdaivrwtsingqqpelmallsdghfpsknnfttrlmqnadkesgytqiaapwpthskgvhhamlnspqlpvsirqeiqklakqqtqplcaylydldalelhikqmrhvlpknvelfyaakanpstpilrtlapyvdgfeaasggelthlhqqqlnkplifggpgkmlseleqaieldveaihvesltelkrigsltqklnrpasiflrmnidigditlsklamggkptpfgldeselsnalmylrdfpliklkgfhfhlmshqldvdrhlalmqryfqvvkewkktfsldeliinlgggmginyqnpkqhfpwmefcdklefliskehlqdwklrfecgryisapcgyyvmevldikknlgehfviarggthhfrtpaaqshdhpfaivkskqhptisnpidqttatlvgqlctpkdvlarsqniahidigdyvvftlagayawnishqnflmheppvfhyf------
>Vantiquarius
mkstmiivshvvndavthgfvpaakamdlhvvlitdhkishlelasrdshfnpdtilecdvfnplelietitehelkpdaifsnsdhlqtstaicaqffglpskdwsvtlkaknkhltrqvlnekalpntqscllhr-hsnmalgmafpvvakpkegvasldvqrcdsqseldaycdafwqkhpnaailvehflqgplvtletlgdgerliavggfdvslseppyfietaadwngpngiahreacvaqlkafgvgfgvchsefiitengpvlveinyrsigdgrefllnnlahfgwfstilglhlgrrldgdyqihgsahvhyvvaehsgvidgdstsfiqhdddiitqqqvlktagehfqqsysnkdylarisivspsgrnldqalqnalsnfdlaptrevaamndnalyltqrlidtclredmfgilskakfssdapkgvivpq--geqvwlifansdftlylpvaptyymqhwryghaydetpqgwwvekngqvehqqhykewiallttlahesshellagylqelecaekhkalcdqafrhhadhisqpiselgswhqkllladqiasyldhpyyptarakfglsdedlakyapefaqsfalhwiaiekslvtltseqpdcwptmeqvglpadfalshvlfpahpltlrslealpegmieapftyldvtptlsvrtvvvndaphihikvplimrslgtknirlikpstlydghwferllshleqtdadlntrlfhcnekhgghvgegktfayivreyplthcedkalvpvaalaspmpddrlflehlaeqyyqqdtlawfqdyvdllcqvhltlwlrygialesnqqnaivafdqqgkmtlamkdndaariwperfhfatehaaqnhgaetlpvdcdelldqrikvdselalgqmfttitlqldiaaiveamatkgigssaslyaivaksiaeqlnrlegegletklarellqdapdlyakyllssgsllskeasgasdinkfyglsapnflllsseeaqrayleaikksvrmtkliysvllchfiaafaalgmplflpvvlptlgasidadwagvlfilptfctalaarfwgsfadrygrrrsllraqlglaagfalcgladnlamfvfglivqgtfggtmaasnsylssqikeaktlskslnktqlsarlalivapiglgwslsetnplnaylwlcvlpliamgitltlpadkpaernle-kpnsesqqekpvaqknamhairwiffaqfgfafsmvvtfpyfspfvqqygitnhawigflyalphgfylllagkihvlsdglnrhqp-----lrtlwlgfallavssalhliasetaliaariifgiamvccyhglhqhlasnldrklsgkvfsrfdamskwggvaagfcasfisslgllevpfllstivsvitlialvlhskfgnqhvtnsilsdmlqtqssqtselrah-------dvqlnrekaqlntimgvlncylrefalpnqqvewryqstslpqtlkrnysakqrvavhlsqqn-----gvlvlpihyasklgkiklaelpwakmpgsgwakldat-qtltlllnylkqvlaipfnhelieqlensvlvteqflnvapks-hhnefiaseqsliwghtfhptpksrsgvtmddllafspevgaqvplywfevdtslldvlssdgeanpaqrmlqqlapqhatsdgktlypchpwesytilsnpsvkraieqgkitplglggekmqptssvrtlyhpdmdwfakfsinvrltncvrknawyeldsavqltsilkpireneqlhnpvfkvmtepyattlnlesvaernwddntkaresfgilyrenfslsevdilkptlagalfaydkngnsciaqrlknkarttqnrysdiatlwferylhclipgvfnyyfkhgvafephlqntligfeqempccvwirdlegtkllpefwpaetltdlserarqsvyysreqgwnrigyctfinniseaiffiaegdepleqtlwnavqsaivrwqsvngkqpeleallngghfpsknnfttrlmqkadkesgytqvaapwqqhekgaqhvmsnslslptrvsqqvhtlaqqqnqplcayvydlnaleehikqlrhvlprnvelfyaakanpsgpilktlapyvdgfeaasggelahlhqqqldkplifggpgkmpselqqaieldvdaihvesltelqrigalterlnrpasiflrmnidigditlsklamggkptpfgldeselsnalmllrdfpqvslkgfhfhlmshqldverhlalmqryfqvvkawqqefelgelminlgggmginyqnpeqhfpwmefcdklefliakeqvqdwtlrfecgrfitaacgyyvmevldikqnlgenfviarggthhfrtpaaqshdhpfvilkseqhheishpiqhaqatfagqlctpkdvlarnqhvahvdigdyvvftlagayawnishqnflmheppifhyf------
