# Supplementary material for: Distribution of siderophore gene systems on a Vibrionaceae phylogeny: Database searches, phylogenetic analyses and evolutionary perspectives
Source: PLoS One. 2018 Feb 14;13(2):e0191860. doi: 10.1371/journal.pone.0191860 (PMC5812596; doi:10.1371/journal.pone.0191860)
Supplement: S8 Dataset — (FAS) [file pone.0191860.s011.fas]

>Aliivibrio wodanis
SVLAAAIASVTSMNAFAAS--EPETTTMETIVVTASLIGNSEVEDVKEYPGARTVLTNEQ
IKKTAALSIDSAFQSVPGIKVQDETGTGVLPNISVRGLKASRSGHAQFLMDGVPLTLAPY
GHTGQSIFPATLSMLDRIDIVRGGAAVQYGPNNVGGVINLVTKPIPNSWETEISNRLTVF
EDGDTPLNDFYLRTGGWLTDTLALQLEGNFLKGESFREHSDTEVKNFQAKVQWLMSDTQE
LQAFIQRYDADTQMPGALSPEDYKNDRTQSKRPYDEYQGSSTRWSVKYLQDLNIADSAEL
EVLTFGHSSERFFQWGFNGAGGHWADPALPSTDIRTSPREFTVYGVEPKLAMYFD-SNIV
TQNLIVGARYVNENIDYKLTQTPIAGGATSVPRDWHLDTDAFAGYISNEIGLFNDALKVT
PGIRYESVDMKFDDLGKAQSTDNKVTEWLPGLTVAYHLTEQWVGYVNAQKSLRAPQIAYI
RGLGEEGSELAWNYELGARYNQDSTSFSAALYRIDFKDQLQWQSATQTFDNIGKTLHQGI
EISGRYIPQKLQALSLGASYNYLDATMEEDGTNKGNQLPYTSKHQLNWDATYAFMGVDTT
LSGYYFSEAYSDNANTSAEDATGAKGKVPAYMVWNFNLGSDLYKDENGKLRMNVAVNNLL
DEDYYFRGIDTSPVGRYPAPGRSYTLDLNYQF
>Vibrio alginolyticus
SVLAIAIASATSMSAVAAPAAKNETTVMETVVVTGSVIGNSDIEDVKEYPGARTVITRDQ
IEKTAAGSIDNALQRVPGIKVQDESGTGVLPNISVRGLKASRSGHAQFLMDGVPLTLAPY
GHTGQSIFPATQSMLDRIDIVRGGAAVQYGPNNVGGVINLVTKPIPHTWQTEISNRLTVF
DGGDAPLNDFYLRTGGWLSDTFALQLEGNFLKGESFREHSDTDVKNFQAKAQWLLSDTQE
IQAFLQRYDAETQMPGALSPQDYEQDRHQSKRPYDDYEGKSTRWSVKYIHDLPFADSAEL
EVLTFGHKSERLFKWGFNSAGGHWADPALPATDVRTSPREFTVYGIEPKMAMYFGEGKSV
TQNWIVGTRYVNEDIDYKLTQTPIAGGATKVPRDWHLDTDAFAGYVSNEIGLFNDTLKVT
PGLRVESVRMTFTDRGKKQTADNTVTEWLPGLTVAYNVTDQWVTYANAQKSLRAPQIAYI
RGLGEEGSELAWNYEVGARYTQDATSFNAALYRIDFEDQLQWQSSTQTFDNIGKTLHQGL
ELSARYVPEVLPALSLGASYNYLDATLEEEGANKGNQLPYTSKHQLGWDATYAFYGMDTT
LSGFYFSDSYTDNANTSAEDATGATGKVPSYMVWNFNLGTDLYKDDKGKLRMNVAVNNLF
DEEYYFRGIDTSPVGRYPAPGRSYTLDLNYQF
>Vibrio antiquarius/ EX25
SVLAIAIASATSMSAVAAPAAKNETTVMETVVVTGSVIGNSDIEDVKEYPGARTVITRDQ
IEKTAAGSIDNALQRVPGIKVQDESGTGVLPNISVRGLKASRSGHAQFLMDGVPLTLAPY
GHTGQSIFPATLSMLDRIDIVRGGAAVQYGPNNVGGVINLVTKPIPHTWQTEISNRLTVF
DGGDAPLNDFYLRTGGWLSDTFALQLEGNFLKGESFREHSDTDVKNFQAKAQWLLSDTQE
IQAFLQRYDAETQMPGALSPQDYEQDRHQSKRPYDDYEGKSTRWSVKYIHDLPFADSAEL
EVLTFGHKSERLFKWGFNSAGGHWADPALPATDVRTSPREFTVYGIEPKMAMYFGEGKSV
TQNWIVGTRYVNEDIDYKLTQTPIAGGATSVPRDWHLDTDAFAGYVSNEIGLFNDTLKVT
PGLRVESVRMTFTDRGKEQTADNKVTEWLPGLTVAYNVTDQWVTYANAQKSLRAPQIAYI
RGLGEEGSELAWNYEVGARYTQDATSFNAALYRIDFEDQLQWQSSTQTFDNIGKTLHQGL
ELSARYVPEALPALSLGASYNYLDATLEEEGANKGNQLPYTSKHQLGWDATYAFYGMDTT
LSGFYFSDSYTDNVNTSDEDATGATGKVPSYMVWNFNLGTDLYKDDKGKLRMNVAVNNLF
DEEYYFRGIDTSPVGRYPAPGRSYTLDLNYQF
>Vibrio caribbeanicus
TALATAIASVISMNVLAAP--EPQTNTTEKMVVTASVIGDSAMEDVKEYPGARTVLTNEQ
IEKTAAHSIDSALQSVPGIKVQDETGTGVLPNISVRGLKASRSGYAQFLMDGVPLTLAPY
GHTGQSIFPATLSTIERIDIVRGGAAVQYGPNNVGGVINLVTKPIPNTWQTEINNRLKVF
EGGDTPLNDFYLRTGGWLTDTFAIQLEGNFLKGESFREHSETDVKNFQIKTDWLLSDTQE
LQAFIQRYDADTKMPGALSPQDYEHDRNQSKRPYDEYQGKSTRWNLKYIHELNLADSTKL
EVQTFGHNSDRFFQWGFNDGDGHWADPALPSTDVRTSPRKFNVYGVEPKLAMHFGEGSAV
TQNWILGARYVNEDIDYKLTQTPIAGGATKVPRDWHLDTDAFAGYISNEVGLFNDTLKVT
PGVRYESVDMTFDDLGETQKSDNKVTEWLPALTVAYNFTEQWVGYVNAQKSLRAPQIANI
RGFGKEGSELAWNYELGARYTQDSTSFNIALYRIDFKDQLQWKKTTQTFENIGQTLHQGI
ELGARYVPESLPALSLGLSYNYLDAELKEEGKNEGNQLAYSSTHQLSWDATYAFTNLETT
LSGYYYSSAYSDNENTSQEDATGAKGKVPAYMVWNLNLGRELYKDENGKLRMNVAVNNLF
DEDYYFRGIDTSPVGRYPAPGRSYTLDLNYQF
>Vibrio crassostreae
SALAMAIASVTSMGAFAAS--DPQTTTMETVVVTGSLIGNSELEDVKEYPGARTVLTNEQ
IKKTGALSIDSAFQSVPGIKVQDETGTGVLPNISVRGLKASRSGHAQFLMDGVPLTLAPY
GHTGQSIFPATLSMLDRIDIVRGGAAVQYGPNNVGGVINLVTKPIPHEWQTEISNRFTVF
EGGDTPLNDFYLRTGGWLTDTLALQVEGNFLKGESFREHSDTDVKNFQAKLQWLLSDTQE
LQAFVQRYDADTQMPGALSPDDYEKDRTQSKRPYDEYQGTSTRWSLKYLHDLNIADSAEL
EILTFGHRSERFFQWGFNSAGGHWADPALPSTDIRTSPREFAVYGVEPKLAMYFD-GNSV
TQNVIVGARYVNEDIDYKLTQTPIAGGATTTPRDWHLDTDAFAGYISNEIGLFNDVLKVT
PGIRYESIDMTFDDLGTAQSTDNKVTEWLPGLTLVYHLTEQWVGYTNAQKSLRAPQIAYI
RGKGEEGSELAWNYELGARYNQDSTSFNIALYRIDFEDQLQWQSATQTFDNIGKTLHQGV
ELSGRYIPQAMQALSLGAGYNYLDATLEEEGANKGNQLPYTSKHQFSWDATYAFSKVDTT
LSGYYFSESYSDNANTSAEDATGATGKVPAYMVWNFNLGSDLYKDENSKLRMNLAVNNLF
DEDYYFRGIDTSPVGRYPAPGRSYTLDLNYQF
>Vibrio cyclitrophicus
SALAMAIASVTSMSALAAS--DPQTTTMETVVVTGSLIGNSELEDVKEYPGARTVLTDKQ
IKKTAALSIDSAFQSVPGVKVQDETGTGVLPNVSVRGLNASRSGHAQFLMDGVPLTLAPY
GHTGQSIFPATLSMLDRIDIVRGGAAVQYGPNNVGGVINLVTKPIPHEWQTEISNRFTVF
EDGDTPLNDFYLRTGGWLTDTLALQVEGNFLKGESFREHSDTDVKNFQAKLQWLLSDTQE
LQAFVQRYDADTQMPGALSPDDYDKDRTQSKRPYDEYQGTSTRWSLKYLHDLNLADSAEL
EILTFGHRSERFFQWGFNSAGGHWADPALPSTDIRTSPREFAVYGVEPKLAMYFD-GNTV
TQNVIVGARYVNEDIDYKLTQTSISSGVTTIPRDWHLDTDAFAGYISNEIGLFNDVLKVT
PGIRYESIDMTFDDLGTAQSTDNKVTEWLPGLTVAYHLTEQWVVYTNAQKSLRAPQIAYI
RGLGEEGSELAWNYELGARYNQDSTSFNIALYRIDFEDQLQWQSATQTFDNIGKTLHQGV
ELSGRYVPQVMQALSLGAGYNYLDATIEEEGANKGNQLPYTSKHQFSWDATYAFSKVDTT
LSGYYFSESYSDNANTSAEDATGATGKVPAYMVWNFNLGSDLYKDENSKLRMNLAVNNLF
DEDYYFRGIDTSPVGRYPAPGRSYTLDLNYQF
>Vibrio fortis
SVLAVAVASVTSTNVFAAN--EAQTTTMETVVVTGSIIGNSELEDVKEYPGARTVLTHEQ
IKKTGALSIDQAFQSVPGIKVQDETGTGVLPNISVRGLKASRSGHAQFLMDGVPLTLAPY
GHTGQSIFPATLSMLDRIDIVRGGAAVQYGPNNVGGVINLVTKPIPHKWQTEVSNRLTVF
EEGDAPLNDLYLRTGGWLTDTLALQVEGNFLKGESFREHSDTDVKNFQAKLQWLLSDTQE
LQAFIQRYDADTQMPGALSPDDYKNDRTQSKRPYDEYQGESTRWSIKYLHDLNLADSSEL
EILTFGHHSERFFQWGFNSAGGHWADPALPSTHIRTSPREFSVYGVEPKLAMYFD-GNTV
TQNWIVGARYVNEDIDYKLTQTPIAGGATTTPRDWHLDTDAFAGYVSNEIGLFNDVLKVT
PGIRYESIDMAFNDLGNAEKTNNKVTEWLPGLTVAYHLTEQWVGYTNAQKSLRAPQIAYI
RGKGEEGSELAWNYELGARYNQESTSFNVALYRIDFEDQLQWQSATQTFDNIGKTLHQGV
ELSGRYTPESLQALSLGAGYNYLDATIEEAGANKGNQLPYTSKHQFSWDATYAFSKLDTT
LSGYYFSESYSDNANTSAEDATGATGKVPSYMVWNFNLGSDLYKDDSSKLRMNFAVNNLF
DEDYYFRGIDTSPVGRYPAPGRSYTLDLNYQF
>Vibrio harveyi
SVLATAIASVTSMNALAAS--EPQTTTMETVVVTASVIGNSAIEDVKEYPGARTVLTSEQ
IEKTAAHSIDSALQSVPGIKVQDETGTGVLPNISVRGLKASRSGHAQFLMDGVPLTLAPY
GHTGQSIFPATLSMIDRIDIVRGGAAVQYGPNNVGGVINLVTKPIPNTWQTEISNRLTVF
EGGDTPLNDFYLRTGGWLTDTFAIQLEGNFLKGESFREHSDTDVKNFQVKANWLLSDTQE
LQAFIQRYDADTQMPGALSPDDYKKDRNQSKRPYDEYQGKSTRWSLKYIQDLNIADSAEL
QVQAFGHNSERFFQWGFNGAGGHWADPALPSTDVRTSPREFKVYGVEPKLAMHFGEGSAV
TQNWIVGARYVNEDIDYKLTQTPIAGGATKVPRDWHLDTDAFAGYISNEVGLFNDALKVT
PGIRYESVDMTFDDLGKAQSSDNKVTEWLPGLTVAYNLTEQWVGYANAQKSLRAPQIAYI
RGLGKEGSELAWNYELGARYTHDSTSFNAALYRIDFKDQLQWQSTTQTFENIGKTLHQGI
ELSARYVPESVQALSLGASYNYLDATLEEEGANKGNQLPYTSKHQLSWDATYAFSKVDTT
LSGYYFSDAYSDNANTSEEDATGAKGKVPAYMVWNFNLGTDLYKDDKGKLRMNVAVNNLF
DEDYYFRGIDTSPVGRYPAPGRSYTLDLNYQF
>Vibrio lentus
SALAMAIASVTSMSVFAAS--DPQTTTMETVVVTGSLIGNSELEDVKEYPGARTVLTDKQ
IKKTAALSIDSAFQSVPGVKVQDETGTGVLPNVSVRGLNASRSGHAQFLMDGVPLTLAPY
GHTGQSIFPATLSMLDRIDIVRGGAAVQYGPNNVGGVINLVTKPIPHEWQTEISNRFTVF
EDGDTPLNDFYLRMGGWLTDTLALQVEGNFLKGESFREHSDTDVKNFQAKLQWLLSDTQE
LQAFVQRYDADTQMPGALSPDDYDKDRTQSKRPYDEYQGTSTRWSLKYLHDLNLADSAEL
EILTFGHRSERFFQWGFNSAGGHWADPALPSTDIRTSPREFAVYGVEPKLAMYFD-GNTV
TQNVIVGARYVNEDIDYKLTQTSISSGVTTIPRDWHLDTDAFAGYISNEIGLFNDVLKVT
PGIRYESIDMTFDDLGTAQSTDNKVTEWLPGLTVAYHLTEQWVGYTNAQKSLRAPQIAYI
RGLGEEGSELAWNYELGARYNQDSTSFNIVLYRIDFEDQLQWQSATQTFDNIGKTLHQGV
ELSGRYVPQAMQALSLGAGYNYLDATIEEEGANKGNQLPYTSKHQFSWDATYAFSKVDTT
LSGYYFSESYSDNANTSAEDATGATGKVPAYMVWNFNLGSDLYKDENSKLRMNLAVNNLF
DEDYYFRGIDTSPVGRYPAPGRSYTLDLNYQF
>Vibrio natriegens
IAIVSSLASTTMVSQASASPSEVNTTAMETVVVTGSVIGNSEIEDVKEYPGARTIITSDQ
IKKTAASSIDGALQSVPGIKVQDETGTGVLPNISVRGLNASRSGHAQMLMDGVPLTLAPY
GHTGQSIFPATLSMVERIDIVRGGAAVQYGPNNVGGVINLVTKPIPHTWQTEISNRLTVF
EGGDTPLNDFYLRTGGWLSDTFALQLEGNFLKGESFREHSDTDVKNFQAKVQWLLSDTQE
LQAFIQRYEADTQMPGALSPEDYQQDREQSKRQYDEYQGESTRWSVKYIHDLAFADSAEL
ELLTFGHQSERFFQWGFNSAGGHWADPALPSTDIRTSPREFTVYGIEPKLAMYFGEGQSV
TQNWIIGARYVNEDIDYKLTQTPLSGGNTNVPRDWHLDTDAFAGYISNEIGLFNDTLKIT
PGLRFESVDMSFDDLGKEQSADNKVTEWLPGLTLAYSLNEQWVTYANAQKSLRAPQIAYI
RGLGEEGSELAWNYEVGARFTQNETSFNAAIYRIDFEDQLQWQSATQTFDNIGKTLHQGI
ELSARYVPESLPLLSLGASYNYLDATLEEDGENKGNQLAFSSKHQLGWDATYVFSGVDTT
LSGFYFSDAYTDNANTSSEDSTGATGKVPSYMVWNFNLGTDLYKDEKGKLRMNVAVNNLF
DEDYYFRGIDTSPVGRYPAPGRSYTLDLNYQF
>Vibrio navarrensis
SVLAIAIASATSMSAVAAPAAKNETTVMETVVVTGSVIGNSDIEDVKEYPGARTVITRDQ
IEKTAAGSIDNALQRVPGIKVQDESGTGVLPNISVRGLKASRSGHAQFLMDGVPLTLAPY
GHTGQSIFPATLSMLDRIDIVRGGAAVQYGPNNVGGVINLVTKPIPRTWQTEISNRLTVF
DGGDAPLNDFYLRTGGWLSDTFALQLEGNFLKGESFREHSDTDVKNFQAKAQWLLSDTQE
IQAFLQRYDAETQMPGALSPQDYEQDRHQSQRPYDDYEGKSTRWSVKYIHDLPFADSAEL
EVLTFGHQSERLFKWGFNSAGGHWADPALPATDIRTSPREFTVYGIEPKVAMYFGESKSV
SQNWIVGARYVNEDIDYKLTQTPIAGGATNVPRDWHLDTDAFAGYVSNEIGLFNDTLKVT
PGLRVESVRMTFIDRGKQQTADNTVTEWLPGLTVAYNLTDQWVTYANAQKSLRAPQIAYI
RGLGEEGSELAWNYEVGARYTQDATSFNVALYRIDFEDQLQWQSSTQTFDNIGKTLHQGL
ELSARYVPEALPALSLGASYNYLDATLEEEGANKGNQLPYTSKHQLGWDATYAFYGMDTT
LSGFYFSDSYTDNANTSAEDAIGETGKVPSYMVWNFNLGKDLYKDDKGKLRMNIAVNNLF
DEEYYFRGIDTSPVGRYPAPGRSYTLDLNYQF
>Vibrio nereis
SLLAAAIATATSMNAVAN----TETTNLDTVVVSASVIGDSQTEDVKEYPGARTVIDREQ
MEKTASQSIDMALQRVPGIKVQDESGTGVLPNISVRGLKASRSGHAQFLMDGVPLTLAPY
GHTGQSIFPATLSMLDRIDIVRGGAAVQYGPNNVGGVINLVTKPIPHLWETEIGNRLTVF
EGGDTPLNDLYLRTGGWLSDTFALQLEGNFLKGESFREHSDTEVKNFQAKAQWLLSDSQE
LQAFLQRYDADTQMPGALSPDAYEQDRHQSQRPYDEYQGESTRWSVKYLQDLDLADSAEL
EVMTFGHRSERFFQWGFLAGGEHWADPSQASTHIRTSPREFRVYGIEPKLAVFVD-GTSV
TQNWIVGTRYVNEDIDYKLTQTPIAGGATDIKRDWHLDTDAYAGYVSNEIGLFNDALKIT
PGLRLESVHMTFEDLSTEEKAHNSVTEWLPGLTVAYNVNEQWVTYANAQKSLRAPQIAFI
RGKGEEGSELSWNYELGARYTQGTTSFNAALYRIDFEDQLQYQVATATFDNIGKTLHQGL
ELSARYASASLPELSLGASYNYLDATLEEEGETKGNQLPHTSKHQLSWDATYAFTGFDTT
LSGFYFSKAYTDNKNTSEEDAIGAKGQVPSYMIWNFNLGTDLYKDEASTLRMNLAVNNLF
EEDYYFRGIDTSPAGRYPAPGRSYTLDINYQF
>Vibrio parahaemolyticus
SVLAIAIASATSMSAVAAPAAKNETTVMETVVVTGSVIGNSDIEDVKEYPGARTVITRDQ
IEKTAAGSIDNALQRVPGIKVQDESGTGVLPNISVRGLKASRSGHAQFLMDGVPLTLAPY
GHTGQSIFPATLSMLDRIDIVRGGAAVQYGPNNVGGVINLVTKPIPHTWQTEISNRLTVF
DGGDAPLNDFYLRTGGWLSDTFALQLEGNFLKGESFREHSDTDVKNFQAKAQWLLSDTQE
IQAFLQRYDAETQMPGALSPQDYEQDRHQSKRPYDDYEGKSTRWSVKYIHDLPFADSAEL
EVLTFGHKSERLFKWGFNSAGGHWADPALPATDVRTSPREFTVYGIEPKMAMYFGEGKSV
TQNWIVGTRYVNEDIDYKLTQTPIAGGATKVPRDWHLDTDAFAGYVSNEIGLFNDTLKVT
PGLRVESVRMTFTDRGKEQTADNKVTEWLPGLTVAYNVTDQWVTYANAQKSLRAPQIAYI
RGLGEEGSELAWNYEVGARYTQDATSFNAALYRIDFEDQLQWQSSTQTFDNIGKTLHQGL
ELSARYVPEVLPALSLGASYNYLDATLEEEGANKGNQLPYTSKHQLGWDATYAFYGMDTT
LSGFYFSDSYTDNANTSAEDATGATGKVPSYMVWNFNLGTDLYKDDKGKLRMNVAVNNLF
DEEYYFRGIDTSPVGRYPAPGRSYTLDLNYQF
>Vibrio rotiferianus
SVLATAIASITSMSAFAAS--EPQTKIMETVVVTGSVIGNSELEDVKEYPGARTVLTSKQ
IEKTAAHSIDAALQSVPGIKVQDETGTGVLPNISVRGLKASRSGHAQFLMDGVPLTLAPY
GHTGQSIFPATLSMLDRIDIVRGGAAVQYGPNNVGGVINLVTKPIPNTWQTEISNRLTVF
EAGDTPLNDFYLRTGGWLTDTFAIQLEGNFLKGESFRDHSDTDVKNFQAKAQWLLSDTQE
LQAFIQRYDADTQMPGALSPEDYKKDRTQSKRPYDEYQGKSTRWSVKYLHDLNIADSAEL
EVLTFGHNSERFFQWGFNSAGGHWADPALPSTDIRTSPREFRVYGVEPKLAMYF-EGKSV
TQNWIVGARYVNEDIDYKLTQTPIEGGETKVPRDWHLETDAFAGYISNEIGLFNDALKVT
PGVRYESVDMTFDDLGKSQSADNKVTEWLPGLTVAYHLTDQWVGYANAQKSLRAPQIAYI
RGLGEEGSELAWNYELGARYNQETTSFNAALYRIDFKDQLQWQSATQTFDNIGKTLHQGI
ELSGRYVPKALQALSLGASYNYLDATLEENGPNKGNQLAYTSKHQLSWDATYTFTGIDTT
LSGYYFSDAYADNANTSDEDVTGAKGKVPAYMVWNFNLGTDLYKDDKGKLRMNVAVNNLF
DEDYYFRGIDTSPVGRYPAPGRSYTLDLNYQF
>Vibrio sp. EJY3
IAIVSSLASTTMVSQASASPSEVNTTAMETVVVTGSVIGNSEIEDVKEYPGARTIITSDQ
IKKTAASSIDGALQSVPGIKVQDETGTGVLPNISVRGLNASRSGHAQMLMDGVPLTLAPY
GHTGQSIFPATLSMVERIDIVRGGAAVQYGPNNVGGVINLVTKPIPHTWQTEISNRLTVF
EGGDTPLNDFYLRTGGWLSDTFALQLEGNFLKGESFREHSDTDVKNFQAKVQWLLSDTQE
LQAFIQRYEADTQMPGALSPEDYQQDREQSKRQYDEYQGESTRWSVKYIHDLAFADSAEL
ELLTFGHQSERFFQWGFNSAGGHWADPALPSTDIRTSPREFTVYGIEPKLAMYFGEGQSV
TQNWIIGARYVNEDIDYKLTQTPLSGGNTNVPRDWHLDTDAFAGYISNEIGLFNDTLKIT
PGLRFESVDMSFDDLGKEQSADNKVTEWLPGLTLAYSLNEQWVTYANAQKSLRAPQIAYI
RGLGEEGSELAWNYEVGARFTQNETSFNAAIYRVDFEDQLQWQSATQTFDNIGKTLHQGI
ELSARYVPESLPLLSLGVSYNYLDATLEEDGDNKGNQLPFSSKHQLGWDATYVFSGVDTT
LSGFYFSDAYTDNANTSSEDSTGATGKVPSYMVWNFNLGTDLYKDEKGKLRMNVAVNNLF
DEDYYFRGIDTSPVGRYPAPGRSYTLDLNYQF
>Vibrio splendidus
SALAMAIASVTSMGAFAAS--DPQTTTMETIVVTGSLIGNSELEDVKEYPGARTVLTNEQ
IKKTGALSIDSAFQSVPGIKVQDETGTGVLPNISVRGLKASRSGHAQFLMDGVPLTLAPY
GHTGQSIFPATLSMLDRIDIVRGGAAVQYGPNNVGGVINLVTKPIPHEWQTEISNRFTVF
EDGDTPLNDFYLRTGGWLTDTLALQVEGNFLKGESFREHSDTDVKNFQAKLQWLLSDTQE
LQAFVQRYDADTQMPGALSPDDYEKDRTQSKRPYDEYQGTSTRWSLKYLHDLNLADSAEL
EILTFGHRSERFFQWGFNSAGGHWADPALPSTDIRTSPREFAVYGVEPKLAMYFD-GNTV
TQNVIVGARYVNEDIDYKLTQTPIAGGATTTPRDWHLDTDAFAGYISNEIGLFNDVLKVT
PGIRYESIDMTFDDLGTAQSTDNKVTEWLPGLTVAYHLTEQWVGYTNAQKSLRAPQIAYI
RGKGEEGSELAWNYELGARYNQDSTSFNIALYRIDFEDQLQWQSATQTFDNIGKTLHQGV
ELSGRYIPQAMQALSLGAGYNYLDATIEEEGANKGNQLPYTSKHQFSWDATYAFSKVDTT
LSGYYFSESYSDNANTSAEDSTGATGKVPAYMVWNFNLGSDLYKDENSKLRMNLAVNNLF
DEDYYFRGIDTSPVGRYPAPGRSYTLDLNYQF
>Vibrio tasmaniensis
TVLATAIASVTSMSAFAAS--DPQTTTMETVVVTGSLIGNSELEDVKEYPGARTVLTNEQ
IKKTGALSIDSAFQIVPGIKVQDETGTGVLPNISVRGLKASRSGHAQFLMDGVPLTLAPY
GHTGQSIFPATLSMLDRIDIVRGGAAVQYGPNNVGGVINLVTKPIPHQWQTEISNRFTVF
EDGNTPLNDFYLRTGGWLTDTLALQVEGNFLKGESFRDHSDTDVKNFQAKLQWLLSDTQE
LQAFVQRYDADTQMPGALSPKDYQQDRTQSKRPYDEYKGTSTRWSLKYLHDLNIADGAEL
EVLTFGHHSERFFQWGFNSAGGHWADPALPSTDIRTSPREFAVYGVEPKLAMYFD-GNTV
TQNLIVGARYVNEDIDYKLTQTPIAGGVTKVPRDWNLNTDAFAGYISNEVGLFNDVLKVT
PGIRYESIDMTFNDLGKAQSTDNKVTEWLPGLTVAYHLTEQWVGYTNAQKSLRAPQIAYI
RGKGEEGSELAWNYELGARYNQDSTSFNVALYRIDFEDQLQWQSGTQTFDNIGKTLHQGI
ELSGRYVPQVMQALSLGAGYNYLDATIEAEGANKGKQLPYTSEHQLSWDATYAFSRVDTT
LSGYYFSESYSDNANTSAEDASGAKGKVPAYMVWNLNLGSDLYKDENSKLRMNVAVNNLF
AEDYYFRGIDTSPVGRYPAPGRSYTLDLNYQF
