# Supplementary material for: Distribution of siderophore gene systems on a Vibrionaceae phylogeny: Database searches, phylogenetic analyses and evolutionary perspectives
Source: PLoS One. 2018 Feb 14;13(2):e0191860. doi: 10.1371/journal.pone.0191860 (PMC5812596; doi:10.1371/journal.pone.0191860)
Supplement: S9 Dataset — (FAS) [file pone.0191860.s012.fas]

>Vsinaloensis_DSM21326
atgtttgaaccgatgatggaaatgtctgacgacgcggtaattaaagtcgttggggttggt
ggcggtggcggtaatgccgttgaacacatggtacgtgagtccatcgaaggtgttgagttt
attagtattaatactgatgctcaggcgcttcgtaaaaccagtgtgagtagcgttattcag
attggtggcgatatgaccaaagggcttggtgcgggtgcaaacccacaagtaggtcgtgac
gcagctctcgaagatcgcgatagaattaaagaagagctcgatggtgccgatatggtattt
atcgcagctggtatgggtggcggtactggtactggtgcagctcctgttattgctgaagtg
gcaaaagagctcggtattcttactgttgctgttgtaactaagccattcagctttgaaggt
aaaaagcgacttgcttttgctgagcagggtattgaagagctttctaagcacgtggattca
ttaattacgattccaaatgaaaagcttctaaaagtacttggccgtggcattacattgctg
gaagcctttgctagcgcgaatgatgtactgaaaaacgcagtccaaggtatcgctgaactg
attactcgtccgggtatgatcaacgtcgactttgccgatgttcgtacagtgatgtcggaa
atggggcacgcaatgatgggtagcggtgtagctaaaggcgaagaccgtgccgaagaagcg
gcagagatggcaatttctagcccattgctagaagatatcgaccttgctggagcccgtggt
gttcttgttaacatcactgctggtttagatatgcgtctagacgagtttgaaactgtaggt
aatacagtgaaagctttcgcttctgacaatgcaaccgttgttattggtacatcactagac
cctgatatggcggatgaaatccgagtaacagtggttgcaactggtattggtaacgaaaga
aaacctgatatcacgctagttgctggcggtaaggcgaaagtagctccagttgctcagcca
caaactcaaccacaagcggcacctgctcctcaagcaagcgtcaataaagtggaagaaaaa
ccggcaccaactttgcaa------------------------------------------
------------------------------------------------------------
------------------------------------------------------------
------------------------------------------------------------
------------------------------------atgactatcaaagtaggtattaac
ggttttggccgtatcggccgtttcgttttccgtgcagcgcaagagcgtaacgacatcgaa
gtagtaggtattaacgacctaatcgacgtagagtacatggcatacatgcttaagtacgat
tcaactcacggccgtttcaacggtactgttgaagttgaaggtggtaacctaatcgttaac
ggtaagactgtacgtgttactgctgagcgtaacccagaagacctaaaatgggatgctatc
gacgttgacgttgtagctgaagctactggtcttttcctaacagacgagactgcacgtaag
cacatcactgctggtgcgaagaaagttgttcttactggtccttctaaagacgcaactcca
atgttcgtaatgggtgttaaccaagacacttacgctggtcaagacatcgtttctaacgct
tcttgtactactaactgtctagcgcctatcgctaaagttcttaacgacgagttcggtatc
gaatctggtcttatgactacagttcacgcaactacagctactcaaaaaactgtagacggt
ccttctgctaaagactggcgcggtggtcgtggtgcttctcagaacatcatcccatcttca
actggtgctgctaaagctgtaggcgttgttcttccagaactaaacggcaaactaactggt
atggctttccgcgtaccaactgctaacgtttctgtagttgacctaactgttaaccttaag
aacggtgcatcttacgaagctatctgtgcagctatgaaagcagcatctgaaggttctcta
aaaggtgttctaggttacactgaagaccaagttgtttctcaagacttcatcggcgaagtt
caaacttcagtattcgatgctaaagctggtatcgctctaactgacaacttcgttaaagtt
gtatcttggtacgacaacgaaatcggttactcaaacaaagttctagacctaatcgcacac
atctctaagtaaatgtctgaaaattacgattcatcgagtattaaagtactaaaaggtctg
gacgccgttcgtaagcgtcctggtatgtacatcggcgacacggatgatggtaccggtctg
caccacatggtttttgaggtggtggataactcaattgatgaagcgttagcaggtcactgt
aaagacatcattgtcactatccatgaagattgctctgtatcggtacgcgacgatggtcgt
ggtatccctactgagatgcacccagaagaaaaagtgtcagcagccgaagttatcatgacg
gtacttcacgctggtggtaaatttgatgacaactcatacaaggtatcgggtggtcttcac
ggtgtaggtgtttcggtagtaaacgctctgtctaagcaagttacgctaactatccatcgc
ggtggccagatccacactcaaacgtatcaccatggtgagcctcaagcgccactcgcggtg
atcggtgagacggataaaacgggtacagaaattcgtttttggccaagtgaagagactttc
tctaacaccg---agttccattacgatattctagctaagcgtctacgtgagctatctttc
ctaaactctggcgtatcgatcaagctacgtgatgagcgtgaagaagataaaaacgatcac
ttcatgtacgaaggtggtattcaagcgtttgttgaacacttgaacaccaataaaacgcct
atcatcgagaaagtcttccactttaatgcggagcgt---gaagacggcattgctgtagaa
gtggcgatgcagtggaacgatggttatcaagagaacatctattgttttaccaacaacatc
cctcagcgtgatggtggtactcaccttgcaggcttccgtgcagccctaactcgtaccttg
aactcgttcatggacaaagaaggcttctcgaagaaagcgaaaac---agcaacatcgggt
gatgatgcgcgtgaaggtctaaccgcagttatctcagttaaagtacctgatccaaagttc
tcaagccaaaccaaagataagctggtttcttctgaagtgaagtcggccgttgagcaagcg
atgggcgaaaagctgtctgagttccttgttg--------------agcacccagcagaag
cgaaaactgtttgtactaagattattgatgcagcgcgcgctcgtgatgcagcccgtaaag
ctcgtgaaatgactcgtcgtaaaggcgcgctcgatctcgctggtctaccaggcaaactgg
cagattgtcaggaaaaagatccggctctgtctgaactctacatagtggagggtgattcgg
caggcggctccgcaaaacaaggccgtaaccgtaagaaccaagcgattcttccgctgaaag
gtaaaatcctaaacgttgagaaagcacgctttgacaaaatgctgtcctctcaagaggtgg
caacgcttatcaccgctctaggctgtggtatcggtcgtgacgagtacaacccagacaaac
tgcgttaccacaacatcatcatcatgaccgatgctgacgtcgatggttcgcacatccgta
cgcttctgttgaccttcttctaccgtcaaatgccagagcttatagagcgtggctacgtat
acatcgctcagccaccgctttacaaagtgaagaaaggtaagcaagagcagtacattaaag
atgaagatgcaatgaaccagtaccaagtgtcattggcactggataacgcgtcgttacacg
ttaatgctgaagcgcctgcgctgtctggcgaagcgctagaaagcttagtgaaacagtaca
actctggcattaagctggtggatcgcatgagccgccgttacccgcgctctttggttcatg
agcttatttactcgccacgcctaacggctgagcagtgccatgatgcaacggcagtcgaag
cttggactaaacaattggttgagcaattgaatgccaaagaagtcggtgccagccaataca
gcttcgaagtcgagcaacatgctgagttaggtctaaacctacctaagattattgttcgta
cccacggcgtaacacacgattttgcactcagtgttgatctgtttaactctaaagagtacg
gcaagcttgctgacctttcagaagcgttagacggcctgattgaagacggcgcttacatca
aacgtggtgagcgtactcaacctgtatcaagctttgttgatgcattagagtggctaatta
aagagtcgcgtcgtggtctaagcctacaacgttacaaaggtctaggtgagatgaacccag
accagctttgggaaactactatggacccagaaacacgtcgcatgatgcaggtaacgattg
aagatgcagtcggcgcagaccaactgttcacgacactaatgggtgaccaagtggaacctc
gtcgtaatttcatcgaagagaatgcgttaaaggttgctaacttggatgtatagatgttca
aaaaacttcgtggcatattttcaaatgacctatcaatcgatttaggtactgccaacactc
ttatctacgttaaaggacagggcattgtcctagacgagccttcagtcgttgctatccgtc
aagaccgcaaccgagcgggtaaaagcgtggctgctgtaggtcacgcagcaaaacaaatgc
taggtcgtacaccgggcaacatttctgctatccgtccaatgaaagatggtgttatcgccg
atttctatgtgactgagaaaatgcttcagcactttatcaaacaagttcacgacaatagcg
tgctaaagccaagtccacgtgtacttgtgtgtgtaccttgtgggtcaacacaagtcgagc
gtcgtgcgattcgtgagtcggcactcggtgctggtgcacgtgaagtgtacttgattgatg
agccaatggccgctgctattggtgcaggtctgcgtgtctctgagccaacaggttccatgg
ttgtcgatatcggtggtggtacaacggaagttgccgttatctcattgaatggtgtggttt
actcctcatcagtacgtatcggtggtgaccgttttgatgaagcgatcatcaactacgttc
gccgcaactacggcagcttgattggtgaagcaactgccgagaagatcaaacatgaaatcg
gttctgcgtaccctggtgatgaagttgaagagatcgaagttcgtggtcgcaacttagctg
aaggtgtgccgcgtagctttagccttaactcaaacgaaattttggaagctctgcaagagc
cactgactgggattgtttctgcggttatggttgcacttgagcagtgtccaccagagctgg
cttctgatatttcagaaaacggtatggtactaacgggtggtggtgcgcttctaaaagatc
tcgatcgtttattgacagaagaaaccggtatcccagttgttattgctgaagatcctctca
cttgtgtggctcgtggtggcggtaaagctctggaaatgatcgacatgcacggtggcgatc
tgtttagcgaagaataa-----atgacaacgaatcctaaaccagcgtatcaacgtattct
gttaaaactgagtggtgaagctctt-caaggtgaagaaggtttcggtattgaccctgcga
tcttggatcgtatggcgcaagaagtgaaagagttggttgagcttggcgtgcaagttggtg
tggttatcggtggtggtaacttattccgaggtgcaggccttgctgaagctggcatgaacc
gtgttgtcggtgaccacatgggtatgcttgcaacggtaatgaatggcctagcaatgcgtg
atgctctacaccgtgcttatgttaatgctcgtgttatgtcagcaattccgttgaaaggcg
tgtgtgacgactacaactgggcggatgcaattcgcgaactccgtcaaggccgtgtggtca
tcttctctgcaggtactggtaacccgttctttacaacggattcggcagcatgtctacgtg
gtattgagatcgaagcggacgtagttctaaaagcgacaaaagttgatggtgtatttacgg
ctgacccagtagcaaacccagacgcagaactgtatgata-agctttcttacaacgcagtt
cttgaaaaagaactgaaagtaatggatttggctgcattcacactggctcgtgaccataac
atgccaatccgcgtattcaatatgaataaaccaggcgcactacgtcgcgtggttatgggc
gaagcagaaggcacgctaatca--------------------------------------
------------------------------------------------------------
------------------------------------------------------------
------------------------------------------------------------
------------------------------------------------------------
------------------------------------------------------atgagt
catttggagaaagtgatggacgagaacaaacagaaagcgctcgccgctgcgctaggtcag
attgaaaagcaattcggtaaaggttcaatcatgcgccttggtgataaccgcgcaatggac
gtagaaacaatctctactggctcactttctcttgatatcgctctcggtgctggtggcctc
ccaatgggtcgtatcgtagaaatctatggtccagaatcatcaggtaaaacaacgctaact
cttgagtgtattgcagcagctcaaaagcaaggtaaaacttgtgcctttatcgatgctgag
cacgcacttgatcctgtgtatgcaaagaaactaggcgtagatatcgacgcactacttgtt
tctcagcctgatacgggtgagcaagctcttgagatttgtgatgcattggctcgttcaggt
gccattgacgttatggttgtcgactcggtagctgcattgacgccaaaagctgaaattgaa
ggtgaaatgggcgatagccacatgggtcttcaagctcgtatgctttctcaagctatgcgt
aagcttactggtaacttaaagcagtctaactgtatgtgtatcttcatcaaccaaatccgt
atgaagattggtgtaatgtttggtaacccagaaacaacaacaggtggtaatgcacttaag
ttctacgcttctgttcgtcttgatattcgccgtacaggctctatcaaagaaggagacgaa
gtggtgggtaacgaaactcgcatcaaagtagtcaagaacaaaattgcggcaccatttaag
caagctgaaacgcagattctttacggcgcaggctttaaccgcgaaggtgagctaatcgac
ctaggcgtgaagcataagcttgttgaaaaagccggtgcttggtacagctacaacggcgac
aaaattggtcaaggtaaagcgaatgctggcaagttcttacgtgagaacccgcaagcggca
caagcgatcgatgcgaaattacgtgaaatgctactttcacccgc----------------
------------------------------------------------------------
---atgcagggttctgtaacagaatttcttaagccacgtcttgttgacatcgaacaagtt
agcacgacacacgcaaaagtaactcttgagccattagagcgtggttttggccatactctt
ggtaatgcacttcgccgtattcttctatcttctatgccaggttgtgctgtaacagaagta
gaaatcgaaggcgtacttcatgagtacagcactaaagaaggtgttcaagaagacattctt
gaaatcctacttaaccttaaaggtctagctgtacgtgttgccgaaggcaaagatgaagta
ttcattactttgaacaaatcaggctcgggccctgtggttgcaggtgacatcacccatgat
ggtgatgtagagatcgctaacccagaacacgttatttgtcacctaacggatgacaatgct
gagatcgcaatgcgtatcaaagttgaacgtggtcgtggttacgttccagcttcggctcgt
atccatactgaagaagatgagcgtccaattggtcgcctactggttgacgctacgtacagc
ccagtagacaagattgcttattctgttgaagcagctcgtgtagagcagcgtacagactta
gacaagcttgttatcgacatggaaacgaacggtactcttgaccctgaggaagcaatccgt
cgcgcagctactatcctagctgagcaactggatgcgttcgtagatctacgtgatgtacgt
gtacctgaggagaaggaagagaagccagaattcgatccgatcctactgcgtcctgtagac
gatcttgaactaacagttcgctctgctaactgtctgaaagcagaagcgattcactacatc
ggtgatcttgtacagcgtactgaggttgagctacttaaaacgcctaacctgggtaaaaaa
tctcttacagagattaaagacgtacttgcatcacgtggtctttctcttggcatgcgccta
gaaaactggccaccagcgtctatcgctgaagattaa------------------atgggt
aagtcactggttattgtggagtcgccggcaaaagcgaaaaccatcaataagtatttaggt
aaggacttcatcgtaaagtccagcgtaggtcacgtacgtgatctaccaactgcaggccaa
agcactggtcaaaaagctgcagcggtatcaaccaaaggcttgagtgctgaagaaaaagca
cgcattaaaaaagaaaaagaccgtaaagcactcattaaaaagatgggtatcgacccttat
cacggctgggaagcaaactatcaagttcttccgggcaaagagaaagtggttgcggagctg
caaaaactcgccaaagacgcagatagcgtttacctcgcaaccgatttggaccgcgaagga
gaagccatcgcttggcaccttcgtgagatcatcggtggtgatgaagagcgatacaaacgt
gtagtgtttaacgaaattactaagaatgccattcagcaagcgtttgaaaaaccaggtgag
ctgagcatggatggtgttaatgcccaacaagcgcgtcgttttatggaccgtgtcgtaggc
tttatggtttcccctctgctatggaaaaaagtcgcgcgtggtttgtctgcgggccgagtg
caatccgtagcggttaagttgttggtagagcgtgaacgtgaaatcaaagcatttatccct
gaagagttttgggatatccacgccgatactaaaacatcagataaaacagattttcgtctt
caagttgcgcagaaagacggtactgcgtttaagccagttaacgaagctgaaacccaatct
gcgattgcggtgcttgagaaagcggcttacgaagtatgtaaacgtgaagaccgccctaca
tcaagcaaaccttcagcaccttacattacgtctacgttgcaacaggcagcgagtactcgt
ttaggctacggtgttaagaaaaccatgatgttagctcagcgtctctatgaagcgggttac
attacttatatgcgtactgactcaaccaacttgagttctgaagcggtagaagccgtacgt
ggatttatcggtagcgagtttggtgatgagtatttgcctgcgaaagctaacgtctatggt
agcaaagagggtgctcaagaagcgcacgaagcgattcgtccatcggatgttgcggttaaa
gccgatgatctagcaggtatggaagcggacgcgcacaagctttacgctttgatttggaat
caatttgttgcgtgtcagatgacgcccgcgaaatacgactctacgacggttagcgtgaaa
gccgctgaatacacgctgaaagccaaaggccgtatccttaaatttgatggctggactcgt
gttcagcgcccaatgggtaaaa---acgaagatcaaattctgccagccgttcaagttggc
gataagatagatttgatcgctttagaccctaaacagcatttcactaagccacctgcgcgc
tttactgaagcagcattggttaaagaacttgaaaagcgcggtatcggtcgtccttctacc
tacgcgtctatcatttcgaccatccaagatcgtggttacgtgaaagtggaacaacgccgc
ttctacgccgagaaaatgggtgaaatcgtcactgaccgtctagatggcagcttcgatgaa
ctgatgaactatgagttcacttccaaaatggaagagaagctggaccagatagcagaaggt
gatgccaactggaagaatgtgttagatagtttctttgctgattttaccggtgatctcgcg
aaagctgagctggatgaagagcaaggcggtatgaagccaaatcatatcgtttacactgat
attgaatgtcctacttgttctcgaccaatggggattcgtaccgcatcaacgggtgtgttc
ttaggttgttcgggttacgcactgccgccaaaagaacgctgtaaaacgaccattaacctt
ggtgatgaagatggcatcattaacgttttggaag---aagacgttgaaacggctgcacta
agagcgaaaaaacgttgccctatctgtgagacggcgatggacgcttacttgatcgacgat
aagcgtaagctgcacgtttgtggtaacaacccgaactgtgaaggttacgtggtcgagcac
ggtgagtacaaggtgaaaggttatgacggcccggttgtcgaatgtgacaagtgtggcagt
gacatggtgctgaaaaacggtcgctttggtaaatacatggattgcactagcgagacatgt
aagaacacacgtaagatccttaaaaatggtgaagttgcgccaccgaaagaagatcctgtt
catctacctgaactgccatgtg---aaaactcagacgcttactttgtgttgagagatggg
gcgtcaggtttgttcttagcagcaagtactttccctaaatctcgtgaaacgcgtgcacca
ctggttgaagagttggttcgtttcaaagagcgtatttctccgaagttccattacttggca
gaagcgccagagaaagatcctgatggtctgcctatggttgttcgctttagtcgtaagacg
aaagagaactatgttcgctcagaagtggatggtaaaccttccggatatactgcactttac
gtagatggtaagtgggaaattaccgacaagcgtaaaaa-------------
>F10_9ZB36
atgtttgaaccgatgatggaaatgtctgacgatgccgtaatcaaagtcgttggagttggt
ggcggtggtggtaatgccgttgaacacatggtgcgtgagtctattgaaggcgtagaattc
atcagtgtcaacacggatgcacaagcacttcgtaaaacgagtgttaacagcgttattcag
attggtggtgatatcactaaaggtcttggtgcaggcgctaaccctcaggttggccgagat
gcagcattggaagatcgagaaagaattaaagaagttctgagcggtgccgatatggtattt
atagccgctggaatgggcggtggtactggaacaggtgctgcgccagttattgctgaagta
gcaaaagaattaggtgtattgaccgttgctgttgtcactaagccatttagctttgaaggt
aaaaaacgtttagcctttgctgaacagggtattgaagagctatctaagcatgttgactca
ttaattacgattcctaatgagaagttgcttaaagttcttggacgcggcgtgactttgcta
gaagcgtttggcagtgctaatgatgtactgaaaaatgcggttcaaggtattgcagagctg
atcactcgcccaggcatgattaacgtcgattttgccgatgtacgaacagtgatgtcagaa
atgggtcatgcaatgatgggcagtggtgtttcaagaggtgaagaccgtgctgaagaagcg
gctgaaaccgccatttccagtccattattggaagacattgatttagcgggtgcgcgtggt
gttcttgttaacattacagccggtctagatatgcgcttagatgagtttgaaacagtgggt
aacactgttaaagcattcgcctctgataatgcaacggttgtgattggtacttctctggat
ccagacatgactgatgaaatccgagtgacagtggttgctactggtatcggcacagagaag
aaacctgatattacattggttgctggcggtaaagcgaaagtagctccggttactcagcca
caaacttcagcaccagcgaaaactgaggaaaaggcggcacagcctttgcaagaaaaacct
caagttgccgctcaaacagcaacgacaccgacaacgtcaaactcaggacaagcagcaaca
gcgcctaagcctgagaaagaaaatgcgtatttagatattccggcatttttacgtcgtcaa
gctgattaa---------------------------------------------------
------------------------------------------------------------
------------------------------------atgactatcaaagtaggtattaac
ggttttggccgtatcggtcgtttcgtatttcgtgcagcgcaggagcgcaacgatatcgaa
gtagtaggtattaacgatctaatcgacgtagagtacatggcttacatgcttaagtacgac
tcaactcacggccgtttcaacggtactgttgaagttgaaggcggaaacctaatcgttaac
ggtaaaactgtacgtgtaacagctgagcgcaaccctgaagatcttaaatgggatgctatc
gatgtagacgtagttgctgaagcaacgggtcttttcctaacagacgagactgcacgtaag
cacatcactgctggtgctaagaaagttgttcttactggtccttctaaagacgcaactcca
atgatcgttatgggtgttaaccaaaacacttacgctggtgaagatgttgtttctaacgct
tcttgtacgactaactgtctagcacctgttgctaaagttcttaacgacaagttcggtatc
gaatctggtcttatgactacagttcacgctactacagcgactcaaaaaactgttgatggt
ccttctgctaaagactggcgcggtggccgtggtgcttctcaaaacatcatcccatcttca
actggtgctgctaaagcagtaggcgttgttcttccagaactaaacggcaaactaactggt
atggctttccgcgtaccaactgctaacgtttctgtagttgacctaaccgttaaccttaag
actccagcttcttacgaagcaatctgtgctgctatgaaagaagcatctgaaggcgagctt
aaaggtgttctaggttacactgaagaccaagttgtatcacaagatttcatcggtgaagtt
caaacttcagtattcgatgctaaagctggtgttgcactaactgacacattcgttaaagtt
gtatcttggtacgacaacgaaatcggttactcaaacaaagttcttgacctaattgcacac
atctctaagtaaatgtctgaaaattacgattcatcgagtattaaggtactaaagggtctg
gatgcagtacgtaagcgtccgggtatgtacatcggcgacacagatgatggcaccggtcta
caccacatggtttttgaggtggtggataactcaattgatgaagcgttagcgggtcattgt
aatgacatcattgtgactattcatgaggacaactcagtatcggtacgtgatgacggccgt
ggtatcccgactgaattgcacgaagaagaaaatgtatcggcagctgaagttatcatgacg
gttcttcatgctggtggtaagttcgatgacaactcgtataaagtatcaggtggcttgcac
ggggtaggtgtttcggtagtcaacgctctttctaagcaggtgaccttaaccatccatcgt
ggcggtaaaattcacaaacagacgtatcagcatggtgagcctcaagcgccactagcggca
acaggtgataccgaaagaaccggaactgaaattcgtttttggccaagtgaagagaccttc
accaacattg---aattccattacgatatcttagcaaaacgactgcgtgaactttcgttc
ctaaactctggcgtgtctatcaagctgattgatgagcgtgaagaagataaaatggaccac
ttcgaatacgaaggcggtattcaagcatttgttgagcatcttaataccaacaagacaccg
attatccagaaaatattccatttcgattcagagcga---gatgacggtattaccgttgaa
gtcgcgatgcaatggaacgatggttaccaagaaaatatctactgctttaccaacaacatt
ccacagcgggatggtggtgctcacttagccggtttccgttctgcgttaactcgtacgcta
aacagctttatggataaagaaggcttttctaagaaagctaagac---ttctacatcaggt
gacgatgctcgtgaaggtctaacggcaattgtttctgtaaaagtgccggatcctaagttc
tcaagccaaaccaaagataaactggtttcatcagaagtgaaatcagccgttgaatctgtt
atgggtgagaaactgtcagagttcctgattg--------------agaacccaggtgaag
cgaagattgtttgttcgaaaattatcgatgcagcacgagctcgtgatgcagcgcgtaaag
ctcgtgaaatgacacgtcgtaaaggcgcattagatttagcgggtcttccaggtaaactag
cggactgtcaggaaaaagatcctgcattgtctgaactgtatattgtggaaggagactctg
ctggcggatcagccaagcaggggcgtaaccgtaagaaccaagcgattttgccactgaaag
gtaagatcctaaacgttgagaaagcccgctttgataaaatgctgtcttctcaagaagttg
ccacactgattaccgcactaggttgtgggattggtcgtgacgaatacaatccagataaac
tgcgttaccacaacatcatcatcatgaccgatgccgatgtcgatggttctcacatccgta
ctctgctcctgacgttcttctatcgtcaaatgcctgaactgattgaacgtggttacatct
atattgctcagccaccgctttacaaagtgaagaaaggtaagcaagagcaatacatcaaag
atgaagaagcgatgcttctgtatcaggtttctttagcgcttgataatgcatcactgcatg
tgaacgctgaagctccggccttttctggtgaaggtttagagaaactggtactgcaataca
atgcaggtattaagctggtggatcgtatgagccgccgttaccctcgcgctttgattcatg
agttcatctacatgcctcgtctaagcgctgagcagtgtaatgatgtagccgcagtggaag
attggggtaatcagctgattgaccagcttaatgcaaaagaagaaggcgcgagccaataca
gcctagagatcgagcagcacgttgagcttggattaaatcttcctaaagtgattgttcgta
ctcacggagtgactcatgagcacttactcagcattgatcttctgaactcgaaagaatacg
caaaattagcggatctttcagaggctcttgacggtcttatcgaagaaggggcttacatta
aacgtggtgagcgcacactggaagttgcaacgtttgttgaagcgatagattggctaatca
aagagtctcgccgtggtctaagcctacagcgttacaaaggtctgggtgaaatgaacccgg
atcagctttgggaaacgaccatggatcctgattctcgtcgtatgctacaagtaacgattg
aagatgcagttggtgctgatctgttgttcacgacattaatgggtgatcaagttgagccgc
gtcgtaacttcatcgaagagaacgcacttaaagtagctaacctagacgtttagatgttta
aaaaacttcgtggcatgttttctaacgacctatctatcgatttaggtactgccaacacac
ttatatatgtcaaaggacaagggatcgttctcgacgaaccttctgttgttgctattcgtc
aagatcgtgcgcgctctggaaagagcgttgctgctgtaggtcatgccgcaaagcaaatgc
tcggtcgtacacctggcaatatctcagccattcgcccaatgaaagatggggtgattgctg
acttctatgtcactgaaaaaatgttacaacacttcataaaacaggttcacgacaacagtg
tgcttaaaccaagcccacgcgttttggtttgcgtaccttgtggttcaactcaagttgagc
gtcgtgccattcgtgaatcggcattaggtgctggtgctcgtgaggtttacttgatcgatg
agccaatggctgcggcaattggtgctggtctgcgcgtttcagagcctactggttcaatgg
ttgtggatatcggtggtggtactactgaagtggcggttatctcactaaacggtgtggtct
actcatcttctgtacgcatcggtggtgaccgctttgatgaagcgatcattaactacgttc
gtcgtaactacggcagcttaattggtgaagcaaccgctgagaaaattaaacatgaaatcg
gttcagcttatcctggtgatgaagttgaagagattgaagtgcgtggccgtaaccttgcag
aaggtgtaccacgtagctttagcctaaactcaaacgagatcttagaagcactgcaagagc
ctctttcgggtattgtttctgctgttatggttgcattggagcagtgtccaccagagttag
cgtcagacatttcagaaaacggcatggtattaactggtggtggtgcactgcttaaagata
tcgaccgtctactaacggaagaaacagggatccctgttgtcgtcgctgaaaatccgttga
cgtgtgttgctttaggtggcggtaaagcccttgagatgatcgacatgcacggtggcgatc
tgtttagcgaagagtaa-----atgactacgaaccctaaacctgcgtaccaacgtatcct
gttaaaactgagtggcgaagcgctg-caaggcgaagaaggttttggtattgaccctgcaa
tccttgatcgcatggctcaagaagtaaaagaattggttgaacttggtgtccaagtcggcg
tagtaatcggtggtggtaacctctttagaggcgcgggtctcgcagaagctggcatgaacc
gtgtcgtgggtgaccacatgggaatgctggcaacagttatgaatggtttagcgatgcgtg
atgcgcttcaccgcgcttatgttaatgcgcgtgttatgtctgctattccacttaaaggtg
tctgcgatgactataactgggctgatgcaattagccagttacgtcatggtcgtgttgtga
ttttttcagccggaacgggcaacccgttttttacaacagattctgctgcatgtttgcgcg
gaattgagattgaagctgacgtggttctcaaagcgacaaaagtagacggtgtatttactg
ctgacccagtagctaaccctgatgcagagttgtatgata-cgctgtcttacaacactatt
cttgaaaaagaacttaaagtcatggatttggcggcgtttacgctagcgcgtgaccacaag
atgccaattcgagtgttcaatatgaacaaaccaggcgcattgcgtcgcgtggttatgggc
gaaacggaaggtacactaatca--------------------------------------
------------------------------------------------------------
------------------------------------------------------------
------------------------------------------------------------
------------------------------------------------------------
------------------------------------------------------------
---------------atggacgcaaataaagaaaaagcactagccgcagccttaggccag
attgaaaagcagtttggtaaaggttctattatgcgtctaggtgacaaccgtacaatggat
gtagaaaccatctcaacaggctcactttctttagatatcgcactcggtgctggtggctta
ccaatggggcgtattgttgaagtctacggcccggaatcatcaggtaaaactacgttgacc
cttgagctcattgctgccgctcaacgagtaggtaaaacctgtgccttcgttgatgctgag
catgccttagatcctatctacgcacaaaagctaggcgtagatattgacgctttgttagtt
tctcagccagatacgggcgagcaagcgctagaaatctgtgacgcattggcacgatctggt
gcgattgatgtattggtcattgactcggttgcagcattgacaccgaaagcagaaattgaa
ggtgaaatgggcgatagccacatgggtcttcaagctcgcatgctttctcaagcaatgcgt
aagctgacgggtaatcttaagcaatctaactgtatggcaatcttcattaaccaaattcgt
atgaaaattggtgttatgtttggtaatccagaaaccacaactggtggtaacgcacttaag
ttttacgcatcggttcgtcttgatattcgtcgtactggctctatcaaagaaggcgatgaa
atcgttggtaacgaaacccgtatcaaggttgttaagaataagattgccgcaccatttaag
caggccgaaacacaaattctgtacggcaaaggcttcaaccgcgaaggcgaattgatcgat
ttaggtgtgaagcacaaacttgttgaaaaagcgggtgcttggtacagctacaatggtgac
aagattggtcaaggtaaagcaaatgcaggtaaatatctgcgtgataacccagaagcagct
cttgcaatcgatactaaattacgagaaatg------------------------------
------------------------------------------------------------
---atgcagggttctgtaacagaatttcttaagccacgtcttgttgacatcgaacagatc
aacacgacacacgcaaaagtaactcttgagccgttagagcgtggtttcggtcatactcta
ggtaatgctcttcgccgcattcttctatcttctatgccaggttgtgctgtaacagaagtt
gagattgaaggcgtattacacgaatacagcaccaaagaaggtgtacaagaagatatcctt
gagattcttcttaacctaaaaggtttagctgttcgcgttgccgaaggcaaagatgaagtg
tttataacactgaacaaatcaggctcaggccctgtggttgcaggtgacatcacccatgat
ggtgatgtagaggtcgtaaatcctgaacacgttatttgtcacctaacggatgacaacgct
gagatcgctatgcgtatcaaagttgaacgtggtcgtggttacgttccagcttccgctcgc
attcataccgaagaagatgagcgtcctattggtcgtttgctcgttgacgctacatacagc
ccagtagacaaaattgcctactctgttgaagcggcacgtgttgaacaacgtaccgattta
gacaagcttgttatcgatatggaaacgaacggtactctagaacctgaggaagctatccgt
cgtgcagctactattttagctgaacaactggatgcattcgtagatcttcgtgatgtacgt
gttcctgaggagaaggaagagaagccagaattcgatcctatcctactgcgtcctgtagac
gatcttgaactaacagttcgctctgccaattgtttgaaagcagaagcgattcactacatc
ggtgatcttgtacagcgtactgaggttgagctacttaaaacgccaaaccttggtaagaaa
tctcttacagagattaaagacgtacttgcatcacgtggtctttctctgggcatgcgccta
gaaaattggccgccagcgtctatcgctgaagattaa------------------atgggt
aaatcactcgttatagtggaatcaccagccaaggcaaaaactattaataagtaccttggt
aaagatttcatcgttaaatctagcgtcggtcatgtgcgtgatcttccgacggcgggtcaa
agtaccggaaaaaaagctgcagctatctcgactaaagggatgagtgttgaggaaaaagca
cgcatcaagaaagaaaaagaccgcaaagctttaatcaagaaaatgggcattaacccattt
aatgactgggaagcgaattatcaaatacttccaggtaaagaaaaagtcgtcgccgaacta
cagaaattggctaaagatgctgattatgtttatctcgcaaccgatttggaccgcgaagga
gaagcgatcgcatggcatcttcgtgagatcatcggcggtgatgaacagcgatacaaacga
gtggtctttaacgaaatcaccaaaaatgcgattcagcaggcttttgaaacgcctggtgaa
ttgaatatggatggagtcaatgcccaacaagctcgacgttttatggatcgagtggttggc
tttatggtttcgccattactctggaaaaaagtagcacgaggtttatcggctggtcgagtt
cagtcggttgcggttaaacttcttgtcgaacgagagcgtgaaattaaagcgtttattcca
gaagagttttgggacattcatgcgaatactctgactagtacagagactaatttccgttta
caagttgctcaaaaagacggtgttgcttttaagccgaccaatgaacagcaaacgctatct
gcggttaataccttagaaaatgccacttttgaagtgtgcaagcgtgaagatagaccgaca
tcaagtaagccatctgcgccttatatcacttcaacactgcagcaagctgcgagtacacgt
ctcggctatggcgtgaaaaagaccatgatgcttgctcagaggctgtatgagggtggttac
atcacgtacatgcgtacagattcaactaacttgagttcagaggctgtagagtctgtgaga
gagtatatcaacactgagttcggtgagagctacttgccagctaaacctcttgtttacggt
agcaaggaaggcgctcaagaagctcacgaagcgattcgtccgtctagtgttgaggttaaa
acggaagacttgcaaggtatagaacctgacgctcagaaagtgtacacattgatttggaat
cagtttgttgcctgtcaaatgacgcaagccaaatacgattctaccaccgtgagcgtgaaa
gcggatgaatacacattaaaagcgaaaggtcgcatcctcaagtttgatggttggactcgt
gttcaacgtccgttaggtaaaa---atgaagatcagattttgcccgcagtacaagttggc
gatacattaaagcttgaaactctagagccgaaacaacattttaccaagccaccagcccga
ttcacggaagcggcacttgtgaaagaactagagaagcgtggcattggtcgtccttctaca
tacgcctctattatttctacgattcaagaccgtggttatgtcaaagtggaccaacgtcgt
ttctatgcagagaaaatgggtgaaattgtcaccgatcgcctcgatggtagtttcgatgat
ttaatgaactttgactttaccgctcgaatggaagctaagcttgaccaagtcgcagaaggt
aatatggactggaagggggttctcaacaacttcttcacagactttaccggtgatttagaa
aaagccgatctcgatgagcttgaaggcggaatgaagccaaacaatattgtggaaaccgat
attgaatgcccaacctgctcgagacctatggggattcgcaccgcatcaacaggcgtgttc
ttaggttgttcgggttatgcgttgccacccaaagagcgttgtaaaacgacaataaaccta
ggcgatgaagacggtattatcaatgtactcgaag---aagacgttgaaaccgaggcattg
agagctaagaaacgttgtccgatttgtgaaacagcaatggatgcgtatctgattgacgaa
aaacgtaagatgcatgtttgtggtaacaacccaaattgtgatggttacgttgttgagtac
ggtgaattcaaagttaaaggttacgacggtcctcttgttgaatgcgataaatgttcttca
gatatggtgctaaaaaatggccgctttggaaaatatatggactgtaccagcgagacctgt
aagaacacgcgtaagattctgagaaatggggaagttgcaccacccaaagaagatccggtt
catttacctgaattaccatgtg---aaaattcagatgcgtattttgttttgagagatggt
gcgtctggtctattcatggcggcgagtaactttcctaaatcgcgtgaaacccgggcacca
ttggtttccgagttggttcggtttaaagataggctatcccctaaatttacttacttggct
gatgcgccaacggaagaccctgatgggttgcctaccgtagttcgatttagccgtaaaacg
aaagaaaactatgtgcggtctgaaatagacggtaagccttctggctggactggcatgttc
gtcgatgggaaatgggaaattaccgataaaaggaaaaa-------------
>Asalmonicida_LFI1238
atgtttgagccgatgatggaaatgtccgacgacgcagtaattaaagttgttggtgtaggt
ggcggtggcggtaatgccattgaacacatggtacgtgagtcaattgaaggcgttgagttt
atcagtgtaaatactgatgctcaggcacttcgtaagacgagtgtaaacacagttattcag
attggtggagacatcacgaaaggcttaggtgcaggtgcaaacccacaagtaggccgtgat
gcagctctagaagatcgagaagcgattaaagaagctctgatgggtgccgatatggtattt
attgcagcgggcatgggtggcggtacaggtactggtgcggctccaattattgctgaagtt
gcaagagagctgaacatcttgaccgttgctgtcgtaacaaagccatttagctttgaaggt
cgtaagcgtcttgcttttgctgagcaaggaatcgaagaattatcaaaacatgttgattca
ttaattacgattccaaatgaaaaattacttaaagtacttggtcgtggtattacgttatta
gaagcgtttgcgaaagcaaatgatgttcttcgtaatgcagttcaaggtattgctgagtta
attactcgtccaggtatgatcaacgtcgatttcgcggatgttcgtacggtaatgtctgaa
atgggacatgcaatgatgggtagcggcgtcgccgttggtgaagaaagagcagaagaagcg
gctgagatggctatctcaagcccattgcttgaagatatcgatttggctggtgctcgtggt
gttcttgttaacattactgctggtcttgatatgcgccttgacgaatttgaaaccgttggt
aacacagtaaaagcatttgcttcagataatgcgacagtcgttattggtacgtctttagac
cctgatatgactgatgaaattcgagttactgtagttgcgactggtatcggcactgaaaaa
aagcctgaaattacattagtaacaaataaagcaacatcagcgccag--------------
------------------------------------------------------------
------------------------------------------------------------
------------------------------------------------------------
------------------------------------------------------------
------------------------------------------------------------
------------------------------------atgactatcaaagtaggtattaac
ggttttggccgtattggacgttttgttttccgtgcatctgtagagcgcaacgacatcgaa
gttgttggtattaacgatcttatcgacgttgaatacatggcttacatgcttaagtacgac
tcaactcacggtcgtttcaacggtactgttgaagtagttgacggtaacctagtagttaac
ggtaacactgtacgtgtaactgctgaacgtaacccagaagatcttaagtgggatgcaatc
aacgttgacgttgttgctgaagctactggtcttttccttactgacgaaactgctcgtaaa
cacatcacagctggcgctaagaaagtagttcttactggtccttctggtgacgt---tcca
atgttcgttatgggcgttaacgctgcagattacgctggtcaagatatcgtttctaacgct
tcttgtactactaactgtcttgcacctatcgctaaagtacttaacgacaagtggggcatt
gaatctggtcttatgactacagttcacgcaactacagcaactcaaaaaactgtagatggt
ccttctgcgaaagactggcgtggtggccgtggtgcttctcaaaacatcatcccatcttca
actggtgcagctaaagcagtaggtaaagtaattcctgagcttaacggccttctaactggt
atggctttccgcgtaccaactgcaaacgtttctgttgttgaccttacagttaacctaaaa
actgctgcaacttacgaagaaatctgtgctgaaatgaaacgcgcttctgaaaatgaattt
gctggcgttttaggctacacagaagaagctgttgtttctcaagacttcatcggcgaaaca
caaacttcagtatttgatgctgcagctggtgttgctctaactgacaaattcgttaagctt
gtatcttggtacgacaacgaaatcggttactcaaacaaagttcttgacctaatcgctcac
gtttctaagtaa-----------ttatgattcatcgagtattaaagtactaaaaggtctg
gatgcggtacgtaagcgtccgggtatgtatatcggcgacaccgacgacggtactggtctt
caccacatggtgtttgaggttgtcgataactcaatcgatgaagctcttgctggtcactgt
agcgacattattgttaccattcatgaagatgactctgtctctgtaagtgatgatggtcgt
ggtataccaactgaaattcacgaagaagaaggcgtatctgctgcagaagttatcatgacg
gtacttcacgcaggtggtaagtttgatgataactcatacaaagtatcgggtggccttcac
ggtgttggtgtttcggttgtaaatgcattatcagagaaagtggagctaacgattaatcgt
agaggcgaaattttccaacaaatttattgtcatggtgttcctcaggctccattagccgtc
attggtacaacagatacaacgggtactaaaatccgtttttggcctagtgaccaaacgttc
gcaaatattg---aatttgtgtatgacattctagcaaaacgcttacgtgagctttctttc
ttaaactctggcgtatctatccgtctacaagatatgcgtgaagaagataaatctgatcac
ttcatgtttgaaggtggcatcaaagcgtttgttactcacttgaaccgtaataaaacacca
gtacatcagaaaatattctattttgattctgagcgtaaagaagacggtattgttgtagaa
gtagcgatgcagtggaatgactcttaccaagagaacattttctgttatacgaataacatc
ccacaacgtgatggcggtgctcacttatctggcttccgttctgcgttaacacgtactttg
aactcgttcatggacaaagaaggcttttctaagaaagcaaaatc---atctgcgtcaggt
gatgatgctcgtgaaggcctaactgccgttgtttctgttaaagtgcctgatcctaagttc
tcaagccaaactaaagataaactggtttcttcagaagtgaagtcagcggttgaatcggca
atgaacgaaaaactggctgaattcttagcgg--------------aaaatccaggcgaag
ctaaaatggtttgttctaaaatcattgatgcggctcgtgctcgtgaagcggctcgtaagg
ctcgtgaaatgactcgtcgtaaaggcgcgttagatatcgctggtcttcctggtaagctgg
ctgattgtcaggaaaaagatcctgctcaatctgaactatacatagtggaaggggactctg
ctggcggttcagccaagcagggacgtaaccgtaaaaaccaagcgatccttccgcttaaag
gtaaaattctaaacgtagaaaaagcacgttttgataaaatgatctcttctcaagaggttg
gtacgttaattactgcactaggttgtggtattggtcgtgacgaatacaatccggataaat
tgcgttaccacaacatcatcatcatgaccgatgccgatgtcgatggttcacacatccgta
ctttgctattgacgttcttctatcgtcaaatgccagaattgattgaacgtggctacatct
acattgctcaaccacctctttacaaagtaaagaaaggcaaacaagagcaatacattaaag
atgaagaagcgatgg---------------------------------------------
------------------------------------------------------------
------------------------------------------------------------
------------------------------------------------------------
------------------------------------------------------------
------------------------------------------------------------
------------------------------------------------------------
------------------------------------------------------------
------------------------------------------------------------
------------------------------------------------------------
------------------------------------------------------------
------------------------------------------------------------
-----------------------------------------------------atgttta
agaaacttcgtggcatgttttcaaacgatctttcaatcgatctaggtactgccaacacac
ttatttatgtaaaaggtcaaggcatcgttcttgatgaaccttctgttgttgctattcgtc
aagaccgtaatggttcagcgaaaagcgtagcggctgttggtcacgaagcaaaacgaatgc
taggtcgtactcctggtaatatttctgctatccgtccaatgaaagatggcgttatcgctg
acttttacgtcaccgaaaaaatgttgcaacacttcattaagcaagtgcacgacaacagct
tcttacgtccaagcccacgcgttcttgtttgtgtaccttgtggttctacgcaagttgaac
gccgtgctatccgtgaatcagctcaaggtgctggtgcccgtgaagtcttcctaattgatg
agcctatggctgctgctatcggcgctggcttaccggtatctgaagcgaccggttctatgg
tggttgatataggtggtggtacaacagaagttgccgttatctcactgaacggtgtggttt
actcatcgtctgttcgtattggtggtgaccgttttgatgaagcgatcattaactacgtac
gtcgtaactacggtagccttattggtgaagcgacggctgagcgcattaagcacgagatcg
gttctgcataccctggtgatgatgtccttgaaattgaagtacgtggtcgtaaccttgcag
aaggtgttcctcgtagctttacactaaattcaaacgaaatcttagaagcgcttcaagagc
ctctttctggtatcgtttcagcagtaatggttgcactagaacagtgtccaccagaactag
catctgatgtttcagaacacggcatggtattaacgggtggtggtgcactacttcgtgatt
tagaccgtcttttgactgaagaaactgggatcccagtggttgttgcagagaatccattaa
catgtgttgctcttggcggcggtaaagcattagaaatgatcgatatgcacggtggcgatc
tctttagtgacgagtaa-----atgacgacgaacccgaaaccagtatatcagcgtattct
attaaaacttagtggtgaagcactt-caaggcgaagagggttttggtattgaccctgcaa
ctcttgagcgtatggctcaggaagtaaaagaactgattgaacttggtgttcaagttggtg
ttgttattggtggcggtaatcttttccgcggagccggtcttgctgaagcaggcatgaatc
gtgttgttggtgaccacatgggtatgctagcaacggtaatgaatggccttgctatgcgtg
atgcgcttcatcgtgcttatgttaatgctcgtgttatgtctgcgattcctctaaaaggcg
tgtgtgacgattacaactgggctgacgctatcgctcaacttcgtcaaggccgcgtagtga
ttttctctgcaggcacaggcaacccattctttacgacagattcagctgcgtgtttacgtg
gtattgaaatcgaagctgatgttgtattaaaagcaaccaaagttgatggcgtatacactg
ctgacccggtatctaaccctgatgcagaattatatgata-aacttgattacaacacagtt
cttgaaaaagaattaaaagttatggacttagcagcgtttactcttgctcgtgaccacaaa
atgccaattcgtgtgtttaatatgaacaaacctggtgcattacgtcgtgtagtaatgggt
gaggcagaaggtactttaatcagcagtgctgaataa------------------------
------------------------------------------------------------
------------------------------------------------------------
------------------------------------------------------------
------------------------------------------------------------
------------------------------------------------------------
---------------atggacgataacaagaaaaaagcactggccgcagcattaggtcaa
attgaaaaacaatttggtaaaggttcaatcatgaagttgggcgataaccgcacaatggat
gttgaaactgtgtctactggttctttatctcttgatattgccctaggtgccggtggttta
ccaatgggacgtatcgtagaaatttacggccctgaatcatcaggtaaaacaacactaact
ttagaagtgattgctcaagcacaaaaagcagggaaaacctgtgcatttattgatgcagag
cacgcattagaccctatttacgcacaaaaacttggtgttgatattgaccaattgttatgt
tctcaacctgatactggtgagcaagcgttagaaattgttgatgcgttagctcgttctggt
gcggttgatctaattgttgttgattctgtggcggctttaacacctaaagctgaaattgaa
ggcgaaatgggcgatagtcacatgggtcttcaagctcgtatgctatcgcaagcaatgcgt
aagttaacgggtaatttaaaacagtcgaactgtatgtgtatcttcattaaccaaattcgt
atgaaaattggcgtaatgtttggtaacccagaaacaacaactggtggtaatgcattgaag
ttctatgcttctgttcgtcttgatattcgtcgtactggcgcagtaaaagatggcgatgaa
gttgttggtaatgagactcgcattaaagttgttaagaataaaattgcagcgccatttaaa
caagctgaaactcaaattctatacggtaaaggttttaaccgtgaaggcgaactgattgat
ttaggtgttaaacataaattagtcgataaagcaggcgcttggtatagctacaatggcgat
aagatcggtcaaggcaaagcaaacgcatctaaatttatgcgcgaaaatccagaaattggc
gcagagcttgataagaaattacgtgaaatgct----------------------------
------------------------------------------------------------
---atgcagggttctgtaacagaatttctaaagccgcgtctagttgacattgaacaagtt
agcctgactcacgcaaaagtaactcttgagccattagagcgtggtttcggccatactcta
ggtaacgctctacgtcgtattttactatcttcaatgccgggttgtgccgtaactgaagta
gaaatcgaaggcgtattacatgagtacagcaccaaagaaggtgttcaggaagatatcctt
gaaatccttctaaaccttaaaggcctggccgttaaggtt---gagggtaaagatgaagtt
atcattactcttaacaagtctggtgcaggccctgttgttgcaggtgacatcacccatgat
ggtgatgttgagattgcgaacccagagcatgtaatctgccacttaactgatgacaatgct
gaaatcagcatgagaatcaaggtagagcgtggtcgcggctatgtaccgtcaacagctcgt
atccatactgaagaagatgagcgtccaatcggtcgtttgcttgtcgatgcaacttatagc
ccagtagataaaatatcttatgcggttgaagcggcacgtgtagagcaacgtactgactta
gacaaacttgttatcgatatggaaacgaatggtacgcttgatcctgaggaagctatccgt
cgtgcagctacaattttagctgaacaattggatgcatttgtagatcttcgtgatgtacga
gttcctgaagaaaaagaagaaaagccagagttcgatccgatcctactgcgtcctgtagac
gatcttgaactaacggttcgctctgctaactgtttgaaagcagaagcgattcactacatt
ggtgatctggtgcagcgcactgaggttgagttacttaaaactccaaaccttggtaagaaa
tctttaactgaaattaaagatgttctagcttcacgtggtctttctttaggcatgcgccta
gagaactggccaccagcgtctatcgctgaagattaa------------------atgggt
aaatctctagttatcgtggagtcaccagccaaagctaaaactattaacaaataccttggc
aaagacttcatcgtaaaatccagtgtaggtcacgttcgtgatttgcctatgggttcgaca
agcaccggaaagaaaacggcggcagcgtcaaccaaaggtatgagtgttgaagataaagca
cgcattaagaaagaaagagacaagaagaatctgatcaataaaatggggattgacccatat
aacgattgggcggcgaattaccaaattcttcctggcaaagaaaaagtcgtagcagaatta
caaaaactggctgaaaatgcagacactatctatctcgcaaccgatttagaccgtgaaggg
gaagctattgcgtggcaccttcgcgagatcatcggtggtgatgattcacgctataaacga
gtagtttttaacgaaattacaaaaaatgcgattcaacaagcgtttgaaactccaggcgaa
ctaagtatgccaggggttaacgcacagcaagcacgtcgtttcttagatcgtgttgtaggc
ttcatggcttctccgctattgtggaaaaaagtggctcgtggtttgtctgcgggtcgtgtt
caatccgttgccgtgaaagttttggttgagcgtgagcgtgaaatcaatgcctttattcct
gaagagttctgggatattcatgcagatacactgacgtctggaaaagaaaatttccgtctg
caagttgcacagcgtaatggttcggtatttaaaccactgaatcaagcggatacagaatca
gcggtaagtattcttgaaaaagcggaatacgaagtttgtaaacgtgaagaccgcccaacg
aaaagtaagccatcggcaccttatatcacgtcaacactgcaacaagcagcaagtacacgc
ttaggttacggtgtgaaaaagaccatgatgctagctcagcgcctctatgagggcggttac
atcacttatatgcgtactgactcaactaacttaagtaaagaagctgtagagacgttacgt
gagtttattggttctgagtatggcgagagctatttaccggctgctccaattatttatgga
agcaaagaaggcgcacaagaagctcacgaagcgattcgcccttcaagtgtggatgtgaaa
gtagatgacctgcaaggtatggaagccgacgctcataaactttacaacctaatttggaat
caatttgtgtcatgtcaaatgacgccagcacaatatgattcaaccacattgagcgtaaaa
gccgatgaattcaccttaaaagcgaaaggtcgtatccttaagtttgatggttggactcgc
gtgcaacgtccaatgggtaaaa---atgaagatcaattgcttcctgccgttcaacttggc
gataagctaaaactagaacagcttgatccgaaacaacactttactaagccaccagcgcgt
ttcacagaagccgcattggttaaagaacttgagaaaaaaggcattggtcgtccatcgact
tacgcatcaatcatctcaacgattcaagaccgtggctacgttcgtgttgaaagccgtcgt
ttctatgcagaaaaaatgggcgaaattgttactgaccgtctaaatcaatcgtttgatgat
ttgatggattacgattttactgctcgtatggaaggcaatttggataagattgctgaaggc
agcaaagattggaaagaagtgctaaatgcgttcttccaagacttcactgacgatatagca
aaagctgagcttgatgaatcagaaggcggcatgtcaccaaataatatcgtagaaactgat
attaaatgtccgacgtgtgaccgtaacatgggtattcgtactgcatcaactggggtattc
cttggttgttcaggttacgcattaccgccaaaagagcgctgtaagaaaacgattaactta
ggtaatgaagagggcattattaatgttcttgaag---aagacgtagaaacggccgcatta
cgagccaaaaaacgttgtcctaagtgtgaaacagcaatggatccttacctaatcgatcaa
gatcgtaaactgcatgtttgtggtaataacccgaactgtgatggttatattgttgagaaa
ggtgagttccaacttaaaggctatgatggacccattgttgagtgtgacaaatgtggttct
gatatggaacttaagaacggtcgctttggtaaatacatggattgtacgagtgagacgtgt
aaaaacacacgtaagatcctaagaaatggcgatgttgcgccaccaaaagaagatccagta
caccttcctgaattggaatgtg---aaaaatctgatgcgtactttgtgttgcgtgatggt
gcatctgggttattcttagcggcaagtaccttccctaaatcgcgtgaaacacgagcgcca
ttagtggaagagttagttcgctttaaagatcgtttatcgcctaagtttgtgtacttaacg
gaagcgccaacgcacgatccagacggtaaaccagccgtaattcgttttagccgtaagact
aaagaaaattacgttcgtactgaaactgatggtaagccatcaggttggacggcgttatat
cttgatgggaaatgggctg--------------------------------
>Vmimicus_LMG7896T
--------------------------------------------agtcgttggagtgggt
ggtggcggcggtaacgccgttgaacacatggtgcgtgaatccatcgagggtgtggaattc
atcagtatcaataccgatgcacaggcactgcgcaagacaagcgttggtactgttattcaa
attggtggcaatatcaccaaaggtctaggagccggagctaacccacaagtgggtcgtgat
gcagcactagaagataaagaacgcattaaagaattcctgactggtgccgatatggtgttt
atcgcagcaggtatgggtggcggtacaggaaccggagctgcaccagtgattgccgaagtg
gcaaaagaactgggcattctgacggttgctgtggtaaccaaacctttcagctttgaaggt
aaaaagcgtctggcttttgctgaacagggaattgaagagctgtcaaagcatgttgattca
ctgatcactattccaaacgaaaaactgctcaaagtgttggggcgtggtatcacgttactg
gaagcctttgcgagcgcgaacaacgtacttaaaaatgcagtgcaaggcatcgctgaactg
attactcgcccgggcatgattaacgtcgactttgcggacgtacgcactgtgatgtcggaa
atgggtcatgccatgatgggtagcggtgttgcaagaggtgaagaccgcgcggaagaagct
gctgaaatggcgat----------------------------------------------
------------------------------------------------------------
------------------------------------------------------------
------------------------------------------------------------
------------------------------------------------------------
------------------------------------------------------------
------------------------------------------------------------
------------------------------------------------------------
------------------------------------------------------------
------------------------------------------------------------
------------------------------------------------------------
----------------------------tccgtgcagcgcaagagcgcaatgacatcgaa
gttgtaggtatcaatgacctgatcgacgtagattacatggcttacatgctgaagtacgat
tcaactcacggccgtttcaacggtactgttgaagttgaaggtggtaacctgatcgtaaac
ggcaaaactgtacgtgtaactgcagaacgcaacccagctgacctgaaatggggtgaaatc
ggtgttgacgttgttgctgaagcaacaggtctgttcctgactgacgaaactgctcgtaaa
cacatcgaagctggtgcgaagaaagttgttctaactggtccttcaaaagacaagactcca
atgttcgtaatgggcgttaaccacaagacttacgctggtcaagacatcgtttctaacgct
tcttgtactactaactgtctggcgcctatcgctaaagtactgaacgacaacttcggtatc
gagtctggcctgatgactactgttcacgcaacaactgcaactcaaaaaacagttgacggt
ccttcagcgaaagactggcgcggtggccgtggtgcttctcaaaacatcatcccatcttca
actggcgcagcaaaagcagtaggcgttgttcttccagaactgaacggcaaactgactggt
atggctttccgcgtaccaactgctaacgtttctgtagttgacctgactgttaacctgcaa
aaagcagcgtcttacgacgacatcaaagcagctatgaaagcagcttctgaaggcgaacta
gctggtatcttgggctacactgaagatgcagtagtttctactgacttcaacggtgacact
cgcacttctatcttcgatgctgacgcaggtatcgcactaactgaca--------------
------------------------------------------------------------
------------------------------------------------------------
------------------------------------------------------------
------------------------------------------------------------
------------------------------------------------------------
------------------------------------------------------------
------------------------------------------------------------
----------------------------------aaaaagtgctgcttaccatttatcgt
ggtggcaagattcacacccaaacttaccatcacggtgtgccacaagcaccgttgtctgta
gtgggtgagactgagcgtaccggtactaccgtacgtttctggcctagtgcacagactttt
accaatatcg---aattccattacgacattctggctaaacgcctgcgtgagctgtcattc
ctgaactctggcgtgtcgatcaagctgacggatgagcgtgaagaagataagaaagaccac
ttcatgtatgaaggtggtattcaagcgtttgttacccacttgaaccgtaacaaaacgccg
atccatgaaaaagtattccacttcaaccaagagcgt---gaagatggcatcagcgtggaa
gtggcaatgcagtggaacgatggtttccaagaaaacatctactgctttaccaacaacatc
ccacagcgtgatggcggtacccacttagccggtttccgtggtgcgttgacccgtactttg
aacaactacatggacaaagaaggcttctcgaagaaagcccaagc---ggcaacctcgggt
gatgatgcgcgtgaaggcttaacggcggtggtttcggtgaaagtaccggatcctaaattc
tcgagccaaaccaaagataagctggtttcttcggaagtgaaatccgcggttgagtcagcc
atgaatgagaagctggcggatttcctggcgg--------------aaaacccaagcgaag
cgaaaaacgtttgttcgaagattattgatgcggcgcgtgctc------------------
------------------------------------------------------------
------------------------------------------------------------
------------------------------------------------------------
------------------------------------------------------------
------------------------------------------------------------
------------------------------------------------------------
------------------------------------------------------------
------------------------------------------------------------
------------------------------------------------------------
------------------------------------------------------------
------------------------------------------------------------
------------------------------------------------------------
------------------------------------------------------------
------------------------------------------------------------
------------------------------------------------------------
------------------------------------------------------------
------------------------------------------------------------
------------------------------------------------------------
------------------------------------------------------------
------------------------------------------------------------
------------------------------------------------------------
------------------------------------tcgatttaggtaccgccaacacac
ttatttatgtcaaaggacagggtattgttcttgatgaaccttctgttgttgctattcgtc
aggacaaaggccgtggcggtaaaaccgttgcagcagttggtcatgccgcaaagcagatgc
tcggtagaactcctggcaacatttctgcgattcgcccaatgaaagatggcgtaattgctg
acttttacgtgacggaaaaaatgctgcagcattttattcgccaagtgcatgacaacagcg
ttctaaaacctagcccacgcgtactggtgtgtgtgccttgtggttcaacccaagttgaac
gccgtgcgatccgtgaatcagcactgggtgcgggtgcgcgtgaagtttacttgattgatg
agccaatggcggcagcaatcggcgcaggtctgcgtgtttctgaaccaaccggttcaatgg
tgattgatatcggtggtggtactacggaagttgcagtgatctcgctaaatggtgtggttt
actcttcttctgtgcgtatcggtggtgaccgctttgatgaagcgatcattaattatgttc
gtcgtaactacggtagcttgattggtgaagcaacggcagaaaagatcaaacacgagatcg
gttcagcttatccgggtgatgacgtacaagaaatcgaagtacgcggtcgtaaccttgcgg
aaggtgtgccacgtagcttcacactgaactccaatgaaatccttgaagcgttgcaagagc
cgctgacaggcatcgtttctgcagtgatggttgcactagaacagtgtccacctgaactgg
catcagacatctctgaaaacggtatggttctgactggcggtggtgcactgttgaaagatc
tggatcgtctcctgatggaagaaaccggtattccagttgtaatcgctgatgatccactga
cttgtgtggctcgtggtg------------------------------------------
------------------------------------------------------------
-ttaaaactgagtggtgaagcgcta-caaggcactgaaggttttggtattgatccaacgg
tacttgaccgtatggctcaggaagtaaaagaactggttgaactgggcgtacaagtgggtg
ttgtgattggtgggggtaacctgttccgtggtgcaggccttgcaaaagcaggcatgaacc
gcgttgtgggtgaccatatgggtatgctggcaaccgtgatgaacggattggcgatgcgtg
atgcattgcaccgtgcttatgttaacgcacgtctaatgtctgctattcctctgaatggtg
tgtgtgacgattacagctggtccgatgcgattcgtgaattgcgccaaggccgtgtggtaa
ttttcgctgcgggtactggtaatcctttctttactaccgattctgcagcgtgtctgcgcg
gtattgagattgaagctgacgtggttctcaaagcgacgaaagtagatggtgtttacagcg
ctgacccggtagccaacccagatgcacaactgtatgata-agcttgcttacaacgatgtg
ctt---------------------------------------------------------
------------------------------------------------------------
------------------------------------------------------------
------------------------------------------------------------
------------------------------------------------------------
------------------------------------------------------------
------------------------------------------------------------
------------------------------------------------------------
------------------------------------------------------------
-----------------------ttccatcatgcgcctaggcgacaaccgtgccatggac
gtagaaaccatttcgaccggttctctatctcttgatatcgctttgggagcgggtggcctg
ccaatgggacgtatcgttgagatcttcggcccagaatcttcaggtaaaacaacgttaact
cttgagctgattgccgctgcgcagcgtgaaggtaaaacctgtgcctttatcgatgctgag
cacgcgctggatccggtttatgccaagaaactgggtgttaatatcgatgagctactggtt
tctcagccagataccggcgaacaagcactagaaatttgtgatgcactggctcgctctggt
gcggtagatgtgattgttgtcgactctgttgcggctttgacaccaaaagcagaaattgaa
ggcgaaatgggcgacagccacatgggtctgcaagcgcgtatgttgtcgcaagcgatgcgt
aaactgacgggtaacctgaagcaatccaactgtatgtgtatcttcatcaaccaaattcgt
atgaagattggtgtgatgtttggtaaccctgaaaccacaacgggtggtaacgcactgaaa
ttctatgcttctgttcgtcttgatattcgtcgtactggcgcaatcaaagaaggcgaagaa
gtcgtgggtaacgaaacccgcatcaaagtagtgaagaacaagattgctgcaccgtttaaa
gaagccaacactcaaattatgtacggccaaggtttcaaccgcgaaggtgagttgatcgat
cttggtgtgaaacacaaaatggttgaaaagtcaggcgctt--------------------
------------------------------------------------------------
------------------------------------------------------------
------------------------------------------------------------
----------------------aatttcttaagccacgtcttgttgatatcgaacaaatc
agcacgacacacgcaaaagtaactcttgagccgttagagcgtggtttcggccatactctg
ggtaatgcacttcgccgtattcttctatcttcaatgccaggttgtgctgttactgaagta
gagattgaaggcgttcttcacgagtacagcaccaaagaaggtgttcaggaagatatcctt
gagattctcttgaacctgaaaggtctggctgttcgcgttgccgaaggcaaagatgaagtg
ttcattacactaaacaaatcaggctcgggccctgtggttgcaggtgacatcacccatgac
ggtgatgtagagatcgtaaaccctgaacacgtaatttgtcatttaacttctgacaatgct
gcgatcgctatgcgtatcaaagtagaacgtggtcgtggttatgttccagcttctgcccgt
atccatactgaagaagacgagcgtccaattggtcgtctgcttgtcgatgccactttcagc
ccagtagacaaaattgcctactcagttgaagcggctcgtgttgagcaacgtactgacctg
gataagctagttatcgatatggaaactaacggtactcttgagcctgaggaagcaatccgt
cgcgcagcaactattcttgctgagcaattggatgcgttcgtagatcttcgtgatgtacgt
gtacctgaggagaaggaagagaagccagaattcgatccgatcctactgcgtcctgtagac
gatcttgaactaacagttcgctctgctaactgtctgaaagcagaagcgattcactacatc
ggtgatctggtacagcgcactgaggttgagcttcttaaaacgccaaaccttggtaagaaa
tctcttacagagattaaagacgtgcttgcatcacgtggtctgtctctgggcat-------
------------------------------------------------------------
------------------------------------------------------------
------------------------------------------------------------
------------------------------------------------------------
------------------------------------------------------------
------------------------------------------------------------
------------------------------------------------------------
-------------------------------------------------------aacga
gtagtatttaacgagatcaccaagaacgcgattcagcaggcattccaacagcctggagaa
ttgaatatggatggcgtaaacgctcagcaagcgcgccgtttcatggatcgcgtggtgggc
ttcatggtttctccactgctatggaaaaaagttgcacgtggcctttctgcaggtcgcgta
cagtctgttgcagtgaaactcttggttgagcgtgagcgcgaaatcaaagcatttgttcct
gaagagttttgggacatcaatgcggatacgttgaccgcagacaagcaagatttccgtctg
ctggtggcacaaaaagatggtgtagcgttcaagccagtgaacgaaactgaagctttggct
gccgttgcggcgttgaacaaagcacaatatgaagtgtgcaaacgcgaagacaagccaacg
agcagcaaaccaagtgcgccatttattacttcaaccttgcagcaagcggcgagtacacgc
cttggctacggggtgaaaaagaccatgatgctcgctcagcgtctgtatgaagcgggctac
atcacctatatgcgtactgactcaactaacttgagcgcagaagcggtagacaatgtacgt
ggctatattactaagcattacggcgaagcctatttaccgagtcagccgaatgtgtatggc
agcaagcaaaatgc----------------------------------------------
------------------------------------------------------------
------------------------------------------------------------
------------------------------------------------------------
------------------------------------------------------------
------------------------------------------------------------
------------------------------------------------------------
------------------------------------------------------------
------------------------------------------------------------
------------------------------------------------------------
------------------------------------------------------------
------------------------------------------------------------
------------------------------------------------------------
------------------------------------------------------------
------------------------------------------------------------
------------------------------------------------------------
------------------------------------------------------------
------------------------------------------------------------
------------------------------------------------------------
------------------------------------------------------------
------------------------------------------------------------
------------------------------------------------------------
------------------------------------------------------------
------------------------------------------------------------
------------------------------------------------------------
---------------------------------------------------
>Vparilis_RC586
atgtttgaaccgatgatggaaatgtctgacgatgcggtaatcaaagtcgttggagtaggt
ggtggcggcggtaacgctgttgaacacatggtgcgtgaatccatcgaaggtgtggaattc
atgagtatcaatactgatgctcaggcactgcgcaaaacaagcgttggtactgttatccaa
attggtggcaatatcaccaaaggtctaggcgcaggtgctaacccacaagttggccgtgat
gcagcgctagaagacaaagaacgcattaaagaattccttactggtgccgatatggtgttt
atcgcagcaggtatgggtggcggtacaggaaccggagctgccccagtgattgccgaagtg
gcaaaagagttgggcattctaacggttgctgtggtaactaaaccttttagctttgaaggc
aaaaagcgtttggcttttgctgagcaggggattgaagagctatctaagcacgttgattca
ctgatcacgataccaaatgaaaagctgctcaaagtgttaggtcgtggtatcacgttactg
gaagcctttgcgagcgcgaacaacgtacttaaaaatgcagtgcaaggcatcgcagagctg
attactcgccctggcatgattaacgtcgactttgcggatgtacgcaccgtgatgtcggaa
atgggtcatgccatgatgggtagcggtgttgcaagaggtgaggaccgtgcggaagaggcc
gctgaaatggcgatttctagcccactactggaagacattgatcttgctggtgctcgtggt
gttcttgtgaacatcaccgctggtatggatatgcgactggatgaatttgaaactgtaggc
aatactgttaaagctttcgcttctgacaatgcaacagtagtgatcggtacttcgttagat
ccagatatggctgatgaaatccgtgtaacggttgtggcaacaggtattggtaccgagaaa
aaacctgatattacgttagtggcaggtggtaaagctaaagttgct---------------
------------------------------------------------------------
------------------------------------------------------------
------------------------------------------------------------
------------------------------------------------------------
------------------------------------------------------------
------------------------------------atgactatcaaagtaggtattaac
ggttttggccgtatcggtcgtttcgttttccgtgcagcgcaagagcgcaatgacatcgaa
gttgtaggtatcaacgacctgatcgacgtagattacatggcttacatgctgaagtacgat
tcaactcacggccgtttcaacggtactgttgcagttgaaggtggaaacctgatcgtaaac
ggcaaaactgtacgtgtaactgcagaacgtaacccagctgacctgaaatggggcgaaatc
ggtgttgacgttgttgctgaagcaacaggtctgttcctgactgacgaaactgctcgtaaa
cacatcgaagctggtgcgaagaaagttgttctgactggtccttcaaaagacaagacgcca
atgttcgtaatgggcgttaaccacaagacttacgctggtcaagacatcgtttctaacgct
tcttgtactactaactgtctggcgcctatcgctaaagtactgaacgacaacttcggtatc
gagtctggcctgatgactacagttcacgcaacaactgcaactcaaaaaacagttgacggt
ccttcagcgaaagactggcgcggtggccgtggtgcttctcaaaacatcatcccatcttca
actggtgcagctaaagcagttggcgttgttcttccagaactgaacggcaaactgactggt
atggctttccgcgtaccaactgctaacgtttctgtagttgacctgactgttaacctgcaa
aaagcagcgtcttacgacgacatcaaagcagcaatgaaagcagcttctgaaggcgaacta
gctggtatcctaggctacactgaagatgcagtagtttctactgacttcaacggtgacact
cgcacttctatcttcgatgctgacgcaggtatcgcactaactgacaagttcgttaaagtt
gtatcttggtacgacaacgaaatcggttactcaaacaaagttcttgatctgatcgctcac
atctctaagtaaatgtcgaacaattacgattcatcgagtattaaggtactgaagggtctg
gatgcggtacgtaagcgtccgggtatgtacatcggcgacactgatgatggcaccggtctg
caccacatggtttttgaggtggtagataactcaattgatgaagcgttggcgggttactgt
aaagacatcgtggtcactatccacgaagacaactcagtgtcagtcagcgatgacggtcgt
ggtatcccgactgaaatgcatcctgaagagaaagtatctgccgcagaagtcatcatgacc
gtactgcacgcaggcggtaaatttgacgacaactcctataaagtctccggtggtctacac
ggggtaggtgtgtcggtagtgaatgcgctttctgaaaaagtgctactcaccatctatcgt
ggtggcaagatccattcacaaacttaccaccatggtgtgccacaagcaccgttggctgtg
gtgggtgatacagagcgtaccggtacgaccgttcgtttctggccaagcgcacaaaccttt
accaatatcg---aattccattacgacattctggctaaacgtctgcgtgagctgtcattc
ctgaactctggcgtgtcgatcaagctgtcggatgagcgtgaagaagataagaaagaccac
ttcatgtatgaaggcggtattcaagcgtttgtgacccacttgaaccgcaacaaaacgccg
atccatgagaaagtcttccacttcaaccaagagcgt---gaagatggcatcagcgtggaa
gtagcaatgcagtggaatgatggtttccaagaaaatatctactgttttaccaacaacatc
ccacagcgtgatgggggtacccacttagctggtttccgtggtgcgttgactcgtacactg
aacaactacatggataaagaaggcttctcgaagaaagcgcaagc---ggcaacctcgggt
gatgatgcacgtgaaggcttaacggctgtggtgtcggtgaaagtgccggaccctaaattc
tcaagccaaaccaaagataagctagtttcttctgaagtgaaatccgcggttgagtcagcc
atgaatgaaaaactggcggatttcttggcgg--------------aaaacccaagcgaag
cgaaaaacgtttgttcgaagattattgatgcagcacgtgctcgtgaagcggcacgtaaag
cacgtgaaatgactcgccgtaaaggtgcgctagacttagctggtttgccaggcaaactgg
cggattgtcaggaaaaagacccagcattgtctgaactctacatagtggaaggagactcag
cgggcggttcagctaagcaaggccgtaaccgtaagaatcaagcgattctgccgctgaaag
gtaaaatcctcaacgtagaaaaagcgcgttttgacaagatgttgtcttcacaagaagtcg
cgactctgatcaccgcactgggctgtggtatcgggcgtgatgagtacaacccagataaac
tgcgttaccacaacatcatcatcatgaccgatgcggacgtcgacggctcgcacattcgta
ctctgctgttgaccttcttctaccgccaaatgcctgagctgattgagcgtggctacatct
acattgctcagccaccactctacaaagtgaaaaaaggcaaacaagagcagtacatcaaag
atgaagatgcgatgaaccagtaccaagtggcactggcgatggatggcgcagagctgcatg
tgaatgccgatgctcctgcattggcgggtgaaccgcttgagaagctggttcagcaataca
acgctgcgatcaaactggttgagcgcatgagccgccgttacccttacgcgatgctgcatg
agctgatttatgtaccacgcatcaatgcagacttgtgtgctgataaagcagcggttgaag
cgtggacccagcgtttagtcgaacaactgaatgctaaagaagtgggcgcgagccaataca
gcgttctggttgaacacaatgctgagctgaatgtgtatctgccaaaaattcaggtacgta
cccacggtgtgactcatgaatacctactgagtgctgacctgatcaactcgaaagagtacg
cgaagttagcggaactgtcagaagcgctggacggtttgattgaagcgggtgctttcatca
agcgtggtgaacgtgtgcagccaatcagcagctttgccgctgcacttgagtggttaatca
aagaatcgcgtcgcggtctgtctatccaacgctataaaggtctgggtgagatgaaccctg
atcagctgtgggaaactacgatggatccagacactcgtcgtatgatgcaagtgaccatcg
aagatgcggtaggcgcggatgagctgttcacgacgctgatgggtgatcaagttgaaccac
gtcgtgcatttatcgaaaccaacgcactgaaagtggccaacctcgacgtgta-atgttca
aaaaacttcgtggcatgttttctaacgacctatcgatcgatttaggtaccgccaatacac
ttatttatgtcaaaggacagggcattgttcttgatgaaccatctgtagttgctattcgtc
aggacaaaggccgtggcggtaaaaccgttgcagcggttggccatgccgcaaaacagatgc
tcggtagaaccccaggtaacatttctgcgattcgcccaatgaaagatggtgtgatcgccg
acttctacgtgaccgaaaaaatgctgcagcattttattcgccaagtacacgacaacagcg
tgttaaaaccaagcccacgcgtactggtgtgtgtgccttgcggttcaacccaagttgagc
gtcgtgccatccgtgaatcggcattgggtgcaggtgcgcgcgaagtttacttgattgacg
agccaatggcggcagcaatcggcgcaggtctgcgtgtttctgagccaaccggttcaatgg
tgattgatatcggtggtggtacgacggaagtggcggtgatctcgctcaacggtgtggttt
actcatcgtctgtgcgtatcggtggtgaccgttttgatgaagcgatcatcaattatgtgc
gccgtaactacggtagcttaattggtgaagcaacggcagaaaagatcaaacacgaaatcg
gctccgcttaccctggtgatgacgtgcaagagatcgaagtacgtggtcgtaaccttgctg
aaggtgtgccgcgtagtttcacgctgaactccaatgagatccttgaagcgctgcaagagc
cgctgacgggtatcgtctctgcagttatggttgcgctagagcagtgtccgccagaactgg
cttcggacatctctgaaaacggtatggttctgacgggcggtggtgcactgctgaaagatc
tggatcgtctgctgatggaagaaaccggtattccagttgtaatcgccgatgatccactga
cttgtgtggctcgtggtggtggtaaagccttagaaatgatcgacatgcacggtggcgatc
tgtttagcgaagaataa-----atgactacaaaccctaaaccagcttatcaacgtattct
gttaaaactaagtggtgaagcgcta-caaggcactgaaggttttggtattgatccaacgg
tacttgatcgtatggctcaagaagtaaaagaactggttgagctaggcgtgcaagtaggcg
tggtgattggtgggggtaacctgttccgtggtgctggtcttgcaaaagcaggcatgaacc
gtgttgtgggtgaccatatggggatgttggcaaccgtgatgaacggtttggcgatgcgtg
atgcgttgcaccgtgcttacgttaacgctcgtttgatgtcagcgattcctcttaacggcg
tatgtgatgattacagttggtctgatgcgattcgtgaattgcgtcaaggccgagtggtga
tctttgctgcgggtacaggtaacccattctttactacggattcggctgcgtgtctgcgtg
gtattgaaatcgaagctgacgtggttctcaaagcaacgaaagtggatggggtatacagtg
ctgacccggtagccaaccctgatgcacaactgtatgata-agcttgcttacaacgatgtg
cttgagaaagaactgaaagtgatggatttggcggcatttacactggcacgtgaccataaa
atgccaattcgtgtatttaacatgaataagccaggcgcacttcgtcgtgtcgttatgggt
gaggctgaaggtacactgatca--------------------------------------
------------------------------------------------------------
------------------------------------------------------------
------------------------------------------------------------
------------------------------------------------------------
------------------------------------------------------------
----cggagagagtaatggacgagaataaacagaaggcacttgcggccgccctcggtcaa
attgaaaagcaatttggtaaaggttccatcatgcgcctaggcgacaaccgcgcgatggac
gtagaaactatctcgaccggttctctgtctctggatattgcgttgggtgcaggtggtctg
ccaatggggcgtatcgttgagatcttcggccctgaatcttcgggtaaaacaacactgact
ctggaactgattgctgctgcgcaacgtgaaggtaaaacctgtgcgtttatcgatgccgag
cacgcgttggatccggtttatgccaagaaactgggcgtgaatatcgatgagctactggta
tctcaacctgatacgggtgaacaagcattggaaatctgtgatgctctggctcgctctggt
gcggttgacgtcatcgtggttgactcagtagcggctttgacaccaaaagcggaaattgaa
ggcgaaatgggcgatagccacatgggtctgcaagcgcgtatgttgtcgcaagcaatgcgt
aaactgacgggtaacctcaagcaatccaactgtatgtgtatcttcatcaaccaaattcgt
atgaagattggtgtgatgtttggtaacccagaaacgaccactggcggtaacgcactgaaa
ttctacgcttctgtccgtcttgatattcgtcgtactggcgcaatcaaagaaggcgaagaa
gtggtgggtaacgaaactcgcatcaaggtagtgaagaacaagattgcggcaccgtttaaa
gaagccaacactcaaattatgtatggccaaggtttcaaccgcgaaggcgagctaatcgat
cttggtgtgaagcataaaatggttgaaaaatcaggtgcttggtatagctataacggcgat
aaaatcggccaaggcaaagcgaatgcgtgcaagtacctgaaagaaaatacagaaattgct
aaaacgttagacaaaaaactgcgtgaaatgctgctt------------------------
------------------------------------------------------------
---atgcagggttctgtaacagaatttcttaagccacgtcttgttgatatcgaacaaatc
agcacgacacacgcaaaagtaactcttgagccgttagagcgtggtttcggccatactctg
ggtaatgcacttcgccgtattcttctatcttcaatgccaggttgtgctgtgactgaagta
gagattgaaggcgttcttcacgagtacagcaccaaagaaggtgttcaggaagatatcctt
gagattcttttgaacctgaaagggctggctgttcgcgttgccgaaggcaaagatgaagtg
ttcattacactgaacaaatcaggctcgggccctgtggttgcaggtgacatcacccatgac
ggtgatgtagagatcgtaaaccctgaacacgtaatttgtcatttaacatctgacaatgct
gcgatcgctatgcgtatcaaagtagaacgtggtcgtggttatgttccagcttctgcccgt
atccatactgaagaagatgagcgtcctatcggtcgtttgcttgttgatgctactttcagc
cctgtagacaaaattgcctactctgttgaagcagctcgtgttgagcagcgtactgacttg
gataagctcgttatcgatatggaaacgaatggtactcttgagcctgaggaagcaatccgt
cgcgcagcaacaattcttgctgagcaattggatgcgttcgtagatcttcgtgatgtacgt
gtacctgaggagaaggaagagaagccagaattcgatccgatcctactgcgtcctgtagac
gatcttgaactaacagttcgctctgctaactgtttgaaagcagaagcgattcactacatc
ggtgatctggtacagcgcactgaggttgagcttcttaaaacgccaaaccttggtaagaaa
tctcttacagagattaaagacgtgcttgcatcacgtggtctgtctctgggcatgcgtcta
gaaaactggccaccagcgtcaatcgctgaagattaa------------------------
------------------------------------------------------------
------------------------------------------------------------
------------------------------------------------------------
------------------------------------------------------------
------tgggaagcgaattatcaaattctgcccggcaaagagaaagtggtggcagagctg
caaaagctcgcgaaagacgcagacagcgtttatctcgcaaccgacttggaccgcgaggga
gaggccatcgcttggcaccttcgtgagatcatcggcggcgatgaaaagcgatacaaacga
gtagtatttaacgagatcaccaaaaatgcgattcagcaggcattccaacagcctggagaa
ttgaatatggatggcgtaaacgctcagcaagcgcgtcgtttcatggatcgcgtggtgggc
ttcatggtttctccactgctatggaaaaaagtggcacgtggcctctctgcaggtcgcgta
cagtctgttgcagtgaaactcttggttgagcgtgaacgtgaaatcaaagcgtttgtgccg
gaagaattttgggatatcaacgcggatacattgaccgcagataagcaagattttcgcctg
ctggtggcacaaaaagatggcctagcgttcaagcctgtcaacgaaactgaagctttgaaa
gcggtttctgcgctcaataaggcgcagtacgaagtgtgcaaacgcgaagacaagccaacg
agcagcaaaccaagtgcaccatttattacttcaaccttgcagcaagcggcaagtacacgc
ttaggctacggggtgaaaaagaccatgatgctcgctcagcgtctttatgaagcgggttac
atcacctacatgcgtactgattcaactaacttgagtgcagaagcagtagacaatctacgt
ggttatattgctaaacattacggtgaagcttatttaccgagccagccaaatgtgtacggc
agcaagcaaaatgcacaagaggctcacgaagcgattcgtccttcggatgtcaccgtcact
gctgacgatctggaaggaatggaagcggatgcgcacaaactgtatgccctgatctggaat
caatttgtcgcgtgtcaaatgacgccagcacaatacgattcaaccacagtcagtgtcaaa
gcggctgagtttactctgaaagcgaaaggtcgaatcctcaagtttgatggttggactcgt
gtacagcgtccgttgggcaaaa---atgaagatcagatcctgccaccggtgaaagtcggt
gacagcctaaagttagtcagtttagatccgaaacagcacttcaccaaaccgcctgcacgc
tttacagaagccgctctggtaaaagagctagagaaacgtggcattggccgcccatcaacc
tacgcttcgattatctcgacgattcaagaccgtggctatgtgaaagtcgaccagcgtcga
ttctttgcagaaaaaatgggtgaaattgttaccgatcgtctggatgaaaattttgacgat
ctgatgaactacgactttaccgcacgtatggaagaaaaactcgaccaaatcgcggaagga
gaggtgaactggacggcggtactggatgacttcttcgctgattttagtcgagatttagaa
accgcggagcaagatgaaagtgttggcggcatgaagcctaaccacattgttatgacgaac
atcttgtgtccaacctgttcgcgcccaatgggtatccgtacagcatcgacaggcgtgttt
ttaggctgctctggttatgcattgccaccaaaagagcgttgtaaaaccaccatcaatctg
ggggatgaagagggcgttatcaacgttttagaag---aagatgttgaaaccgccgctcta
cgtgccaagaaacgttgtcctatttgtgaaacagcgatggatgcgtatctaatcgacgat
aaacgtaaactgcatgtttgtggtaacaacccgaactgtgaaggtttcatcgttgaagag
ggtgaatttaaagttaaaggctacgaaggtccaacggtcgaatgtgataagtgtggctca
gacatggtgttgaaaaatggtcgctttggtaaatacatgggctgcaccaatgacacttgt
aaaaacactcgtaagatattgaaaaatggtgaagttgcgccaccaaaagaagaaccagtg
catttccctgagctaccgtgcg---aaaactcggatgcgtattttgtgctacgtgatggg
gcgtctggtttgttcttggctgctagcaatttccctaaatctcgtgaaactcgcgcgcct
ttagtggaagaactgaagcgtttcgcagaacggttaccagaaaaataccagtatctgacc
tcagcacccgaacaggatcctgatggtttaccggcggtagtgcgtttctctcgtaaagag
aaagagcattatgtacgcaccgaaacggatggcaaaccatcaggttggatggctgttt--
---------------------------------------------------
>Vwodanis_NCIMB13582T
---------------------------------------------------------ggt
ggcggtggcggtaatgctatcgagcacatggtacgtgagtcaattgaaggtgttgaattc
atcagtgtgaatactgatgctcaagcacttcgtaagaccaatgtaaagacagttattcag
attggtggagacatcacaaaaggcttgggagcaggtgcaaacccacaagttggtcgtgat
gcagctctagaagatcgtgaagcgcttaaagaagtattagctggtgccgatatggtattt
atagcagctggtatgggtggtggtaccggaactggtgctgcaccaattattgctgaagta
gcaaaagaattaaatattctaacggttgcagtagtaacaaagccattcagttttgaaggt
cgtaaacgtcttgcttttgcagaacaaggtattgaagagttatctaaacatgttgactca
ttaattacgattccaaacgagaaacttttaaaagtacttggccgtggtattacgttatta
gaagcatttgcaaaagccaatgatgttcttcgtaatgcggttcaaggtattgctgagttg
attactcgcccaggtatgatcaacgtcgatttcgccgatgttcgtacagtaatgtctgaa
atgggacatgcaatgatgggtagcggtatcgcagtaggtgaagaaagagcagaacaagca
gccgaagaagca------------------------------------------------
------------------------------------------------------------
------------------------------------------------------------
------------------------------------------------------------
------------------------------------------------------------
------------------------------------------------------------
------------------------------------------------------------
------------------------------------------------------------
------------------------------------------------------------
------------------------------------------------------------
------------------------------------------------------------
------------------------------------tctgtagagcgcaacgacatcgaa
gttgttggtattaacgatcttatcgacgttgaatacatggcttacatgcttaagtacgac
tcaactcacggtcgtttcaacggtactgttgaagtagtagacggtaacctagtagttaac
ggtaacactgtacgtgtaactgctgaacgtaacccagaagatcttaagtgggatgcaatc
aacgttgacgttgttgctgaagctactggtcttttccttactgacgaaactgctcgtaaa
cacatcacagctggcgctaagaaagtagttcttactggtccttctggtgacgt---acca
atgttcgttatgggcgttaacgctgcagattacgctggtcaagatatcgtttctaacgct
tcttgtactactaactgtcttgcacctatcgctaaagtacttaacgacaagtggggcatt
gaatctggtcttatgactacagttcacgcaactacagcaactcaaaaaactgtagatggt
ccttctgcgaaagactggcgtggtggccgtggtgcttctcaaaacatcatcccatcttca
actggcgcagctaaagcagtaggtaaagtaattcctgagcttaacggccttctaactggt
atggctttccgcgtaccaactgcaaacgtttctgttgttgaccttacagttaacctaaaa
actgctgcaacttacgaagaaatctgtgctgaaatgaagcgtgcttctgaaaacgaatac
gctggcgttctaggttacacagacgaagctgttgtttctcaagacttcatcggcgaaaca
caaacttcagtatttgatgctgcagctggtgttgctctaact------------------
------------------------------------------------------------
------------------------------------------------------------
------------------------------------------------------------
------------------------------------------------------------
------------------------------------------------------------
------------------------------------------------------------
------------------------gatgataactcttataaagtatctggcggtcttcac
ggcgtaggtgtttcggttgtaaacgcattgtctgaaaaagttgaactaacgattaatcgt
aaaggtgaaatctttcaacaaacgtattgtcacggtgaacctcaagcgccattagcggtt
gtgggcacaacagacacaacaggtactaaaattcgtttttggcctagtgagcaaacattt
acaaacgttg---agtttgtgtatgacatcttagctaaacgtctacgtgagctttctttc
ttgaactctggtgtgtctattattctacaagacatgcgtgaagaagataaatctgatcac
tttatgtttgaaggtggtattcaagcgtttgttactcatttaaaccgtaataaaacgcct
gttcaccaaaaaatattctattttgattcagagcgtaaagaagacggtattgttgttgaa
gtagcgatgcagtggaatgattcttaccaagagaacattttttgttataccaataacatc
ccacaacgtgatggcggcgctcacttatctggcttccgttctgcgttaacgcgtactttg
aattcattcatggacaaagaaggcttttctaagaaagccaaatc---atcagcatcaggt
gatgatgctcgtgaaggtctaacggcggttgtttctgttaaagttcctgatcctaaattt
tcaagccaaactaaagacaaactggtttcttctgaagtgaagtctgcggttgaatcagca
atgaatgaaaaattagctgaattcttagcgg--------------aaaacccaggcgaag
cgaaaatggtttgttctaaaatcattgatgcggctcgtgcac------------------
------------------------------------------------------------
------------------------------------------------------------
------------------------------------------------------------
------------------------------------------------------------
------------------------------------------------------------
------------------------------------------------------------
------------------------------------------------------------
------------------------------------------------------------
------------------------------------------------------------
------------------------------------------------------------
------------------------------------------------------------
------------------------------------------------------------
------------------------------------------------------------
------------------------------------------------------------
------------------------------------------------------------
------------------------------------------------------------
------------------------------------------------------------
------------------------------------------------------------
------------------------------------------------------------
------------------------------------------------------------
------------------------------------------------------------
------------------------------------------------------------
------------------------------------------------------------
------------------------------------------------------------
------------------------------------------------------------
------------------------------------------------------------
------------------------------------------------------------
--------------gaatcggcgcaaggtgctggtgcgcgtgaagtttatttaattgatg
aaccaatggcggctgctatcggtgcaggtcttcctgtatcagaagcgactggctctatgg
ttatcgatattggtggtggtacaactgaggttgctgtcatctctttaaatggtgttgttt
attcctcatcagttcgtattggtggtgaccgttttgatgaagcgatcattaactacgtac
gtcgtaactacggcagcttaattggtgaagctacggcagagcgtattaagcacgaaatcg
gttcagcttaccctggcgatgacgtatgcgaaattgaagttcgtggccgtaaccttgcag
aaggtgttcctcgtagctttactcttaactcaaacgaaatcttagaagcactgcaagagc
ctctttcaggtatcgtatcagctgtaatggtagcactagagcagtgtccaccagagctag
cttctgatatttcagagcatggtatggtactgactggcggcggcgcattacttcgagatt
tagatcgtcttcttactgaagaaacgggtatccctgttgtcgttgcagaagagccgttaa
cctgtgttgctcgtggtg------------------------------------------
------------------------------------------------------------
--------------------------------------------------gaccctgcaa
cgcttgagcgtatggctcaagaaataaaagaacttattgaactaggtgttcaagttggtg
ttgttatcggcggtggtaaccttttccgtggtgcaggtcttgcagaagcaggcatgaacc
gtgtagttggtgaccatatgggtatgctagcaacagtaatgaatggccttgcaatgcgtg
atgcgcttcaccgtgcttacgttaatgcacgtgtaatgtcagcaattcctcttaaaggtg
tatgtgacgattacaattgggctgatgctatcgctcaacttcgtcaaggccgagtagtaa
ttttctctgctggtactggtaacccattctttacgacagattctgctgcgtgtttacgtg
gtatcgaaattgaagctgatgttgttttaaaagcaacaaaagtagagggtgtgtttacag
ctgacccagtatctaacccagatgcagaattgtatgata-aactggattaca--------
------------------------------------------------------------
------------------------------------------------------------
------------------------------------------------------------
------------------------------------------------------------
------------------------------------------------------------
------------------------------------------------------------
------------------------------------------------------------
------------------------------------------------------------
------------------------------------------------------------
-----------------------ttcaattatgaagttgggcgataaccgcacaatggat
gttgaaactgtgtctactggttctttatctcttgatattgctctaggtgctggcggttta
ccaatgggacgtatcgtagaaatctacggtccagaatcatcaggtaaaacaacactaact
ttggaagcgattgctcaagcacaaaaagcaggtaaaacgtgtgcatttatcgatgcggag
catgctctagatcctatctacgctcaaaagttgggtgttgatattgaccagttattatgt
tctcaacctgatactggtgagcaagcgttagaaattgttgatgcactagctcgttctggt
gctgttgacgtgattgttgtcgattcagttgcagcattgacaccaaaagctgagattgaa
ggtgaaatgggcgacagccacatgggtcttcaggctcgtatgctatctcaagcgatgcgt
aagttaacgggtaacctaaaacaatcgaattgtatgtgtatctttatcaaccaaattcga
atgaagattggtgtgatgtttggtaatcctgaaacgactactggtggtaacgcacttaag
ttttatgcttctgttcgtcttgatattcgtcgtactggcgcagttaaggaaggcgatgaa
gtggttggtaatgaaactcgaattaaagtagttaaaaacaaaattgcagcaccgtttaag
caagcagaaactcaaatcctgtatggcaaaggttttaaccgtgaaggtgagttaattgat
ttaggtgttaagcacaagctagtagataaagcaggtgctt--------------------
------------------------------------------------------------
------------------------------------------------------------
------------------------------------------------------------
----------------------aatttctaaagccgcgtctagttgacattgaacaagtt
agccagactcacgcaaaagtaactcttgagccgttagagcgtggttttggccacactcta
ggtaacgctctacgtcgtattttactatcttcaatgccgggttgtgccgtaactgaagta
gaaatcgaaggcgtattacatgagtacagcaccaaagaaggtgttcaggaagatatcctt
gaaatccttctaaaccttaaaggccttgccgttaaggtt---gagggtaaagatgaagtt
atcattactcttaacaagtctggtgcaggccctgttgttgcaggtgacatcacccatgat
ggtgatgttgagattgcgaacccagagcatgtaatctgccacttaactgatgacaatgct
gaaattagcatgagaatcaaggtagagcgtggtcgtggctatgtaccatcaacagcgcgt
atccatactgaagaagatgagcgtccaatcggtcgtttgcttatcgatgcaacttacagc
ccagtagataaaatatcttatgcggttgaagcagcacgtgttgagcaacgcactgactta
gacaagcttgttatcgatatggaaacaaacggtacacttgatcctgaggaagctatccgt
cgtgcagctacaattttagctgaacaactggatgcatttgtagatcttcgtgatgtacga
gttcctgaagagaaagaagaaaagccagagttcgatccgatcctactgcgtcctgtagac
gatcttgaactaacggttcgctctgctaactgtttgaaagcagaagcgattcactacatt
ggtgatctggtgcagcgcactgaggttgagctacttaaaacgccaaaccttggtaagaaa
tctttaactgaaattaaagatgttctagcttcacgtggtctttctttaggcat-------
------------------------------------------------------------
------------------------------------------------------------
------------------------------------------------------------
------------------------------------------------------------
------------------------------------------------------------
------------------------------------------------------------
------------------------------------------------------------
------------------------------------------------------------
-----ttttaacgagattacaaaaaatgcgattcaacaagcgtttgaaactccgggtgag
ttaagcatgccaggtgtaaacgcacagcaagcacgtcgtttcttagaccgtgtggttggc
ttcatggcatcaccattgctatggaaaaaagttgctcgtggtttatctgcaggtcgtgtt
caatcggttgcagtaaaagtgttagttgagcgtgaacgtgaaattaatgcatttatccct
gaagagttttgggatattcacgcagacacattaacggcaggcaaagaaaatttccgtctt
caagtcgcacagcgtaatggctctgtatttaaaccactaacgcaagcggatacagaagca
gcagtaagtattcttgaaaaagcagaatatgaagtatgtaagcgtgaagatcgcccaacg
aaaagtaagccgtcggcaccatttattacctcaacactgcaacaagcggcaagtacccgc
ttaggttacggtgtgaaaaagaccatgatgttagctcagcgcctctatgagggtgggtac
atcacttatatgcgtactgactcaactaacttaagtaaagaagcggtagagacgttacgt
gagtttattggttcagagtacggtgacagttatttacctgcttctccaattacc------
------------------------------------------------------------
------------------------------------------------------------
------------------------------------------------------------
------------------------------------------------------------
------------------------------------------------------------
------------------------------------------------------------
------------------------------------------------------------
------------------------------------------------------------
------------------------------------------------------------
------------------------------------------------------------
------------------------------------------------------------
------------------------------------------------------------
------------------------------------------------------------
------------------------------------------------------------
------------------------------------------------------------
------------------------------------------------------------
------------------------------------------------------------
------------------------------------------------------------
------------------------------------------------------------
------------------------------------------------------------
------------------------------------------------------------
------------------------------------------------------------
------------------------------------------------------------
------------------------------------------------------------
------------------------------------------------------------
---------------------------------------------------
>Alogei_LMG14011
-------------------------------------------aagtagtcggtgtaggt
ggcggtggcggtaatgctattgagcacatggtacgtgagtcaattgaaggtgttgaattc
attagtgtaaatactgatgcgcaagctcttcgtaagactagtgtaaatacagtaattcaa
attggtggagacatcacaaaaggcttaggtgcaggtgcaaacccgcaagttggtcgtgat
gctgcgctagaagatcgtgaagcgattaaagaagtactggctggtgccgatatgatattt
atcgcagctggtatgggtggtggtactggtacaggtgctgcaccaattattgctgaaatc
gcgaaagagctaaatattctaacggttgctgttgttacaaaaccgtttagttttgaaggt
cgtaagcgtcttgcttttgctgagcaaggtattgaagagttatcaaaacatgttgactca
ttaattacgattccaaacgagaagctgttaaaagtacttggtcgtggtattacattatta
gaagcatttgcaaaagcaaatgatgttcttcgtaatgcggttcaaggtattgctgaacta
attacacgcccaggtatgatcaacgtcgatttcgctgatgttcgtactgttatgtctgaa
atgggacatgcgatgatgggtagtggtattgcagtcggtgaagaccgagctgagcaagct
gcagaaga----------------------------------------------------
------------------------------------------------------------
------------------------------------------------------------
------------------------------------------------------------
------------------------------------------------------------
------------------------------------------------------------
------------------------------------------------------------
------------------------------------------------------------
------------------------------------------------------------
------------------------------------------------------------
------------------------------------------------------------
-----------------gacgtttgttttccgtgcatctgtagagcgcaatgacatcgaa
gttgttggtattaacgatcttatcgacgttgaatacatggcttacatgcttaagtacgat
tcaactcacggccgtttcaacggtactgttgaagtagttgacggtaacctagtagttaac
ggcaaaactgtacgtgttacagctgaacgtaacccagaagaacttaagtgggatgcaatc
aacgttgacgttgttgctgaagctactggtcttttccttactgacgagactgctcgtaaa
cacatcacagctggcgctaagaaagtagttcttactggtccttctggtgacgt---acca
atgttcgttatgggcgttaacgctgcagattacgctggtcaagatatcgtttctaacgct
tcttgtactactaactgtcttgcacctatcgctaaagtacttaacgacaagtggggcatt
gaatctggtcttatgactacagttcacgcaactacagcaactcaaaaaactgtagatggt
ccttctgcgaaagactggcgtggtggccgtggtgcttctcaaaacatcatcccatcttca
actggtgcagctaaagcagtaggtaaagtaattcctgagcttaacggccttctaactggt
atggctttccgcgtaccaactgcaaacgtttctgttgttgaccttacagttaacctaaaa
actgctgcaacttacgaagaaatctgtgctgaaatgaagcgtgcttctgaaaacgaatac
gctggcgttctaggttacacagacgaagctgttgtttctcaagacttcatcggcgaaaca
caaacttcagtatttgatgctgcagctggtgttgctctaactgacaaatt----------
------------------------------------------------------------
------------------------------------------------------------
------------------------------------------------------------
------------------------------------------------------------
------------------------------------------------------------
------------------------------------------------------------
---------------------------------tcatacaaagtatcgggtggccttcac
ggtgttggtgtttcggttgtaaacgcattatcagagaaagtggagctgacgattaatcgt
cgaggcgaaattttccaacaaatttattgtcatggtgttcctcaggcgccactagccgtt
attggtacaacagatactacgggtactaaaatccgtttttggccgagtgaccaaacgttc
gcaaatattg---aatttgtgtatgacattctagcaaaacgcttacgtgagctttctttc
ttaaactctggcgtatctatccgtctacaagacatgcgtgaagaagataaatctgatcac
ttcatgtttgaaggcggcatcaaagcgtttgttactcacttgaaccgtaacaaaacacca
gttcaccagaaaatattttattttgatgctgagcgcaaagaagacggtattgttgtagaa
gtagcgatgcagtggaatgactcttaccaagagaacattttctgttatacgaataacatc
ccacaacgtgatggcggtgctcacttatctggcttccgctctgcgttaacacgtactttg
aattcgttcatggacaaagaaggcttttctaagaaagcaaaatc---atcagcatcaggt
gatgatgctcgtgaaggcctaactgccgttgtttctgttaaagtgcctgatcctaagttc
tcaagccaaactaaagataaactggtttcttcagaagtgaagtctgcggttgaatcggca
atgaatgaaaaattagctgaattcttagcgg--------------aaaacccaggcgaag
ctaaaatggtttgttctaaaatcattgatgcggctcgcgcacgtgaagcg----------
------------------------------------------------------------
------------------------------------------------------------
------------------------------------------------------------
------------------------------------------------------------
------------------------------------------------------------
------------------------------------------------------------
------------------------------------------------------------
------------------------------------------------------------
------------------------------------------------------------
------------------------------------------------------------
------------------------------------------------------------
------------------------------------------------------------
------------------------------------------------------------
------------------------------------------------------------
------------------------------------------------------------
------------------------------------------------------------
------------------------------------------------------------
------------------------------------------------------------
------------------------------------------------------------
------------------------------------------------------------
------------------------------------------------------------
--------------------------------------gatctaggtactgccaacacac
ttatctatgtaaaaggtcaagggattgtacttgatgagccgtctgtagttgctattcgtc
aagaccgtaatggttcaacgaaaagtgttgcagctgttggtcatgatgcgaagcaaatgc
taggtcgtactcctggtaacatctcagctattcgtccaatgaaagatggcgttattgctg
acttttatgtgacagagaaaatgcttcagcacttcattaagcaagtgcatgacaatagta
ttttacgtccaagccctcgtgtattagtttgtgttccttgtggttctacacaagttgaac
gtcgtgctattcgtgaatcagcacaaggtgcaggcgctcgtgaagtttacctaattgatg
agccaatggcagctgcgatcggtgctggtttaccagtatcagaagcgacaggctctatgg
ttatcgatataggtggcggtacaacagaagttgctgttatctctcttaacggtgttgttt
actcttcatcagtacgtattggtggcgatcgctttgatgaggctatcattaactacgttc
gtcgtaactacggcagcttaattggtgaagcaaccgcagagcgtatcaagcacgagatcg
gttcagcttaccctggcgatgatgtttgtgaaattgaagttcgtggccgtaaccttgcag
aaggtgtacctcgcagctttacattaaactcaaacgaaatcttagaagcgcttcaagagc
ctctatcaggtatcgtttcagcagtgatggttgcattagagcagtgtccaccagagctag
cttctgatatttctgaacatggaatggtattaacgggtggtggtgcactacttcgtgatt
tagaccgtcttctaactgaagaaacaggtattcctgttgttgttgctgaagaaccactaa
cttgtgtggctcgtggcg------------------------------------------
-------------------------------------taaccagtatatcagcgtattct
attgaaacttagtggtgaagcactt-caaggcgaagagggttttggtattgaccctgcaa
cacttgagcgtatggctcaagaagtaaaagaactgattgaacttggcgtacaagttggtg
ttgtaatcggtggtggtaaccttttccgtggcgcaggtcttgctgaagcaggcatgaacc
gtgttgtaggtgaccacatgggtatgctagcaaccgtaatgaatggtttagcaatgcgtg
atgcgcttcaccgtgcttacgttaatgctcgtgtaatgtcagcaatccctcttaaaggtg
tgtgtgacgattacaactgggctgatgctatcgctcaacttcgtcaaggccgtgtagtga
ttttctctgcagggactggtaatccattctttacgacagattcagctgcgtgtttacgtg
gtattgaaatcgaagcagacgtagtattaaaagcaaccaaagtagatggtgtgtttactg
cagatccagtatctaaccctgatgcagaattatatgata-aactggattacaacactgtt
cttgaaaaagaattaaaagttatggac---------------------------------
------------------------------------------------------------
------------------------------------------------------------
------------------------------------------------------------
------------------------------------------------------------
------------------------------------------------------------
------------------------------------------------------------
------------------------------------------------------------
------------------------------------------------------------
-----------------------ttcaatcatgaagttgggcgataaccgcacaatggat
gttgaaactgtgtctactggttctttatctcttgatattgctctaggtgctggcggttta
ccaatgggacgtatcgtagaaatctacggtcctgaatcatcaggtaaaacaacactaact
ttggaagcaattgctcaagcacaaaaagcaggaaaaacctgtgcatttatcgatgcggag
catgcactagaccctatctacgctcaaaaactgggtgttgatattgaccaattattatgt
tctcaacctgatactggtgagcaagcattagaaatcgttgatgcattagcgcgctctgga
gcggttgatgtaatcgtagtcgattcagttgctgcactaacgccaaaagctgagattgaa
ggcgagatgggcgatagccacatgggtcttcaagctcgtatgctttctcaagcaatgcgt
aagttaacgggtaatctaaaacaatcaaattgtatgtgtatcttcatcaaccaaattcgt
atgaaaattggtgtgatgtttggtaacccagaaacgacaaccggtggtaatgcacttaag
ttctacgcatctgttcgtcttgatattcgtcgtactggcgcagtaaaagatggtgatgag
gttgttggtaacgaaactcgaattaaagtagttaaaaacaaaattgctgcgccatttaag
caagctgaaactcaaattctatatggtaaaggctttaaccgtgaaggtgagctaattgat
ttaggtgttaagcataagttagtagataaagcgggtgctt--------------------
------------------------------------------------------------
------------------------------------------------------------
------------------------------------------------------------
----------------------aatttctaaagccgcgtctagttgacattgaacaagtt
agcctgactcacgcaaaagtaactcttgagccattagagcgtggtttcggccatactcta
ggtaacgctctacgtcgtattttactatcttcaatgccgggttgtgccgtaactgaagta
gaaatcgaaggcgtattacatgagtacagcaccaaagaaggtgttcaggaagatatcctt
gaaatccttctaaaccttaaaggcctggccgttaaggtt---gagggtaaagatgaagtt
atcattactcttaacaagtctggtgcaggccctgttgttgcaggtgacatcacccatgat
ggtgatgttgagattgcgaacccagagcatgtaatctgccacttaactgatgacaatgct
gaaatcagcatgagaatcaaggtagagcgtggtcgcggctatgtaccgtcaacagctcgt
atccatactgaagaagatgagcgtccaatcggtcgtttgcttgtcgatgcaacttatagc
ccagtagataaaatatcttatgcggttgaagcggcacgtgtagagcaacgtactgactta
gacaaactcgttatcgatatggaaacgaatggtacgcttgatcctgaggaagctatccgt
cgtgcagctacaattttagctgaacaattggatgcatttgtagatcttcgtgatgtacga
gttcctgaagaaaaagaagaaaagccagagttcgatccgatcctactgcgtcctgtagac
gatcttgaactaacggttcgctctgctaactgtttgaaagcagaagcgattcactacatt
ggtgatctggtgcagcgcactgaggttgagttacttaaaactccaaaccttggtaagaaa
tctttaactgaaattaaagatgttctagcttcacgtggtctttctttaggcat-------
------------------------------------------------------------
------------------------------------------------------------
------------------------------------------------------------
------------------------------------------------------------
------------------------------------------------------------
------------------------------------------------------------
------------------------------------------------------------
-----------------------------------------------------taaacga
gtagtctttaacgagattacaaaaaatgcgattcagcaagcgtttgaaactccgggtgaa
ctaagcatgcctggtgttaatgctcaacaagcacgtcgtttcttagaccgtgttgttggt
ttcatggcatcaccgttgctatggaaaaaagtggctcgtggtttatctgcaggtcgtgtt
caatcggttgctgtgaaagtgttggttgagcgtgaacgtgaaatcaatgcgtttatccct
gaagagttctgggatattcatgcagacacgttaaccgctggcaaagaaaacttccgtcta
caagtcgcacagcgtaatggttctgtatttaaaccactaacgcaagcggatacggaagcg
gcagtaagtattcttgaaaaagcagaatatgaagtatgtaagcgtgaagaccgcccaaca
aaaagtaagccttctgcaccttatatcacgtcaactttgcaacaagcagcaagtacacgc
ttaggttacggcgtgaaaaagaccatgatgttagctcagcgcctttatgagggtggttac
atcacttatatgcgtactgactcaactaacttaagtaaagaggccgtagaggcgttacgt
gagtttattggttctgagtatggcgacagttatttaccttcagcgccaattttctatggc
agcaaagaaggcgc----------------------------------------------
------------------------------------------------------------
------------------------------------------------------------
------------------------------------------------------------
------------------------------------------------------------
------------------------------------------------------------
------------------------------------------------------------
------------------------------------------------------------
------------------------------------------------------------
------------------------------------------------------------
------------------------------------------------------------
------------------------------------------------------------
------------------------------------------------------------
------------------------------------------------------------
------------------------------------------------------------
------------------------------------------------------------
------------------------------------------------------------
------------------------------------------------------------
------------------------------------------------------------
------------------------------------------------------------
------------------------------------------------------------
------------------------------------------------------------
------------------------------------------------------------
------------------------------------------------------------
------------------------------------------------------------
---------------------------------------------------
>Vbrasiliensis_LMG20546T
--------------------------------------------agtcgttggggttggt
ggcggtggcggtaacgccgttgaacacatggtacgtgaatccatcgaaggtgttgagttt
attagtattaatactgatgctcaggcacttcgtaaaaccagcgtgaatagcgttattcaa
attggtggtgatatcacaaaaggacttggtgctggtgcgaacccacaagttggccgtgac
gcagctctcgaagatcgcgatcgcattaaagaagagctgagtggtgccgatatggtattt
atcgcagctggtatgggtggtggtactggtacaggtgcagccccagtaattgcagaagta
gctcgagagctgaacattctgactgttgctgttgttactaagccatttagctttgaaggt
aaaaagcgtttagcttttgctgagcaaggcattgaagagctttctaaacatgtggattca
cttattacgattccaaatgaaaagcttcttaaagtgcttggtcgcggtattacactactt
gaagcctttgcgagtgcgaacgatgtattgaagaatgcagttcagggtattgcagagctt
attactcgtcctggcatgattaacgtcgactttgcagacgtacgtacagttatgtctgag
atgggtcacgctatgatgggtagtggtgttgcaaaaggtgaagatcgtgcagaagaagcg
gcagaaatggctat----------------------------------------------
------------------------------------------------------------
------------------------------------------------------------
------------------------------------------------------------
------------------------------------------------------------
------------------------------------------------------------
------------------------------------------------------------
------------------------------------------------------------
------------------------------------------------------------
------------------------------------------------------------
------------------------------------------------------------
-------------tcggtcgtttcgtattccgtgcagcgcaagagcgcgcagacatcgaa
gtagtaggtatcaacgatcttatcgatgtagactacatggcatacatgcttaagtacgac
tcaactcacggccgtttcaacggtactgttgaagttgaaggtggtaacctaatcgttaac
ggtaagactgtacgtgttactgctgagcgtaacccagaagatcttaagtgggacgaaatc
ggtgttgacgttgtagctgaagctactggtcttttcctaacagacgagactgcacgtaag
cacatcacagctggcgctaagaaagttgttctaactggtccttctaaagacgcgactcca
atgttcgtaatgggtgttaaccactctacttacgaaggtcaagacatcgtttctaacgct
tcttgtactactaactgtctagcacctgttgctaaagttcttaacgacaagttcggtatc
gtttctggtcttatgactacagttcacgctactacagcgactcaaaaaactgtagacggt
ccttctgctaaagactggcgcggtggtcgtggtgcttctcagaacatcatcccatcttca
actggtgctgctaaagctgtaggcgttgttcttccagaactaaacggcaaactaactggt
atggctttccgcgtaccaacagctaacgtttctgtagttgacctaacagttaacctagag
aaaggcgcatcttacgaagctatctgtgcagcaatgaaagaagcttctgaaggcgaacta
aaaggcgttctaggctacactgaagaccaagttgtttctcaagacttcatcggtgaagtt
caaacttcagtattcgatgctaaagctggtatcgctctaactgataacttc---------
------------------------------------------------------------
------------------------------------------------------------
------------------------------------------------------------
------------------------------------------------------------
------------------------------------------------------------
------------------------------------------------------------
-------------------------------actcgtacaaggtatcaggtggtctgcac
ggtgtaggtgtttcagtagtaaacgctctatcagaaaaagtaacgctaacgattcatcgt
ggcggtcacatccatacgcaaacttatcaccacggtgagccgcaagcgccactagcagtg
atcggcgatacagacaaaacgggtactcagatccgtttctggccaagtgcagagactttc
tctaacacag---aattccactacgatattcttgctaagcgtctgcgtgaactatcattc
ctaaactctggtgtttctatcaagctgattgatgagcgtgaagaagacaagagtgaccac
ttcatgtttgaaggtggtattcaggcattcgttgatcacctcaacactaacaaaactcca
atcatcgagaaaatcttccacttcgatttcgagcgt---gaagacggtattgcagttgaa
gtagcgatgcagtggaacgatggtttccaagagaacatctactgtttcactaacaacatc
ccacagcgcgatggtggtactcacttagcgggtttccgtgcagcattgactcgtaccctg
aactcgttcatggacaaagaaggcttctcgaagaaagcgaaaac---agcaacttcaggt
gatgatgctcgtgaaggtctgaccgctgttgtttctgtgaaagttccagatcctaaattc
tctagccagacaaaagataaactggtttcttctgaagttaagtcagcagttgagtcggca
atgggtgagaagctgtctgagttcctggttg--------------agaacccaacagaag
ctaagatgg---------------------------------------------------
------------------------------------------------------------
------------------------------------------------------------
------------------------------------------------------------
------------------------------------------------------------
------------------------------------------------------------
------------------------------------------------------------
------------------------------------------------------------
------------------------------------------------------------
------------------------------------------------------------
------------------------------------------------------------
------------------------------------------------------------
------------------------------------------------------------
------------------------------------------------------------
------------------------------------------------------------
------------------------------------------------------------
------------------------------------------------------------
------------------------------------------------------------
------------------------------------------------------------
------------------------------------------------------------
------------------------------------------------------------
------------------------------------------------------------
------------------------------------------------------------
------------------------------------------------------------
------------------------------------------------------------
------------------------------------------------------------
------------------------------------------------------------
------------------------------------------------------------
------------------cagcactaggtgcaggggctcgcgaggtatacctgattgacg
agcctatggctgcagcgattggtgctggcctgcgcgtttctgagccaactggttcaatgg
ttgttgatatcggtggtggtacaacagaagtcgcggttatttcacttaacggtgtggttt
actcatcttcagtacgtatcggtggtgaccgttttgatgaagcgatcatcaactacgttc
gtcgtaactacggcagcctgattggtgaagcgactgcagagaaaatcaaacatgaaattg
gttctgcttatcctggtgatgaagtagaagagatcgaagttcgtggtcgcaacctagctg
aaggtgtaccgcgcagctttagccttaactcaaacgaaatcctggaagctcttcaagagc
ctctgacaggtattgtttctgcagtaatggtagcactagaacagtgtcctccagagctgg
cttcagacatctcagaaaacggtatggtactaactggtggtggtgcactacttaaagatc
tagatcgtcttctaactgaagaaacgggtattccagtcgttatcgcagaagacccactaa
cgtgtgttgc--------------------------------------------------
------------------------------------------ggcgtatcaacgtattct
gttaaaactgagtggtgaagctctt-caaggtgacgaaggtttcggcatcgatccagcga
ttcttgatcgcatggctcaagaagtaaaagagttggttgaacttggcgttcaagttggtg
tagttatcggtggtggtaacctattccgtggtgctggccttgctgaagcaggtatgaacc
gcgttgttggtgaccacatgggtatgctagcaaccgtaatgaacggccttgcaatgcgtg
acgctctacaccgtgcgtacgtaaatgcacgtgtaatgtctgcaattccacttaaaggtg
tgtgtgacgactacaactgggctgacgcaatccgcgaactacgccaaggtcgtgtagtca
tcttctcagcgggtactggtaacccattcttcactacagattctgctgcatgtttgcgcg
gtatcgagattgaagctgacgtagttctaaaagcgacaaaagttgatggtgtatttactg
cagacccagtggcaaaccctgacgcagaactgtatgata-agctttcattcaatgctgtt
cttgaaaaagaactgaaagtgatgga----------------------------------
------------------------------------------------------------
------------------------------------------------------------
------------------------------------------------------------
------------------------------------------------------------
------------------------------------------------------------
------------------------------------------------------------
------------------------------------------------------------
------------------------------------------------------------
------------ttcggtaaaggttcaatcatgcgccttggtgataaccgcgcaatggat
gtagaaacaatctctactggttcactttctctggatatcgcactaggtgctggtggtcta
ccaatgggtcgtatcgtagaaatctacggtccggagtcatctggtaaaacaacactaaca
ctagagtgtatcgcagcagcacaaaagcagggtaaaacttgtgcctttatcgatgctgag
cacgctcttgatcctgtttatgctaagaaacttggtgtagatatcgatgctctacttgtt
tctcagccagatactggtgagcaggcgctagaaatctgtgacgcactagctcgttcaggc
gctatcgacgtaatggttgtcgactcagtagcggctctgactcctaaagctgaaattgaa
ggcgaaatgggcgatagccatatgggtcttcaagcacgtatgctttctcaagcgatgcgt
aagctaacaggtaacctaaagcaatctaactgtatgtgtatcttcatcaaccagatccgt
atgaagattggtgtgatgtttggtaacccagaaacgaccactggtggtaacgcacttaag
ttctacgcttctgttcgtctagatatccgtcgtactggttctatcaaagaaggtgacgaa
gttgtcggtaacgaaactcgcatcaaagtagttaagaacaagattgctgctccattcaag
caagcagaaactcaaatcctgtacggtgcaggctttaaccgtgaaggtgagctaatcgac
------------------------------------------------------------
------------------------------------------------------------
------------------------------------------------------------
------------------------------------------------------------
----------------------aatttcttaagccacgtcttgttgacatcgaacaggtt
agcacgactcacgcaaaagtaactcttgagccattagagcgtggttttggccatactctt
ggtaatgcacttcgccgtattcttctatcttctatgccaggttgtgctgtaacagaagta
gaaatcgaaggcgtacttcatgagtacagcactaaagaaggcgttcaagaagatattctt
gaaatcctacttaaccttaaaggtcttgctgtacgcgttgccgaaggcaaagatgaagtg
ttcattactttgaacaaatcaggctcgggccctgtggttgcaggtgacatcacccatgat
ggtgatgtagagatcgctaaccctgaacacgttatttgtcacctaacggatgacaacgct
gagatcgctatgcgtatcaaagttgaacgtggtcgtggttatgttccagcttcggctcgt
atccatactgaagaagatgagcgtcctattggtcgcctactggttgacgctacgtacagc
ccagtagacaagattgcttactctgttgaagcagctcgtgtagagcagcgtacagactta
gacaagcttgttatcgacatggaaacgaacggtactctagaccctgaggaagcaatccgt
cgcgcagctactatcctagctgagcaattggatgcgttcgtagatcttcgtgatgtacgt
gtacctgaggagaaggaagagaagccagaattcgatccgatcctactgcgtcctgtagac
gatcttgaactaacagttcgctctgctaactgtctgaaagcagaagcgattcactacatc
ggtgatcttgtacagcgtactgaggttgagctacttaaaacgcctaaccttggtaaaaaa
tctcttactgagattaaagacgtacttgcatcacgtggtctttctctgggcat-------
------------------------------------------------------------
------------------------------------------------------------
------------------------------------------------------------
------------------------------------------------------------
------------------------------------------------------------
------------------------------------------------------------
------------------------------------------------------------
--------------------------------------------------------acgc
gtagtatttaacgagattacaaaaaatgctatccagcaagcgttcgagaaaccgggcgaa
ttgagcatggatggtgttaacgcacagcaagcacgtcgtttcatggaccgtgtggtaggc
tttatggtctctccactgctatggaagaaggttgcgcgtggcttgtctgctggtcgtgta
cagtcggtagccgtaaagctactggtagagcgcgagcgcgaaatcaaagcgtttattcct
gaagaattctgggatatccacgctgatactaagactcaggacaaaacagacttccgcttg
caggttgctcagaaagacggtgttgcatttaagcctgtcaatgaagcagaaaccaaagca
gcaatgtcggtgcttgaaaaagcacgttacgaagtatgtaaacgtgaagaccgtcctacg
tctagcaaaccgtcagcaccatttatcacttcaacactgcagcaggcggcgagtacgcgt
ttaggctacggtgttaagaaaaccatgatgcttgctcagcgtttgtatgaagcaggttac
atcacttatatgcgtaccgactcaaccaacctgagtgctgaagccgttgaaacggttcgt
ggcttcattggtgacgagtacggtgatgcttacctaccggctaagccaaacgtatatggc
agcaaagagggt------------------------------------------------
------------------------------------------------------------
------------------------------------------------------------
------------------------------------------------------------
------------------------------------------------------------
------------------------------------------------------------
------------------------------------------------------------
------------------------------------------------------------
------------------------------------------------------------
------------------------------------------------------------
------------------------------------------------------------
------------------------------------------------------------
------------------------------------------------------------
------------------------------------------------------------
------------------------------------------------------------
------------------------------------------------------------
------------------------------------------------------------
------------------------------------------------------------
------------------------------------------------------------
------------------------------------------------------------
------------------------------------------------------------
------------------------------------------------------------
------------------------------------------------------------
------------------------------------------------------------
------------------------------------------------------------
---------------------------------------------------
>Vhepatarius_LMG20362T
--------------------------------------------agtcgttggagttggt
ggcggtggtggtaacgccgttgaacacatggtacgtgagtccatcgaaggtgttgagttt
attagtattaatactgatgctcaggcacttcgtaaaaccagtgtgaatagtgttattcag
attggcggcgatatgactaaaggtctaggtgctggtgcgaaccctcaagtaggacgtgac
gcagctctcgaagatcgagatcgtattaaagaagagctcaacggtgccgatatggtattt
atcgcagctggtatgggcggtggtacaggtacaggtgcagctccggtaattgcagaagta
gcgaaagagctaggtattctgacagttgctgttgtaactaagccatttagctttgaaggt
aaaaagcgtttagcttttgctgagcaaggtattgaagagctttctaaacatgtggactcg
ctaattacgattccaaatgaaaagctacttaaagtacttggccgtggaattactctacta
gaagcctttgctagtgcgaatgacgtattgaagaacgcagtacaaggtattgcggaactg
attactcgccctggcatgatcaacgtcgactttgcggacgtacgcactgtaatgtcggaa
atgggtcatgcaatgatggggagtggcgttgcgaagggcgaagatcgtgcggaagaagcg
gcagagatggctatctca------------------------------------------
------------------------------------------------------------
------------------------------------------------------------
------------------------------------------------------------
------------------------------------------------------------
------------------------------------------------------------
------------------------------------------------------------
------------------------------------------------------------
------------------------------------------------------------
------------------------------------------------------------
------------------------------------------------------------
-------------tcggccgtttcgttttccgtgcagcgcaagagcgtaacgacatcgaa
gtagtaggtattaacgacctaatcgacgtagagtacatggcatacatgcttaagtacgat
tcaactcacggtcgtttcaacggtactgttgaagttgaaggtggtaacctaatcgttaac
ggtaagactgtacgtgttactgctgagcgtaacccagaagatctaaaatgggatgctatc
gacgttgacgttgtagctgaagcaactggtcttttcctaactgacgagactgcacgtaag
cacatcactgctggcgcgaagaaagttgttctaactggtccttcaaaagacgctactcca
atgttcgtaatgggcgttaaccaagacacttacgctggtcaagacatcgtttctaacgct
tcttgtactactaactgtctagcacctatcgctaaagttcttaacgacgagttcggtatc
gaatctggtcttatgactacagttcacgcaactacagctactcaaaaaactgtagacggt
ccttctgctaaagactggcgcggtggtcgtggtgcttctcagaacatcatcccatcttca
actggtgctgctaaagctgtaggcgttgttcttccagaactaaacggcaaactaactggt
atggctttccgcgtaccaactgctaacgtttctgtagttgacctaactgttaaccttaag
aacggtgcatcttacgacgctatctgtgcagctatgaaagcagcatctgaaggcgctctt
aagggtgttctaggttacactgaagaccaagttgtttctcaagacttcatcggtgaagtt
caaacttcagtattcgatgctaaagctggtatcgctctaactgataact-----------
------------------------------------------------------------
------------------------------------------------------------
------------------------------------------------------------
------------------------------------------------------------
------------------------------------------------------------
------------------------------------------------------------
-------------------------------actcatacaaggtatcgggtggtctacac
ggtgtaggtgtttcggtagtaaacgcactatcagaaaaggttacgctaactatccatcgc
ggtggtcatatccatactcaaacttaccatcacggtgagcctcaagcgccactagctgtg
gtgggtgataccgataaaaccggtactcaaatccgtttctggccaagtgcagaaacgttc
tcaaatactg---agttccactacgatatcctagcaaaacgtctacgtgagctatcattc
ctgaactctggtgtttctatcaagcttaaagatgagcgtgaagaagacaagagcgaccac
ttcatgtttgaaggtggtatccaagcgttcgttgatcacctaaacacaaacaaaacaccg
atcatcgagaaaatcttccacttcgactttgagcgt---gaagatggcatttctgttgaa
gttgcgatgcagtggaacgatggtttccaagagaacatctactgtttcactaacaacatc
cctcaacgtgatggtggtacccacttagcgggcttccgtgcagctctaactcgtaccctg
aactcgttcatggacaaagaaggcttctcgaagaaagcgaagac---agcgacatcaggt
gatgatgcacgtgaaggtctaactgcggttgtttcggtgaaagtgccagatcctaagttc
tcaagccaaaccaaagacaagctggtttcttcagaagtgaaatctgcggttgaatcggca
atgggtgagaaactgtctgagttcctagttg--------------agaacccgacagaag
cgaagatggtttgttctaaaattatcgacgcagctcgtgcacgtgaagcggcg-------
------------------------------------------------------------
------------------------------------------------------------
------------------------------------------------------------
------------------------------------------------------------
------------------------------------------------------------
------------------------------------------------------------
------------------------------------------------------------
------------------------------------------------------------
------------------------------------------------------------
------------------------------------------------------------
------------------------------------------------------------
------------------------------------------------------------
------------------------------------------------------------
------------------------------------------------------------
------------------------------------------------------------
------------------------------------------------------------
------------------------------------------------------------
------------------------------------------------------------
------------------------------------------------------------
------------------------------------------------------------
------------------------------------------------------------
--------------------------------------------ggtactgccaacactc
ttatttacgttaaaggacagggtatcgtcctagacgagccttctgtagtcgctattcgcc
aagaccgtaaccgtgcgggcaaaagtgttgcagcggttggtcacgcagcaaaacaaatgc
tgggtcgtacgccagggaatatctcggcgatccgtcctatgaaagatggcgttattgctg
acttctacgtaaccgaaaaaatgctacagcacttcattaagcaagtgcatgacaacagcg
tattaaaaccaagcccgcgtgttctagtttgtgtaccttgtggttcgacacaagtagagc
gtcgtgcaatccgtgaatcagcgctaggtgctggtgcgcgtgaggtttacctaattgatg
agccaatggctgcagcaatcggtgctggcctgcgtgtatctgaaccaacaggttcaatgg
ttgtcgatatcggcggcggtacaacagaagttgcagtaatctcacttaacggtgtggttt
actcttcatctgtacgtattggtggtgaccgttttgatgaagcgatcatcaactatgtac
gtcgtaactacggtagcttgatcggtgaagcaacggctgaaaagatcaaacatgagattg
gttctgcatatccaggtgatgatgtagaagagatcgaagttcgcggtcgtaacctagctg
aaggtgtacctcgtagcttctgcctaaactcaaatgaaatccttgaagcgctacaagaac
ctttaacaggtattgtatcggctgtgatggttgcacttgagcaatgtccaccagagctag
cttcagacatctctgaaaatggtatggttctaacaggtggtggtgcactactcaaagatc
ttgatcgtcttctaactgaagaaacaggcattccagttgttatcgcagaagatccactaa
catgtgtggctc------------------------------------------------
------------------------------------taaaccagcgtatcaacgtattct
gttaaaactgagtggtgaagctctt-caaggcgaagatggtttcggcattgatcctgcgg
ttcttgatcgcatggcacaagaagtaaaagagttggttgaacttggtgttcaagtaggtg
tggttatcggtggtggtaacctattccgcggtgcaggtctagcggaagctggtatgaacc
gtgttgttggtgaccacatgggtatgctagcaacagtaatgaatggcctagcaatgcgtg
atgctcttcaccgtgcatacgtaaacgctcgcgtaatgtcagcaattcctcttaaaggtg
tgtgtgacgactacaattgggctgacgctatccgtgaacttcgccaaggccgtgtagtga
ttttctctgcaggtactggtaacccgttctttactacagattctgctgcatgtttgcgcg
gtattgaaattgaagctgacgtagttctaaaagcgacaaaagtagatggtgtatttacgg
ctgaccctgtagcaaaccctgacgcagagctgtatgata-agctttcattcagtgcagtt
cttg--------------------------------------------------------
------------------------------------------------------------
------------------------------------------attcggtaaaggttcaat
catgcgccttggtgataaccgcgcaatggacgtagaaacaatctctacaggttcactttc
tcttgatatcgccctaggtgctggtggtcttccgatgggtcgtatcgtagaaatttatta
aagccaaactaatttcggtacatttcgacttacttaatcaaaatacagtagcttaagtta
atagatgc?aaacgaactggttcatgttgtcatacgttaatcgacttgaaaggaaccaga
ataatgattacttttctgagtgaatacaaattcacaataatgaataaaaataattaagga
taagacatggcaacaattgacgataacaagcaaaaggcactagctgcggcgctaggtcaa
atcgagaaacagtttggtaaaggctctatcatgcgtctcggtgaaaaccgcacaatggac
gtagaagtaatctctacaggctctcttgcattggatattgcattaggtgctggcggtttg
cctttggggagaatttcggagattttcggacctgagagctcgggaaaaacgactctaacc
cttgaattaatcgccgctgcacagcgtgcaggtaagacttgtgccttcattgatgctgag
cacgcactagacccaatctatgctggtaagctaggtgttaacatcgacgaactgttagtt
tcacaacctgatactggagagcaagctcttgagattgcagatgcactagcacgttctggc
gcagtagatgtaatggttgtcgattcagtagcagcactaactccaaaggcagaaatcgaa
ggcgagatgggcgactctcacatgggcttgcaagctcgtatgctttctcaagctatgcgt
aagctgactggtaatctgaagcagtctaactgtatgtgtatcttcatcaaccaaattcgc
atgaagatcggtgttatgttcggtaacccagagaccaccacgggcggtaatgctcttaag
ttctatgcttctgttcgccttgacatccgtcgcacaggtgcgattaaagagggtgatgaa
gttgtcggtaacgaaacacgcatcaaagttgttaagaacaagattgctgctccatttaaa
caggctgagactcaaatcctatacggtaaaggctttaaccgttatggggagcttattga-
------------------------------------------------------------
------------------------------------------------------------
------------------------------------------------------------
------------------------------------------------------------
----------------------aatttcttaagccacgtcttgttgacatcgaacaggtt
agcacgactcacgcaaaagtaactcttgagccattagagcgtggttttggccatactctt
ggtaatgcacttcgccgtattcttctatcttctatgccaggttgtgctgtaacagaagta
gaaattgaaggcgtacttcatgagtacagcactaaagaaggcgttcaggaagatattctt
gaaatcctacttaaccttaaaggtctagctgtacgcgttgccgaaggcaaagatgaagtg
ttcattactttgaacaaatcaggctcgggccctgtggttgcaggtgacatcacccatgat
ggtgatgtagagatcgctaaccctgaacacgttatttgtcacctgacggatgacaacgct
gagatcgctatgcgtatcaaagttgaacgtggtcgtggttatgttccagcttcggctcgt
atccatactgaagaagatgagcgtccaattggtcgcctactggttgacgctacgtacagc
ccagtagacaagattgcttattctgttgaagcagctcgtgtagagcagcgtacagactta
gacaagcttgttatcgatatggaaacgaacggtactctagaccctgaggaagcaatccgt
cgtgcagctactatcctagctgaacaattggatgcgttcgtagatcttcgtgatgtacgt
gtacctgaggagaaggaagagaagccagaattcgatccgatcctactgcgtcctgtagac
gatcttgaactaacagttcgctctgctaactgtctgaaagcagaagcgattcactacatc
ggtgatcttgtacagcgtactgaggttgagctacttaaaacgcctaaccttggtaaaaaa
tctcttactgagattaaagacgtacttgcatcacgtggtctgtctctgggcat-------
------------------------------------------------------------
------------------------------------------------------------
------------------------------------------------------------
------------------------------------------------------------
------------------------------------------------------------
------------------------------------------------------------
------------------------------------------------------------
-------------------------------------------------------aacgc
gttgtattcaacgaaattactaaaaatgctatccagcaggcgttcgagaaaccgggcgaa
ctgagcatggatggtgttaacgcacagcaagcacgtcgttttatggaccgtgttgtaggc
tttatggtgtcccctcttctttggaagaaggtggcgcgcggtctatctgctggtcgcgta
caatcggtagcggtgaagctactggttgagcgtgagcgtgaaatcaaagcttttgtccct
gaagagttctgggatatccacgccgatactaagacgcaagacaaaacggacttccgtctg
caagtgtcgcaaaaagaaggcgtggcatttaagcctgtaaacgaagctgagaccaagtct
gcgattgcagtactggagaatgctcgctacgaagtttgtaagcgtgaagaccgaccaacg
tcgagcaaaccttctgctccgtttattacgtctacgctacagcaagcggcaagtactcgc
ttgggttacggcgttaagaaaacaatgatgcttgctcagcgtttgtatgaagcgggctac
attacctatatgcgtaccgactcaactaacttgagctctgaagcagtagagacagttcgc
ggctttatcggcgaacagtatggtgatgcctaccttcctgctaagccaaatgtctacggt
agcaaagaagg-------------------------------------------------
------------------------------------------------------------
------------------------------------------------------------
------------------------------------------------------------
------------------------------------------------------------
------------------------------------------------------------
------------------------------------------------------------
------------------------------------------------------------
------------------------------------------------------------
------------------------------------------------------------
------------------------------------------------------------
------------------------------------------------------------
------------------------------------------------------------
------------------------------------------------------------
------------------------------------------------------------
------------------------------------------------------------
------------------------------------------------------------
------------------------------------------------------------
------------------------------------------------------------
------------------------------------------------------------
------------------------------------------------------------
------------------------------------------------------------
------------------------------------------------------------
------------------------------------------------------------
------------------------------------------------------------
---------------------------------------------------
>Pleiognathi_NCIMB2193T
---------------------------------------------------ggcgttggc
ggcggcggcggtaatgctgtcgatcacatggtacgtgaatctatcgaaggcgttcagttc
attagtgtaaacactgatgcacaagccctacgtaaaacaagcgtaagtacagttattcaa
atcggtggtgatatcactaaaggtttgggtgcgggtgctaacccacaagtgggtcgtgat
tctgcgctagaagaccgtgaagcaatcaagaaagagcttgaaggctctgacatgatcttc
attgcagcgggtatgggcggtggtactggtacaggtgctgctccaatcattgcagaagtg
gcaaaagagctaggtattcttactgttgcggtggtgactaaaccatttagcttcgaaggt
aagaagcgtatggcatttgctgagcaaggtatcgatgagctttctaagcacgttgactca
ttaatcacgattccaaacgagaagctacttaaagtacttggtcgtggtatcacattactt
gacgcatttgcaaaagcaaacgacgttcttaagaacgctgttcaaggtattgcagagcta
attacgcgtcctggtatgatcaacgtcgactttgctgacgttcgtacagtgatgtctgaa
atgggtcatgcgatgatgggtagcggtgttgcttctggtgatgaccgtgctgaagaagcg
gcagaaatg---------------------------------------------------
------------------------------------------------------------
------------------------------------------------------------
------------------------------------------------------------
------------------------------------------------------------
------------------------------------------------------------
------------------------------------------------------------
------------------------------------------------------------
------------------------------------------------------------
------------------------------------------------------------
------------------------------------------------------------
----------------------------------------aagagcgcaatgacattgaa
gttgttggtatcaacgaccttatcgatgttgagtacatggcatacatgcttaagtacgat
tcaactcacggccgtttcaacggtactgttgaagttgaaggcggtaacctaatcgttaac
ggtaaaactgttcgcgtaactgctgagcgtaacccagaagatcttaagtgggatgcaatc
aacgttgacgttgtagctgaagcaactggtcttttcctaactgacgagactgctcgtaag
cacatcactgctggtgctaagaaagttgttcttactggtccttcaaaagacgcaactcca
atgttcgtaatgggtgttaaccaagacacttacgctggtcaagacatcgtttctaacgct
tcttgtactactaactgtctagcgcctatcgctaaagttcttaacgacaagttcggtatc
gaatctggtcttatgactacagttcacgcaactacagctactcagaagactgttgacggt
ccttctgctaaagactggcgtggcggtcgtggtgcttctcagaacatcatcccatcatca
actggtgcagctaaagctgtaggtgttgttcttcctgagctaaacggcaaactaactggt
atggctttccgcgtaccaactgctaacgtttctgtagttgacctaactgttaaccttaag
aacggtgcatcttacgaagctatctgtgcagcaatgaaagaagcttctgaaggcgaacta
aaaggcgttctaggttacactgaagatcaagttgtttctcaagacttcatcggcgaaact
caaacttcagtattcgatgctaaagctggtatcgctctaact------------------
------------------------------------------------------------
------------------------------------------------------------
------------------------------------------------------------
------------------------------------------------------------
------------------------------------------------------------
------------------------------------------------------------
------------------------------------------------------------
------------------gtgaacgcactgtctgaaaaagtagaactaaccattaaacgt
ggtggtcatattcaccagcaagtttaccgtcacggtgtacctgatgcaccactagcggtg
attggcgataccgatgaaactggtactcgtattcgtttctggccaagtgaagaaacgttc
acaaata---tcgaattccaatacgaaattctagctaaacgtcttcgtgagctgtctttc
cttaactctggcgtttctatcaagctaaatgatgagcgtgaagaaggtaagcacgatcac
ttcatgtacgaaggcggtattcaagcattcgtagagcacttaaaccgtaacaagacaccg
atccatccgaaagttttccactttgatagtgagcgtgatga---cggtatttcggttgaa
gttgcaatgcagtggaacgacggtttccaagaaagcattttctgttttactaacaacatc
cctcagcgtgatggtggtactcacttagcgggtttccgtggtgcgttaacacgtacgctg
aactcgttcatggataaagaaggctactcgaagaaagcaaaagc---ggcgacatctggt
gatgatgcccgtgaaggtttaaccgccgttatctctgtgaaagtgccggatcctaagttc
tctagccagaccaaagacaaactagtttcaagcgaagtgaaagcagcggttgaatctgca
atgaacgaaaagcttgctgagttcttattag--------------aaaacccagcagatg
cgaaaaccgtttgtactaagatcatcgatgcatcacgtgcgcgtgaagctgc--------
------------------------------------------------------------
------------------------------------------------------------
------------------------------------------------------------
------------------------------------------------------------
------------------------------------------------------------
------------------------------------------------------------
------------------------------------------------------------
------------------------------------------------------------
------------------------------------------------------------
------------------------------------------------------------
------------------------------------------------------------
------------------------------------------------------------
------------------------------------------------------------
------------------------------------------------------------
------------------------------------------------------------
------------------------------------------------------------
------------------------------------------------------------
------------------------------------------------------------
------------------------------------------------------------
------------------------------------------------------------
------------------------------------------------------------
------------------------------------------------------------
ttatttatgtcaaaggacagggcatcgttctagatgaaccatctgtagttgcaatccgtc
aagatcgtgcaggcgcaacaaaaagtgttgctgcggtaggtcatgacgctaaattaatgc
ttggtcgtactccgggtaatatcgctgctatccgtccaatgaaagacggtgtaattgctg
acttctatgtaactgaaaaaatgttacagcatttcattaagcaagtgcatgacaatagta
tccttcgcccaagcccacgcgtgcttgttgctgttccttgtggttcaacgcaagtagagc
gtcgtgcaattcgtgaatcagcacaaggcgctggcgcacgtgaagtatatttaatcgatg
agccaatggcggctgctatcggtgctggtatgccagtatctgaagcaacaggttctatgg
tgatcgatatcggtggtggtacaacagaagttgctgtgatctcgctaaatggcgtagttt
actcatcatcagtacgtatcggtggtgaccgttttgacgaagcagttattaactacgttc
gtcgtaactacggtagcttaattggtgaagccacagctgagcgtattaagcatgaaatcg
gttcggcttaccctggcgatgaagttcgtgaaattgaagtgcgtggtcgcaaccttgctg
aaggtgtacctcgtagctttacgttaaattcaaatgaaatcctagaagcattacaagagc
cattaacaggtattgtatctgcagttatggttgcactagagcagtgtccaccagaactag
cttctgatatttctgagcgtggtatggtactgactggtggtggtgcattactacgtgatc
tagaccgtctactaacagaagaaacaggtattcctgtggttgttgctgaagatccacta-
------------------------------------------------------------
-------------------------ggacgaaattctaaaccaacttatcaacgaatttt
gcttaagctaagtggtgaagcacta-caaggcgaagaaggtttcggcattgacgcacaag
ttcttgaccgtatggctcaagagatcaaagaactcgttgaattaggcgtacaagtgggcc
tagttattggtggcggtaacttattccgtggtgcaggccttgcagaagcaggtatgaacc
gagttgtgggcgaccacatgggtatgctagcaactgtaatgaacggcttagcaatgcgtg
attctttgcaccgtgcctatgtgaacgctcgagtaatgtcagctattcctcttaacggtg
tgtgtgataactacaactgggctgatgcgattagccaattacgccaaggtcgtgtagtta
ttttctctgcgggtacgggtaatcctttcttcacaactgattcagctgcgtgtctacgtg
gtatcgaaattgaagcagatgttgtactgaaagcaaccaaagtggacggtgtttacacag
acgatccagttaaaaacccagatgcaactctttgtgata-agctaagctaccaagacgtg
cttgaaaaagaattaaaagtaatgga-c--------------------------------
------------------------------------------------------------
------------------------------------------------------------
------------------------------------------------------------
------------------------------------------------------------
------------------------------------------------------------
------------------------------------------------------------
------------------------------------------------------------
-------------------------------------------------cgttaggccag
attgagaagcagttcggtaaaggttcaatcatgaagttgggcgataaccgtactatggat
atcgaaacaatttcaaccggttccctatctttagatattgcactgggtgctggtggctta
ccaatgggtcgtatcgtagaaatctacggtcctgaatcttcaggtaaaacaactttaaca
cttgaaacgattgcagcagctcagcgtaaaggaaaaacctgtgctttcatcgatgctgaa
cacgcactggatcctatttacgcacaaaagttgggtgtagatatcgatcagcttttagtt
tctcagcctgatacaggtgagcaagctctagaaatttgtgatgcattagcacgttctggt
gccgttgatcttatcgttgttgactccgttgccgcactaacacctaaagctgaaattgaa
ggtgaaatgggtgactcacacatgggtctacaagcacgtatgctttctcaagcaatgcgt
aagctaacaggtaacctaaagcagtctaactgtatgtgtatcttcatcaaccagatccgt
atgaagatcggtgtgatgtttggtaacccagaaacgactactggtggtaacgcactgaag
ttctacgcatctgttcgtcttgatatccgtcgtactggcgctatcaaagaaggtgacgaa
gttgttggtaacgaaacgcgcattaaagtagttaagaacaagattgccgcaccatttaag
caagctgatacacagatcctttacggtcaaggctttaaccgtaacggtgagctagttgat
------------------------------------------------------------
------------------------------------------------------------
------------------------------------------------------------
------------------------------------------------------------
----------------------aatttcttaagccgcgtcttgttgacatcgaacaagtt
agcacgacacacgcaaaagtaactctagagccattagagcgtggttttggccacacttta
ggaaacgctcttcgtcgtattttactatcttctatgccaggttgtgctgtaacagaagtt
gaaatcgacggtgtgttacatgagtacagcaccaaagaaggcgttcaggaggatatcctt
gaaattcttctaaaccttaaaggtctagccgttaaggtt---gagggtaaagatgaagtt
attcttactctgaacaaatctggtgcaggccctgttgttgcaggtgacatcacccatgat
ggtgatgttgagattgcgaacccagaacacgtaatctgccacattactgatgacaatgct
gaattaagcatgcgcatcaaggtagagcgtggtcgtggctatgtaccagcatctgctcgt
attcacactgaagaagatgagcgtccaattggtcgtctgttagtagacgctacttacagc
ccagttgaccgtattgcttacgctgttgaagctgctcgcgttgaacaacgcactgactta
gacaagctagtaatcgatatggagactaacggtacacttgatcctgaggaagctatccgt
cgtgcagcaactattcttgctgagcaattggatgcattcgtagatcttcgcgatgtacga
gttccagaagagaaagaagagaagccggagttcgatccgatcctactgcgtcctgtagac
gatcttgaactaactgttcgctctgctaactgtctgaaagcagaagcgatccactacatc
ggtgatcttgttcagcgtactgaggttgagcttcttaaaacgccaaaccttggtaagaag
tctttaacagaaattaaagatgtattggcttctcgtggtctatctctaggtat-------
------------------------------------------------------------
------------------------------------------------------------
------------------------------------------------------------
------------------------------------------------------------
------------------------------------------------------------
------------------------------------------------------------
------------------------------------------------------------
------------------------------------------------------------
------ttcaacgaaattacaaagaatgcgattcaacaggcgtttgaagagccaggtgaa
ctgaatattgatggtgtaaacgctcagcaagcacgtcgtttcctagaccgtgttgtgggc
tttatggtttcaccattgctatggaaaaaagttgcacgtggtttatctgcaggtcgtgtt
cagtctgttgcggtgaaattgatcgtagagcgtgagcgcgaaatcaacgcgtttgatcct
gaagagttttgggacattcatgctgataccttaacagtaggcaaagatgcactacgttta
atggtggcacagcaagcaggcaaagctttccgccctgttaacgaagcggacaccatggct
gcaaaagcgctacttgaaaaagcagcgtatgaagtgattgagcgtgaagatcgtccaacc
agtagcaagccatcagcaccatacattacatcaacactgcaacaggcggcgagtacgcgc
ctaggttacggtgttaaacgtacaatgggcttagcgcaacgtctatacgaagcaggttac
attacctacatgcgtacagactcaaccaacctttcaaaagaagcggttgaatcagcacgt
gattttatttctagtgagtatggcaatgaatacttacctgaaaaagcgaacgt-------
------------------------------------------------------------
------------------------------------------------------------
------------------------------------------------------------
------------------------------------------------------------
------------------------------------------------------------
------------------------------------------------------------
------------------------------------------------------------
------------------------------------------------------------
------------------------------------------------------------
------------------------------------------------------------
------------------------------------------------------------
------------------------------------------------------------
------------------------------------------------------------
------------------------------------------------------------
------------------------------------------------------------
------------------------------------------------------------
------------------------------------------------------------
------------------------------------------------------------
------------------------------------------------------------
------------------------------------------------------------
------------------------------------------------------------
------------------------------------------------------------
------------------------------------------------------------
------------------------------------------------------------
------------------------------------------------------------
---------------------------------------------------
>Valginolyticus_LMG4409T
------------------------------------------------------------
--------------------------------------------------------attc
atcagcgtcaacactgatgcgcaagcacttcgtaagacaagcgttggcaatgttattcag
atcggtggtgatatcactaaaggtctgggtgcaggtgctaatccacaggttggccgtgac
gcagctctcgaagacagagatcgaattaaagattccctgactggcgccgatatggtgttt
atcgcagctggtatgggtggcggtaccggtactggtgcagcgcctgttattgctgaagtg
gctaaagagcttggcattctaacagtagcggtagtaactaaaccgtttagttttgaaggt
aaaaagcgtttggcatttgctgagcaaggtatcgatgagctctctaagcatgttgactct
ttgatcacgattccaaacgaaaagctacttaaagtacttggtcgtggtgtaacactacta
gaagcttttgcaagcgctaacgatgttcttaagaatgccgttcaaggtattgctgagcta
attactcgccctggcatgatcaacgtcgac------------------------------
------------------------------------------------------------
------------------------------------------------------------
------------------------------------------------------------
------------------------------------------------------------
------------------------------------------------------------
------------------------------------------------------------
------------------------------------------------------------
------------------------------------------------------------
------------------------------------------------------------
------------------------------------------------------------
------------------------------------------------------------
------------------------------------------------------------
---------------ggtcgtttcgtattccgtgcagcgcaagagcgcaacgacatcgaa
gtagtaggtattaacgaccttatcgatgtagattacatggcatacatgcttaagtatgac
tcaactcacggccgtttcaacggtactgttgaagttgaaggcggtaacctaatcgttaac
ggtaaaactgtacgtgttactgcagagcgcaaccctgaagacctaaaatgggacgaaatc
ggtgttgacgttgtagctgaagcaactggtcttttcctaactgacgagactgcacgtaag
cacatcactgctggcgcgaaaaaagttgtactaactggtccttctaaagacgctactcca
atgttcgttaacggcgtaaacttcgacacttacgctggtcaagacatcgtttctaacgct
tcttgtactactaactgtctagcgcctatcgctaaagttcttaacgacaagttcggtatc
gaatctggtcttatgactacagttcacgcaactacagcaactcaaaaaactgtagatggt
ccttctgctaaagactggcgcggtggtcgtggtgcttctcaaaacatcatcccatcttca
actggtgctgctaaagctgtaggcgttgtacttccagaagtaaacggcaaactaactggt
atggctttccgcgtaccaactgctaacgtttctgtagttgacctaactgttaacctagtt
aacggtgcttcttacgaagacatctgtaaagcgatgaaagaagcttctgaaggcgaacta
aaaggcgttctaggctacactgaagatgcagttgtatctcaagacttcatcggcgaagtt
tgcacttcagtattcgatgctaaagctggtatcgcgctaactgacaaa------------
------------------------------------------------------------
------------------------------------------------------------
------------------------------------------------------------
------------------------------------------------------------
------------------------------------------------------------
------------------------------------------------------------
----------------------------------------aagtatcgggtggtcttcac
ggggtaggtgtttcagtggtaaacgcgctatctgagaaagttgagctgacgattcatcgt
ggtggccatatccatacgcaaacctaccgccatggtgagcctcaagcgccactagctgtt
gtgggtgatacggataaaaccggtacgcaaattcgtttctggccaagtgccgagaccttc
tctaacactg---agttccactatgacattctggcgaaacgcctgcgtgaactgtcattc
ctgaactctggtgtatcgatcaaattggttgatgagcgtgaagcggacaaacatgatcac
ttcatgtatgaaggtggtattcaagcgttcgttgatcacctaaacaccaacaaaacgcca
atcatcgaaaaaatcttccactttaactcagagcgt---gaagacggcatttcagttgaa
gtggcgatgcaatggaacgatggtttccaagagaacatcttctgttttaccaacaatatc
ccacagcgtgatggtggtactcaccttgctggtttccgtgctgcgttaacacgtacattg
aacagctttatggataaagaaggtttctctaagaaagcaaaaac---agcgacttcaggc
gacgatgcgcgtgaaggtctaactgcggttgtttcggtgaaagtgcctgatcctaagttc
tcaagccaaacaaaagacaaactggtttcttctgaagtgaaatcagctgttgagtctgca
atgggtgaaaaactgtctgagttcctgattg--------------agaacccgacagaag
cgaagatggtttgttcgaaaatcatcgatgcagcacg-----------------------
------------------------------------------------------------
------------------------------------------------------------
------------------------------------------------------------
------------------------------------------------------------
------------------------------------------------------------
------------------------------------------------------------
------------------------------------------------------------
------------------------------------------------------------
------------------------------------------------------------
------------------------------------------------------------
------------------------------------------------------------
------------------------------------------------------------
------------------------------------------------------------
------------------------------------------------------------
------------------------------------------------------------
------------------------------------------------------------
------------------------------------------------------------
------------------------------------------------------------
------------------------------------------------------------
------------------------------------------------------------
------------------------------------------------------------
--------------------------------------------ggtacagccaacactc
taatttacgtaaaagggcaaggaattgtccttgatgaaccttctgtagttgctattcgtc
aagatcgtgtaggttctgcaaaaagcgttgctgcagtcggtcacgcagcaaaacagatgc
ttggtcgtacacctggcaacatttccgctattcgcccaatgaaagacggcgtaattgctg
acttctacgtaaccgaaaaaatgcttcagcactttatcaagcaagtgcatgataacagca
tcctaaagccaagcccacgtgttcttgtttgtgttccttgtggttctacccaagttgagc
gtcgcgcaattcgtgaatcagcacttggtgctggtgcgcgtgaagtttacctaatcgacg
agccaatggcggcggcaattggtgctggtttacgtgtatctgagccgacaggttcaatgg
tggtcgatatcggtggtggtacaactgaagttgccgttatctctctaaacggtgtggttt
actcatcgtctgtacgtatcggtggtgaccgctttgatgaagctgtgatcaactacgtac
gtcgtaactacggcagcttgattggtgaagcaacggctgaaaagatcaaacacgaaatcg
gttctgcttaccctggtgatgaagttcaagagattgaagttcgcggtcgtaaccttgcag
agggtgtaccacgcagctttagcttgaactcaaacgagatcctagaagcgcttcaagagc
cgctatctggcatcgtatcagcagtcatggttgcactagaacagtgtcctccagagcttg
cttcagacatttctgaaaacggtatggtactaaccggtggtggtgcactactgaaagatc
tcgatcgtctactaatggaagaaactggtattcctgtggttatcgcggaagatcc-----
------------------------------------------------------------
--------------------------------------aaccagcgtatcaacgtattct
attaaaactgagtggtgaagctctt-caaggtgaagacggttttggtattgatcctgcgg
tccttgatcgtatggcacaagaagttaaagaactggttgaactgggtgttcaggttggtg
tagttatcggtggcggtaacttgttccgtggtgcaggcctagctgaagctggtatgaacc
gcgtagttggtgaccacatgggtatgcttgctacagtaatgaatggcctagcgatgcgtg
atgctcttcaccgtgcatacgtaaatgcgcgcgttatgtctgcaatccctctaaaaggcg
tatgtgacgactataattgggctgatgcgatccgtgagcttcgccaaggccgagttgtca
tcttctctgctggtactggtaacccgttctttacaacggattctgctgcttgtttacgtg
gtatcgaaattgaagcggatgttgtactaaaagcgacgaaagttgatggtgtatttactg
ctgaccctgtagcaaacccagacgcagagctgtatgata-agctatcttatgcagaagtt
ctggataaagagctgaaagttatggactggg-----------------------------
------------------------------------------------------------
------------------------------------------------------------
------------------------------------------------------------
------------------------------------------------------------
------------------------------------------------------------
------------------------------------------------------------
------------------------------------------------------------
------------------------------------------------------------
-----------------------ctctatcatgcgccttggtgataaccgcgcaatggac
gtagaaaccatctcaacgggttctctttctcttgatatcgctttgggtgctggtggtcta
ccaatgggtcgtatcgtagaaatctacggcccagaatcttcaggtaaaacaacattaacg
cttgagcttattgctgctgcgcaacgtgaaggcaaaacgtgtgcgtttatcgatgcagag
cacgctctagatcctgtatacgcgaagaaacttggcgtagatatcgatgcattgctagtt
tctcagccagacacaggtgagcaagcgctagagatctgtgacgcacttgcacgttctggt
gctatcgatgttatggttgtcgactctgttgcagcgctaacaccgaaagcagaaatcgaa
ggcgaaatgggcgatagccacatgggtctgcaagcacgtatgctttctcaagcaatgcgt
aagctaacgggtaacctaaagcagtctaactgtatgtgtatcttcatcaaccaaatccgt
atgaagattggtgtgatgtttggtaacccagaaacaacaacaggtggtaacgcacttaag
ttctacgcttctgttcgtctagatatccgtcgtactggcgcaatcaaagaaggtgacgaa
gtcgtaggtaacgaaacgcgcatcaaagttgttaagaataagattgcagcaccatttaaa
gaagcaaacacacaaatcatgtacggccaaggctttaaccgcgaaggtgaacttgtcgat
ctaggtgtgaagcacaagttagttgaaaaagccggtgctt--------------------
------------------------------------------------------------
------------------------------------------------------------
------------------------------------------------------------
----------------------aatttcttaagccacgtctagttgacatcgaacaaatc
agctcgactcacgcaaaagtaactcttgagccattagagcgtggctttggtcatactctg
ggtaatgcacttcgccgcatccttctatcttctatgccaggttgtgctgtaacagaagta
gaaattgaaggcgtacttcatgagtacagcacgaaagaaggcgttcaagaagatattctt
gaaattcttctaaaccttaaaggtttggctgtgcgcgttgccgaaggcaaagatgaagtg
ttcattactttgaacaaatcaggctcgggccctgtggttgcaggtgacatcacccatgat
ggtgatgtagagatcgctaaccctgaacacgtaatttgtcacctaacggatgacaacgct
gagatcgcaatgcgtatcaaagttgaacgtggtcgtggttatgttccagcttctgcgcgt
atccataacgaagaagacgagcgtcctatcggtcgcctactagtagatgctacttacagc
ccagtagacaaaattgcctacgctgtagaagcagctcgtgtagaacagcgtactgatcta
gacaagcttgttatcgatatggaaacaaacggtactctagaacctgaggaagcaatccgt
cgtgcagctactatcctagctgaacaattggatgcattcgtagatcttcgtgatgtacga
gttcctgaggagaaggaagagaagccagaattcgatccgatcctactgcgtcctgtagac
gatcttgaactaacagttcgctctgctaactgtctgaaagcagaagcgattcactacatc
ggtgatctagtacaacgtactgaggttgagctacttaaaacgcctaaccttggtaaaaaa
tctcttactgagattaaagacgtacttgcgtcacgtggtctgtctctgggcat-------
------------------------------------------------------------
------------------------------------------------------------
------------------------------------------------------------
------------------------------------------------------------
------------------------------------------------------------
------------------------------------------------------------
------------------------------------------------------------
-------------------------------------------------------aacgt
gtagtttttaacgaaattacgaaaaacgcgatccaacaagctttccagacacctggcgag
ctgaacatggatggtgtaaatgcccaacaagcacgtcgcttcatggaccgtgtcgttggt
tttatggtttcacctctactttggaaaaaagtggctcgtggcttatctgctggtcgagtg
cagtctgttgcggtgaaattgttagttgagcgtgagcgtgagattaacgcgtttgtacca
gaagaattctgggacattcatgcgaatacgaaaacgaaagacaaagcggactttaaactg
cttgttgctcagaaagacggttctgcgtttaagccagttaatgaggcagaaaccaaagca
gcgatgtctgtacttgagaatgcaagttacgaagtatgtaagcgtgaagaccgccctaca
aagagcaagccttcagcaccttacatcacctctacgcttcaacaggcagcgagtacacgc
ctgggctacggcgtgaaaaagaccatgatgctagctcagcgcctctatgaggccggttac
atcacttatatgcgtactgactcgactaacctaagtgccgaggctgtggacgctgtacgt
gactttattggttctgagtttggtgataagtacctaccagcgaaaccattgacgtacggt
agcaaagaaggggcacagg-----------------------------------------
------------------------------------------------------------
------------------------------------------------------------
------------------------------------------------------------
------------------------------------------------------------
------------------------------------------------------------
------------------------------------------------------------
------------------------------------------------------------
------------------------------------------------------------
------------------------------------------------------------
------------------------------------------------------------
------------------------------------------------------------
------------------------------------------------------------
------------------------------------------------------------
------------------------------------------------------------
------------------------------------------------------------
------------------------------------------------------------
------------------------------------------------------------
------------------------------------------------------------
------------------------------------------------------------
------------------------------------------------------------
------------------------------------------------------------
------------------------------------------------------------
------------------------------------------------------------
------------------------------------------------------------
---------------------------------------------------
>Vcaribbenthicus_ATCC_BAA2122
atgtttgaaccgatgatggaaatgtctgacgacgcagtaattaaagtcgttggggtgggt
ggcggtggtggtaatgccgttgaacacatggttcgtgaatccatcgaaggtgttgagttt
attagtataaatactgatgctcaggcgcttcgtaaaaccagtgtgaatagtgttattcag
attggtggtgatatgaccaaaggtctaggagcgggtgcaaaccctcaagttgggcgtgat
gcagctctcgaagatagagatcgtattaaagaagagctcgacggtgccgatatggtattt
atcgctgcaggaatgggcggtggtacaggaacaggtgctgcaccagtcatcgcagaggtt
gcaaaagagctgggcatcttaacggttgctgttgtaacaaagccgtttagttttgagggt
aaaaagcgtttggcttttgctgaacagggaattgaagagctttctaagcatgtcgattct
ttgatcacgataccgaatgaaaaactcctcaaagtactgggacgcggaattacactatta
gaggcctttgctagtgctaatgatgtgttgaaaaatgcagttcaaggtattgctgagctt
attacgcgaccaggcatgattaacgttgactttgccgatgttagaacggttatgtctgag
atgggtcacgccatgatgggtagtggtgtggcaaaaggcgaagatagagccgaagaagca
gcagaaatggcaatatctagcccattactggaagatattgatcttgcaggtgctcgtgga
gttctcgttaatatcacagctggacttgacatgcgccttgatgagtttgaaacggtcggt
aacacggttaaggcttttgcttctgacaatgcgacggtcgttataggtacatcacttgac
ccggacatggccgatgaaatccgcgtcacagttgttgcaacgggtatcggtaacgagaga
aaacctgatattactcttgttgctggaggtaaagctaa----------------------
------------------------------------------------------------
------------------------------------------------------------
------------------------------------------------------------
------------------------------------------------------------
------------------------------------------------------------
------------------------------------atgactataaaagtaggtattaac
ggttttggccgtatcggtcgatttgtattccgtgctgctcaagagcgtacagacatagag
gttgtgggcataaatgaccttatcgatgttgaatacatggcttacatgctcaaatacgat
tcgacgcacggacgttttcaaggttctgtagaagtggaaggtggaaacctaatcgtcaat
ggaaaaaccatccgcgtcactgctgagcgtaatccagaagaattaaaatgggatgagatt
ggcgttgacgtagttgctgaagcgacaggcctgttccttactgatgagacagctcgtaag
cacatcaccgctggtgccaaaaaagtcgtacttactggtccttcaaaagatgcaacgccg
atgttcgttatgggtgtaaaccacgacacatatactggtcaagacatcgtatcaaacgcg
tcatgtacaacgaactgtttagcacctattgcgaaagtcttaaacgacaaattcggcatc
gaatctgggcttatgactactgttcatgcaacgacagcaactcaaaaaactgttgatggt
ccatctgcaaaagattggcgcggcggacgtggtgcatctcagaacatcattccatcttct
acaggtgcagctaaagcagtgggcgttgtacttcctgagctaaacggaaaactgactggt
atggctttccgtgtaccaacagccaacgtttctgtcgttgacctcactgtgaatttaaaa
caaggtgcttcttacgaagcaatctgtgcggcaatgaaggaagcatcagagggcgaactt
gctggtattcttggctacactgaagaccaagttgtgtctcaagattttatcggtgagata
ctaacttctgtctttgatgccaaagcaggtattgcattaactgacaacttcgtcaaagta
gtatcttggtacgacaatgagatcggctactcaaacaaagtacttgacctgatttctcac
gtatctaaataaatgtctgaaaattacgattcatcgagtattaaggtactaaaaggtctg
gatgcggttcgcaagcgtcctggtatgtacattggcgacacagacgatggcactggtctg
caccacatggtttttgaggtggtggataactcaattgatgaagcgttggcaggtcattgt
aaagatattattgtcactattcatgaagataactcagtgtcagtgcgagatgacggtcgt
ggtattcctacagaaatgcaccctgaagagaacgtttctgctgcagaagtcatcatgaca
gtacttcacgctggtggtaagtttgatgataattcctacaaagtttctggtggacttcat
ggcgtgggtgtctcggtggttaatgctttgtcagagaaagtggtgttaacgattcatcgt
ggtggaaatattcactctcaaacttaccatcatggtgaaccacaagcaccgcttgctgtt
ttgggtgatacgcaaaataccgggacagaaatacgcttttggccgagcgcagaaactttt
tcaaatacgg---agtttcactacgatattcttgctaagcgattacgtgaactttctttt
cttaactctggtgtatcgattaagctcatcgatgagcgcgaagatgataagagcgatcac
ttcatgtttgaaggaggcattcaagccttcgttgaccacctaaataccaataaaacgcca
ataattgacaagatcttccattttgattttgagcgt---gaagatggcatttcggtagaa
gtcgccatgcaatggaatgatggtttccaagagaacatttattgctttaccaataatatt
cctcagcgtgatggtggtactcacctcgctggttttcgtgccgcattgactcgtaccttg
aattctttcatggacaaagaaggcttttctaaaaaagcgaagac---agcgacgtcaggc
gatgatgcgagagaaggattgaccgcggttgtttccgtcaaagtgcctgatcctaagttt
tctagccaaaccaaagataaattagtttcttctgaggttaaatcggcggttgagtcagcg
atgggtgagaaattagccgagttcttagttg--------------aaaacccaagcgaag
ccaaaatggtgtgcagcaaaattatcgatgctgctcgcgctcgtgaagcggcgcgtaaag
cgcgcgagatgactcgtcgcaaaggagcactggatttggcgggcttgcctggcaaacttg
cggattgccaagagaaagaccctgcactctctgaactgtacatagtggagggagattctg
cgggtggttctgctaagcaggggcgtaaccgtaagaaccaagccattcttcctttgaaag
gaaaaatcctcaacgttgagaaagcgcgctttgataaaatgttgtcttctcaggaggtcg
ctaccctgatcacggcgttaggatgtggtattggtcgtgatgaatataaccctgataagc
tgcgttaccataatatcattattatgaccgatgctgacgttgatggttctcacatccgaa
ctctgctgttgacgtttttctatcgtcaaatgccagagcttattgaacgtggttatgtct
atattgctcaaccacctctatacaaggtgaaaaagggcaaacaggagcgttacatcaaag
atgaagacgccatgaatgactatcagttctctcttgcccttgagaatgcgacattgcacg
tcaatgcccaagccccagcgatgtcaggtgaagcgctagagaaactggttaagcaatata
acgcagggattaagctggttgatcgaatgagtcgccgctaccctcgtgcattgatgcatg
aacttatctactcaccgcgactcactgctaaccagtgtcacagcgaggatgacgttcaaa
cttggaccaaacaattagttgagcagctaaatgccaaagaggttggtgcgagccagtata
gttttgaagttgaacagcatgtagagcttggcttaaaccttccgaaaattattgtacgca
cgcatggtgttacccatgaatacgcgttaagtatcgatttgtttaattccaaagagtacg
ccaaacttgctgatctgtctgaggcattaaatggattgatcgaagaagatgcctacatta
aacgaggagagcgaactcaaccggttgcaagctttgttgaagctcttgagtggctgatga
aggaatctcgtcgtggtttgagcctacagcgttataaaggtctaggcgaaatgaaccctg
accaattatgggaaacaacaatggatcctgaaactcgtcgtatgatgcaagtaaccattg
aagatgcggtaggtgctgatcaactctttactaccttgatgggtgatcaagttgaaccac
gaagaaactttattgaagaaaatgcactgaaagtggccaatcttgacgtttagatgttca
agaaacttcgtggcatattttccaatgatctatcaatcgatttaggtactgccaacacac
tcatctatgtaaagggacaaggcatcgttcttgatgagccttcagttgttgccataagac
aagatcgtaaccgtgcagggaagagcgtggctgcagtcggtcatgcagcaaaacaaatgt
tgggacgtactcccggaaatatatcagcgatccgcccgatgaaggacggggttattgctg
atttctacgtaacagagaaaatgttgcaacactttatcaagcaagtacatgacaatagcg
ttctcaaaccgagtccgcgagttcttgtttgtgttccttgtggttcgacacaggttgaaa
ggcgagcgattaaagagtctgccttaggcgctggggcgagagaggtttatttaatcgatg
aacctatggcggcagcgattggtgctggcttgagagtgtctgagccaacaggatcaatgg
ttgttgatatcggtggaggtacgacagaagttgctgttatttctctcaatggtgtcgtct
attcttcctccgtcaggatcggaggcgatcgctttgacgaagctattatcaattacgtga
gacgtaactacggtagcttgattggtgaggctacggcagaaaagataaagcatgaaatcg
gctctgcgtatcctggagatgaagttgaagagattgaagttcgtggacgtaatcttgctg
agggtgtgcctcgaagctttagtttaaattccaatgaaatcctcgaagcattacaagagc
ctttaacaggaatagtatctgctgtaatggttgcacttgagcagtgtccccctgagctgg
cttctgacatttcagaaaatggtatggtattgacgggtggaggtgctctgctcaaagatc
ttgatcgtcttcttacagaagaaacaggtattcctgttgtcatcgctgaggacccattga
catgcgttgctagggggggaggtaaagctctcgaaatgatagatatgcacggtggtgacc
tgtt------------------atgacaactaaccctaaaccagcctatcaacgtattct
attaaaactcagtggtgaagcacta-caaggtgaagaaggtttcggtattgaccctgcaa
tcttagatcgcatggcacaagaggtgaaggaactggttgaactcggtgttcaagttggtg
tcgttatcggtggtggtaacttgttccgtggtgcaggccttgctgaggctggtatgaacc
gtgtggttggcgatcatatgggtatgctggctacagtaatgaatggcctggcgatgcgag
atgcgctacatagagcttatgttaacgctcgtgttatgtctgcaatacctcttaaagggg
tttgtgatgattataactgggctgatgctatacgtgagcttcgccaaggtcgagttgtca
ttttctctgcgggaaccggtaacccattttttactacggattctgcagcttgtctccgcg
gaattgagatagaagccgatgtggttctaaaagcaacaaaagtagatggtgtatttaccg
ctgacccagtagcaaacccagacgcagaactgtatgata-agctgtcgttcaatgctgtt
cttgaaaaagagctcaaggttatggacttagctgcgtttactttggcgcgtgaccacaaa
atgccaattcgcgtgttcaatatgaataaaccaggtgcattacgtcgcgtggtaatgggc
gaagaagaaggtacgctaatca--------------------------------------
------------------------------------------------------------
------------------------------------------------------------
------------------------------------------------------------
------------------------------------------------------------
------------------------------------------------------------
-----ggagagaccaatggacgataataaacaaaaggcactagccgctgcactcggtcaa
attgaaaagcaattcggtaaaggctcaatcatgcgcctaggtgataatcgcgcgatggat
gttgaaacgatttcaacaggttcgttatcacttgatattgctttaggtgctggtggtttg
cctatgggacgtatcgtagaagtttacggtccagaaagttcaggaaaaaccacattaacg
cttgagctcattgcagctgctcagcgagaaggaaaaacctgtgcctttattgatgcagag
catgctctggatccagtttatgcgaagaagcttggtgtcgatattgatgctctgttggtt
tcacaacctgacaccggggagcaagcccttgaaatatgtgatgcgttagcacgttcaggt
gcgattgatgtcatggttgttgactctgtagctgcacttactcctaaagctgaaattgaa
ggtgagatgggtgatagtcacatgggcttgcaggcgcgcatgctctctcaagctatgcgt
aaactcacgggtaaccttaagcaatcaaactgtatgtgtatcttcattaaccagattcgt
atgaagataggcgtaatgtttggtaaccctgaaaccacaacaggtggtaatgcacttaaa
ttctacgcttccgtccgtcttgatattcgccgcactggctcaattaaagatggcgacgag
gtggtgggcaatgaaactcgcattaaggtggttaagaacaagatagctgcaccatttaag
caagcagaaactcaaattctatatggtcagggctttaatcgcgaaggcgaacttatcgac
ttaggtgttaaacacaaactgattgaaaaagcaggcgcgtggtacagctacaatggcgat
aaaattggccaaggtaaagcgaatgcaggtaaatttcttcgtgaaaaccctgaa------
------------------------------------------------------------
------------------------------------------------------------
---atgcagggttctgtaacagaatttcttaagccacgtcttgttgacattgaacaagtt
agcacgactcacgcaaaagtaactcttgagccattagagcgtggttttggccatactctt
ggtaatgcgcttcgacgtattcttctatcttctatgccaggttgtgctgtgacagaagta
gaaatcgaaggcgtacttcatgagtacagtactaaagaaggtgttcaagaagatattctt
gaagtcctacttaaccttaaaggtctagctgtacgcgttgccgaaggcaaagatgaagtg
ttcatcacgttgaacaaatcaggctcgggccctgtggttgcaggtgacatcacccatgat
ggtgatgtagagatcgctaaccctgaacacgttatttgtcacctaacggatgacaatgct
gagattgcaatgcgcatcaaagtagaacgtggtcgtggttatgttccagcttcggcgcgt
atccatactgaagaagatgagcgtcctattggtcgcctactggtagacgctacttacagc
ccagtagacaagattgcttactcagttgaagcagctcgtgtagagcagcgtactgactta
gacaaacttgtcatcgatatggaaacaaacggtactcttgaccctgaggaagctatccgt
cgtgcagcaacaattcttgctgagcaattggatgcgttcgtagatctccgtgatgtacgt
gtacctgaggagaaggaagagaagccagaattcgatccaatcctactgcgtcctgtagac
gatcttgaactaacagttcgctctgctaactgtctaaaagcagaagcgattcactacatc
ggtgatcttgtacagcgtactgaggttgagctacttaaaacgcctaaccttggtaaaaaa
tctcttacagagatcaaagacgtacttgcatcacgtggtctatctctaggtatgcgccta
gaaaattggccaccagcgtctatcgctgaagattaa------------------atgggt
aagtcactagttattgtggagtcgccagcaaaagcgaaaaccatcaataagtatttaggt
aaagactttgttgtgaagtctagtgtgggtcatgttcgtgatttgccaactgccggacag
agttctggccaaaaagcagcagcagtatcaactaaaggtctgagtgcggaagaaaaagct
ctaataaaaaaagaaaaagaccgcaaatcattaattaaaaagatgggcatcgacccatac
catggttgggaggctaattatcaagtgcttcccggcaaagagaaggttgttgctgagcta
caaaagctagccaaagatgctgatcaagtctatctcgcgaccgatttggaccgcgaagga
gaggccattgcgtggcatttacgtgaaattatcggtggtgacgaggaacgttacaagcgt
gttgtattcaatgaaataaccaaaaatgcgatacaacaggcttttgaaaaaccgggcgag
ttaagcatggatggtgttaatgctcaacaggcacgccgctttatggacagagtagtgggc
tttatggtgtctccactgctttggaaaaaagtcgctagaggtttatctgcgggacgtgtt
cagtctgtcgcagtaaaattattggttgaacgtgagcgtgaaatcaaggcttttattccc
gaagagttctgggatgtccacgccaatacaaagacagaaaataacactgattttcgtctg
caagttgctcaaaaagaaggggtggcgttcaaaccttctaatgagtctgaaacccttgct
gcggttgcagtgcttgaaaaagcaaaatacgaggtatgtaaacgtgaggatcgtcctacc
tctagtaaaccctcggctccctttattacgtctacgcttcaacaggcagcaagtacaaga
ttaggttatggtgttaaaaaaaccatgatgttggctcagcgtctctatgaggcgggttat
attacctacatgcggactgattcgacaaatttgagcagtgaggctgttgaaacggtaaga
agcttcattggcaaagaatacggtgatgattatttgccttcaaaagccaacgtctacggc
agtaaggctggagctcaggaagctcacgaggcgataaggccttctgatgttgcggtgaaa
tcggacgatcttaacgggatggaggccgatgcgcacaaactttataatctaatctggaat
cagtttgttgcgtgtcaaatgacacctgcgaagtacgattctactactgtgagtgtcaag
gcggcagaatacactctcaaagccaaagggcgcattcttaagtttgatggttggactcgt
gttcagcgacctctaggaaaaa---atgaggaccaaatcctaccagcggttaaagttggg
gatagtgttgaccttgttaatcttgagccaaagcaaaatttcaccaagcccccagcacga
tttactgaagcagcgcttgttaaagagctagaaaaacgaggaattggtcgtccatcaact
tacgcttctattatttctacaatccaagatagaggttatgtcaaagttgaacagcgtcgt
ttttatgcggaaaaaatgggagaaattgttactgaccgtttagatggaagctttgacgat
ttgatgaactacgagtttacttctcgaatggaagagaaactcgatcagatagcggaaggt
gatgctaactggaagacggtacttgatgacttttttaatgattttacgacggatctagag
gctgcagagcaagacgaagaacaaggcggtatgaagcccaatcatatcgtgcaaactgac
atagaatgcccaacttgctctcgtcctatgggaataagaaccgcttctactggcgtgttc
ttgggttgctcgggatatgcacttccacctaaagaacgttgtaagacaaccatcaacctt
ggtgacgaggaaggcatcgttaacgtactagagg---aagacgttgagacggccgcactc
agagcgaaaaaacgctgccctatttgtgaaactgctatggatgcttatcttgttgatgac
aagagaaagatgcacgtttgtggtaataaccccaattgtgacggctatgtggttgagcac
ggcgagtttaaggtgaaagggtatgatggcccagttgtcgagtgtgacaagtgtggtagc
gacatggtgcttaaaaatggacgctttggtaaatacatggattgtacgagcgaaagttgt
aaaaacactcgtaagatcctaaaaaatggcgaagttgcacctccgaaggaagaccctgtt
cattttcctgaactaccatgtg---agaactcagaagcttattttgtgctccgtgatggg
gcctctggtttgtttctagctgcgagcactttccctaaatcgcgtgaaactcgagctccg
cttgtagaagagttgaagagatttaaagatagaatttcacctaaatttcactatctaacc
gaagcacctgaaaatgaccctgatggtcttcctatggttgtgagattcagccgcaagacc
aaagaaaactatgtgcgctcagaagtggatggtaagccatctggctacacggcgctgtat
gttgatggtaagtgggaagtgacagataaacgcaagaagccaaaagc----
>Vcorallilyticus_LMG20984T
--------------------------------------------agtcgttggggttggt
ggcggtggtggtaatgccgttgaacacatggtacgtgaatccatcgaaggcgtggagttc
attagcatcaacactgatgcgcaagcgcttcgtaaaacaagcgttaatagcgtaatccag
attggtggtgacatgaccaaaggtctgggtgcaggcgctaaccctcaggttgggcgtgac
gctgctctcgaagatcgagatagaattaaagaagagctcgatggtgccgatatggtattt
atcgcagctggcatgggtggcggtacaggtacaggagctgctccagttattgcagaagtc
gcaaaagagctgggcattcttactgtcgctgttgtcactaagccatttagctttgaaggc
aaaaagcgtttggcttttgctgagcaaggaattgaagagctgtctaaacatgtagactca
ttaattacgattcctaacgagaagctactgaaagtactgggtcgtggtatcactctactt
gaagcttttgctagcgcgaatgacgtacttaagaatgcagtacaaggtattgcagagctt
attactcgtcctggcatgattaacgtcgactttgcggatgttcgtaccgtgatgtcggaa
atgggtcatgcaatgatgggtagcggcgttgccaaaggcgaagaccgtgctgaagaagca
gctgagatggctatctca------------------------------------------
------------------------------------------------------------
------------------------------------------------------------
------------------------------------------------------------
------------------------------------------------------------
------------------------------------------------------------
------------------------------------------------------------
------------------------------------------------------------
------------------------------------------------------------
------------------------------------------------------------
------------------------------------------------------------
-------------tcggtcgtttcgtattccgtgcagcacaagagcgtagcgacatcgaa
gttgtaggtatcaacgacctgatcgatgtagagtacatggcatacatgcttaagtacgat
tcaactcacggccgtttcaacggtactgttgaagttgaaggtggtaacctaatcgttaac
ggtaagactgtacgtgttactgctgagcgtaacccaactgaccttaagtgggacgaaatc
ggtgttgacgttgtagctgaagcaactggtatcttcctaactgacgaaactgcacgtcag
cacatcactgctggtgctaagaaagttgttctaactggtccttcaaaagacgcaactcca
atgttcgtaatgggtgttaacgacagcacttacgctggtcaagacatcgtttctaacgct
tcttgtacaactaactgtctagcgcctatcgctaaagttcttaacgacaagttcggtatc
gaatctggccttatgactacagttcacgctactacagcaactcaaaaaactgtagatggt
ccttctgctaaagactggcgcggtggtcgtggtgcttctcagaacatcatcccatcttca
actggtgctgctaaagctgtaggcgttgttcttccagaactaaacggcaaactaactggt
atggctttccgcgtaccaactgctaacgtttctgtagttgacctaactgttaacctaaaa
gaaggcgcatcttacgaagctatctgtgcagctatgaaagaagcttctgaaggcgagctt
aaaggtgttctaggttacactgaagaccaagttgtttctcaagacttcatcggcgaagtt
caaacttcagtattcgatgctaaagctggtatcgctctaactgacaact-----------
------------------------------------------------------------
------------------------------------------------------------
------------------------------------------------------------
------------------------------------------------------------
------------------------------------------------------------
------------------------------------------------------------
------------------------------------------------------------
-------------------taaacgcactgtctaagcaagtgactctgaccattcatcgt
ggtggccaaatccatactcaaacctatcaccatggtgagccgcaagcgccactttctgtg
attggtgaaacggacaaaacaggtacggaaatccgtttctggcctagtgaagaaaccttc
tctaatactg---aattccattacgatattctggctaaacgtctgcgcgagctttcgttc
ctcaactcaggtgtttcgatcaagctggttgatgagcgtgaagaagataagagcgaccac
ttcatgtatgagggtggtattcaggcattcgtcgaacacctgaacaccaacaagacgccg
atcatcgagaaagtcttccacttcaacgctgagcgt---gaagatggtattgccgttgaa
gtcgcgatgcagtggaacgatggcttccaggaaaacatctactgttttactaacaacatc
cctcaacgtgatggtggtacgcaccttgcgggcttccgtgctgcgttaacacgtacactg
aactcgttcatggataaagaaggcttctcgaagaaagcgaaaac---tgccacttcaggt
gatgatgcacgtgaaggtctcaccgcagtcatctctgttaaggttccggatcctaagttc
tcaagccaaaccaaagataagttggtgtcttcggaagtgaagtcagccgttgaatctgtg
atgggtgaaaagctgtctgaattcctagtgg--------------aacacccaacggaag
ccaaggcagtttgtagcaagatcattgatgcagcgc------------------------
------------------------------------------------------------
------------------------------------------------------------
------------------------------------------------------------
------------------------------------------------------------
------------------------------------------------------------
------------------------------------------------------------
------------------------------------------------------------
------------------------------------------------------------
------------------------------------------------------------
------------------------------------------------------------
------------------------------------------------------------
------------------------------------------------------------
------------------------------------------------------------
------------------------------------------------------------
------------------------------------------------------------
------------------------------------------------------------
------------------------------------------------------------
------------------------------------------------------------
------------------------------------------------------------
------------------------------------------------------------
------------------------------------------------------------
--------------------------------------gatttaggtactgccaacactc
ttatctacgtcaagggacagggtattgtcctagacgagccttcagtagtcgctatccgtc
aggaccgtaacagagcaggcaaaagtgtcgctgctgtcggccatgccgcaaaacaaatgc
tgggccgtactccaggtaacatctcggcaattcgtcctatgaaagacggtgtgattgcag
acttctacgttaccgaaaaaatgctgcaacactttattaagcaagtgcatgacaacagtg
ttcttaaaccaagccctcgtgttttggtatgtgtaccttgtggctcaactcaggttgagc
gtcgtgctattcgtgagtctgcacttggtgctggcgcgcgtgaagtttatttgatcgatg
agccaatggcggcagcaatcggtgctggcctacgtgtttctgagcctacgggttctatgg
tcgttgatatcggtggtggtactacggaagtggcggttatctcgctaaacggtgtggttt
actcatcttcagtacgtattggtggtgaccgttttgatgaagcgatcatcaactatgttc
gtcgtaactacggaagcttgattggtgaggcaaccgctgaaaagatcaaacacgagattg
gttctgcatacccaggtgatgaagttgaagaaattgaagtacgtggtcgtaaccttgctg
aaggtgtgccgcgtagctttagcctaaattcaaatgaaattcttgaagcgctacaagagc
cactgactggtatcgtttccgctgtaatggttgcgctggaacaatgtccaccagaacttg
cgtctgatatttcagaaaatggtatggttcttacaggtggcggcgcgctattgaaagatc
ttgatcgacttctaacggaagaaactggtattccagtggttatcgcggaagatccactga
catgtgtagcacgt----------------------------------------------
----------------------------------------ccagcgtatcaacgtattct
gttaaaactgagtggtgaagcactt-caaggcgaagaaggttttggtattgatcctgcga
tcttggatcgtatggctcaagaagtaaaagaactggttgaactgggtgttcaggtcggtg
tggttatcggtggtggtaacttgttccgtggtgcaggtcttgctgaagcgggtatgaacc
gtgttgttggtgaccacatgggtatgttagcaacagtaatgaatggtttggcgatgcgtg
atgctttgcaccgtgcatacgtcaatgctcgtgttatgtctgcaatcccactaaaaggtg
tgtgtgacgattacaactgggcagacgcaatccgtgagttgcgccaaggtcgtgttgtta
tcttctcagcaggtacaggtaacccattcttcacaacagattctgctgcatgtctacgcg
gaattgaaattgaagctgacgtagttctaaaagcgacaaaagttgatggcgtatttacgg
ctgacccggtagccaaccctgacgcagagctgtatgata-acctgagctacgcagaagtt
cttgataaagaactaaaagtgatgg-----------------------------------
------------------------------------------------------------
------------------------------------------------------------
------------------------------------------------------------
------------------------------------------------------------
------------------------------------------------------------
------------------------------------------------------------
------------------------------------------------------------
------------------------------------------------------------
-----------------------ctctattatgcgtcttggtgataaccgcgctatggat
gttgaaaccatctcaacaggttcactttctcttgatatcgcattgggtgctggtggtctg
ccaatgggtcgtatcgttgaagtgtatggcccagagtcatcaggtaagacgacactaact
cttgagctgattgctgctgcacaacgtgaaggtaaaacatgtgcctttattgatgcagaa
cacgctcttgatcctgtctacgctaagaagctaggtgtagatattgatgcactattggtt
tctcagccggatacgggtgagcaagcgttagaaatctgtgacgctctggcgcgctcaggt
gcgattgacgttatggttgtcgactctgtggctgcattgacaccgaaagcggaaatcgaa
ggcgaaatgggcgatagccacatgggtcttcaggcgcgtatgctttctcaggcaatgcgt
aagctgacaggtaacctgaagcagtcaaactgtatgtgtatcttcatcaaccagatccgt
atgaagatcggtgtgatgtttggtaaccctgaaacgaccacaggtggtaatgcactaaaa
ttctacgcttctgttcgtcttgatatccgccgcacaggctctatcaaggaaggcgacgaa
gtggtgggtaacgaaactcgcattaaagtggttaagaacaagatcgcagcaccgtttaaa
caagctgaaacgcaaatcatgtacggcgcgggctttaaccgtgaaggtgagctgattgac
ctgggcgtgaagaataagttggttgaaaaagcgggcgctt--------------------
------------------------------------------------------------
------------------------------------------------------------
------------------------------------------------------------
----------------------aatttcttaagccacgtcttgttgacatcgaacaagtt
agcacgacacacgcaaaagtaactcttgagccattagagcgtggctttggtcacactcta
ggtaatgcacttcgccgtattcttctatcttctatgccaggttgcgcagttacagaagta
gaaattgaaggcgttctacacgaatacagcactaaagaaggtgttcaagaagatattctt
gaaattcttctaaaccttaaaggtttggctgtgcgcgttgccgaaggcaaagatgaagtg
tttattacgcttaacaaatcaggctcgggccctgtggttgcaggtgacatcacccatgat
ggtgatgtagagatcgctaacccagaacacgttatttgtcatctaacagatgacaacgct
gagatcgcaatgcgtatcaaagttgaacgtggtcgtggttacgttccagcttcagctcgt
atccatactgaagaagatgagcgtcctattggtcgcctactggttgacgctacgtacagc
ccagtagacaagattgcttattctgttgaagcagctcgtgtagagcagcgtacagactta
gacaaacttgttatcgacatggaaacgaacggtactctagaccctgaggaagcaatccgt
cgcgcagctactattctagctgagcaattggatgcgttcgtagatcttcgtgatgtacgt
gtacctgaggagaaggaagagaagccagaattcgatccgatcctactgcgtcctgtagac
gatcttgaactaacagttcgctctgctaactgtctgaaagcagaagcgattcactacatc
ggtgatcttgtacagcgtactgaggttgagctacttaaaacgcctaaccttggtaaaaaa
tctcttactgagattaaagacgtacttgcatcacgtggtctgtctctgggcat-------
------------------------------------------------------------
------------------------------------------------------------
------------------------------------------------------------
------------------------------------------------------------
------------------------------------------------------------
------------------------------------------------------------
------------------------------------------------------------
----------------------------------------atgaagagcgatacaaacga
gttgtctttaacgaaattactaagaacgcgattcaacaagctttccagaaaccgggtgag
cttagtatggatggcgttaacgcccaacaggcacgccgctttatggatcgtgttgtgggc
tttatggtttcaccactgttgtggaaaaaggtcgcgcgtggcctgtctgctggccgtgtt
cagtcggtggcggtaaaactattggtggagcgtgagcgcgaaatcaaagcgtttgttcca
gaagagttttgggatattcacgcggatactaaaactgctaacaaaacggatttccgtctt
caggttgcccagaaagatggtgtggcatttaagccgtcgaatgaagctgaaacgcagtca
gcgattgctgtgctggaaaaagcagcatacgaagtttgcaaacgtgaggaccgcccaacg
tcgagcaagccttctgctccgttcattacgtcaacgcttcagcaagcagccagcactcgt
ttaggttacggcgttaagaaaacgatgatgttagctcagcgtctgtatgaagcgggttat
atcacgtatatgcgtaccgactcgacgaatttgagcgcagaagctgtagaaaccgttcgt
ggattcattggcgatgagtacggtgacgcttaccttccggctaaacctaatgtgtatggc
agcaaa------------------------------------------------------
------------------------------------------------------------
------------------------------------------------------------
------------------------------------------------------------
------------------------------------------------------------
------------------------------------------------------------
------------------------------------------------------------
------------------------------------------------------------
------------------------------------------------------------
------------------------------------------------------------
------------------------------------------------------------
------------------------------------------------------------
------------------------------------------------------------
------------------------------------------------------------
------------------------------------------------------------
------------------------------------------------------------
------------------------------------------------------------
------------------------------------------------------------
------------------------------------------------------------
------------------------------------------------------------
------------------------------------------------------------
------------------------------------------------------------
------------------------------------------------------------
------------------------------------------------------------
------------------------------------------------------------
---------------------------------------------------
>Vfischeri_LMG4414T
---------------------------------------------gttgttggtgtaggt
ggcggtggcggtaatgctatcgagcacatggtacgagaatcaattgaaggtgttgagttc
atcagtgtaaatactgatgcacaagcacttcgtaaaacgagtgtaaataccgttattcaa
attggtggcgacatcactaaaggattaggtgctggtgcaaacccgcaagtaggccgtgat
gcagctctagaagaccgtgaagcactgaaagaagtgttagcgggcgctgatatggtattt
atcgcagctggtatgggtggcggtacaggtactggtgcagctcctattattgctgaagtt
gctaaagaattaaatattctaacagttgctgtggttaccaaaccatttagctttgaaggt
cgtaagcgtcttgcttttgctgagcaaggtatcgaagagttatcaaaacatgttgactca
ttaattacgattccaaacgaaaaattattaaaagttcttggccgtggtattacgttatta
gaagcatttgcaaaagcgaatgatgttcttcgtaatgctgttcaaggtatcgcagagctt
attactcgtcctggtatgatcaacgtcgatttcgccgatgttcgtaccgttatgtctgaa
atgggacatgcaatgatgggtagcggtatcgcagtaggcgaagatcgtgcagaacaagca
gcagaagaagcga-----------------------------------------------
------------------------------------------------------------
------------------------------------------------------------
------------------------------------------------------------
------------------------------------------------------------
------------------------------------------------------------
------------------------------------------------------------
------------------------------------------------------------
------------------------------------------------------------
------------------------------------------------------------
------------------------------------------------------------
------------------------------cgtgcatctgtagagcgcaatgacatcgaa
gttgttggtattaacgatcttatcgacgttgaatacatggcttacatgcttaagtacgat
tcaactcacggccgtttcaacggtacagttgaagttgtagatggtaacctagtagtaaac
ggcaaaactgtacgtgtaactgctgagcgtaacccagaagaccttaagtgggatgcaatc
aacgttgacgttgttgctgaagcaactggtctattcctagacgacgcaactgcacgtaag
cacatcactgctggtgctaagaaagttgttctaactggtccttcaaaagacgctactcca
atgttcgtaatgggtgttaaccacacttcttacgctggtcaagacatcgtttctaacgct
tcttgtactactaactgtctagcacctgttgctaaagttcttaacgacaagttcggtatc
gaatctggtcttatgactacagttcacgctactacagcaactcaaaaaactgtagatggt
ccttcagctaaagactggcgcggtggccgtggtgcttctcaaaacatcatcccatcttca
actggtgctgctaaagctgtaggcgttgttcttccagaactaaacggccttctaactggt
atggctttccgtgtaccaactgctaacgtttctgtagttgacctaacagttaacctaaaa
actgctgcatcttacgaagcaatctgtgctgctatgaaagaagcatctgaaggcgagctt
aaaggtgttctaggttacacagaagacgctgttgtttctcaagacttcatcggtgaagtt
caaacttcagtattcgatgctgcagctggtgttgcactaactgacaa-------------
------------------------------------------------------------
------------------------------------------------------------
------------------------------------------------------------
------------------------------------------------------------
------------------------------------------------------------
------------------------------------------------------------
------------------------------------------------------------
------------------------------tctgaaaaagtagaattaacgattcaccgc
gcaggtgagattcaccaacaagtttaccaccatggtgagccagaagcgccattagcggtt
attggtaaaacagatacaacgggtactaaaatccgtttttggccaagtgaagaaacattt
actaacgtag---tatttgtttatgaaattttagctaagcgtcttcgtgagctgtctttc
ttaaactctggtgtatctatcaagctacaagatatgcgtgaagaagataaagctgatcac
ttcatgtatgaaggtggtattcaagcgtttgtacaacacttgaaccgtaataaaacacct
atccaccaaaaagtattccactttgattcagagcgt---gaagacggtatctctgttgaa
gtgtctatgcaatggaacgatggcttccaagagaacatctactgctttactaataacatc
ccacaacgtgatggtggtacgcacttagctggcttccgttctgcgttaacacgtacgtta
aacacgtttatggataaagaaggtttctctaagaaagcaaaagc---agcgacatctggt
gatgatgctcgtgaaggtctaacggctgttgtttctgtaaaagttcctgatccaaaattc
tcaagccaaacaaaagataagctagtttcttctgaagttaaatcagcagttgaatcagca
atgggtgaaaaactgtctgaattcttagcag--------------aaaacccaagtgaag
ctaagatggtttgttcgaagatcattgatgctgcccgtgcgc------------------
------------------------------------------------------------
------------------------------------------------------------
------------------------------------------------------------
------------------------------------------------------------
------------------------------------------------------------
------------------------------------------------------------
------------------------------------------------------------
------------------------------------------------------------
------------------------------------------------------------
------------------------------------------------------------
------------------------------------------------------------
------------------------------------------------------------
------------------------------------------------------------
------------------------------------------------------------
------------------------------------------------------------
------------------------------------------------------------
------------------------------------------------------------
------------------------------------------------------------
------------------------------------------------------------
------------------------------------------------------------
------------------------------------------------------------
----------------------------------------tctaggtactgccaacacac
ttatctatgtaaaaggtcaaggcattgttcttgatgagccttcagtggttgctattcgtc
aagatcgttcaggttcagctaaaagtgtagctgccgttggtcatgatgcaaaacagatgc
taggccgtactcctggtaacatttctgcaattcgcccaatgaaagatggcgttattgctg
acttctatgtaactgaaaaaatgcttcagcacttcattaagcaagtgcatgacaacagcg
tgttacgtccaagtcctcgcgtattagtttgtgttccttgtggttctacacaagttgagc
gtcgtgcaatccgcgaatctgcacaaggtgcgggcgcgcgtgaagtgttccttattgatg
agccaatggctgctgctatcggtgcaggtcttcctgtatctgaagcaacaggttcaatgg
ttgttgatatcggtggtggtacaacagaagttgcagttatctctctaaacggtgtggttt
attcatcgtctgtacgtatcggtggtgaccgttttgacgaagcaatcattaactacgttc
gtcgtaactacggcagcttgattggtgaagcaacggctgaacgtattaaacatgaaatcg
gttcagcttaccctggtgatgacgtatgtgaaattgaagtacgtggtcgtaaccttgcag
aaggtgtacctcgtagctttacactgaactcgaacgaaatccttgaagcacttcaagagc
ctctatctggtatcgtatctgcagtaatggttgcactagaacagtgtccacctgaattgg
cttctgatatttcagaacatggtatggtattaacaggtggtggtgcactacttcgtgatt
tagaccgtcttctaacagaagaaacgggtattccagtagtggttgctgaagagcctctaa
catgtgtagctcg-----------------------------------------------
--------------------------------------aaccagtatatcagcgtattct
attaaaacttagtggtgaagcactt-caaggcgaagagggttttggtattgacccggcaa
cgcttgatcgtatggctcaagaagtaaaagagctgatcgagcttggtgttcaagttggtg
ttgttatcggtggtggtaaccttttccgtggtgcaggtcttgcagaagcaggcatgaacc
gtgtagtaggtgatcacatgggtatgctagcgacagtaatgaatggcttagcgatgcgtg
atgcactacaccgtgcatacgtaaatgctcgagtaatgtcagctatccctcttaaaggtg
tatgtgacgattacaactgggctgatgctatcgctcaattacgtcaaggccgtgtggtta
ttttctcagctggtacaggtaacccattcttcacaacagattctgctgcatgtctacgtg
gtattgaaattgaagctgatgttgttttaaaagcaacaaaagtagatggtgtatttactg
ctgatccagtatctaaccctgatgcagaattgtatgata-aactgtcttacaacagcgtt
cttgaaaaagaatta---------------------------------------------
------------------------------------------------------------
------------------------------------------------------------
------------------------------------------------------------
------------------------------------------------------------
------------------------------------------------------------
------------------------------------------------------------
------------------------------------------------------------
------------------------------------------------------------
-----------------------ttcaatcatgaaattgggcgacaaccgcacaatggat
gttgaaactgtgtctactggttctttatctcttgatattgctctaggcgctggtggttta
ccaatgggtcgtatcgttgagatttttggccctgagagttcgggtaaaacaacactgact
ctagaattgattgcagctgcgcaacgtgaaggtaaaacatgtgcctttattgatgctgag
catgctctagatcctgtatacgctaaaaaacttggcgttaatattgatgaattattagtt
tctcagcctgatacgggtgagcaagctttagaaatctgtgatgcgttagcacgttctggc
gctgttgatgtaatggtaattgactccgttgcagcactaacaccaaaagctgaaattgaa
ggtgaaatgggcgatagccacatgggtcttcaagctcgtatgctttctcaagcaatgcgt
aaattaacgggtaacctaaagcagtcaaactgtatggcaatcttcattaaccaaattcgt
atgaagattggtgtaatgtttggtaacccagaaacaacaactggtggtaatgcacttaag
ttctatgcatcagttcgccttgatattcgccgtacaggcgcagtaaaagatggtgatgaa
gttgttggtaatgaaactcgtattaaagtggttaaaaacaaaattgcagcaccatttaaa
caagctgaaactcaaatcatgtatggccaaggttttaaccgtgaaggcgaattaattgac
ttaggtgttaagcataagttggttgataaagctggcgcat--------------------
------------------------------------------------------------
------------------------------------------------------------
------------------------------------------------------------
----------------------aatttctaaagccacgtcttgttgacattgaacaagtc
agcacgactcatgcaaaagtaactcttgagccgttagagcgtggtttcggccacactcta
ggtaacgctctacgtcgtattttactatcttcaatgccgggttgtgccgtaactgaagtg
gaaatcgaaggcgtattacacgagtacagcaccaaagaaggtgttcaggaagatatcctt
gaaatccttctgaaccttaaaggcctagccgttaaggtt---gagggtaaagatgaagtt
atcattactcttaacaagtctggtgcaggccctgttgttgcaggtgacatcacccatgat
ggtgatgttgagattgcgaacccagagcacgtaatctgccacttgactgatgacaatgct
gaaatcagcatgagaatcaaggtagagcgtggtcgcggctacgtaccatcaacagctcgt
atccatactgaagaagatgagcgtccaattggtcgtctgcttgtcgatgcaacttacagc
ccagtagataaaatttcttacgcggttgaagcggcacgtgttgagcaacgtactgactta
gacaaacttgttatcgatatggaaacaaatggtacgcttgatcctgaggaagctatccgt
cgtgcagctacaattttagctgaacaactggatgcattcgtagatcttcgtgatgtacgt
gttcctgaagagaaagaagagaagccagagttcgatccgatcctactgcgtcctgtagac
gatcttgaactaacggttcgctctgctaactgtttgaaagcagaagcgattcactacatt
ggtgatctggtgcagcgcactgaggttgagttacttaagactccaaaccttggtaagaaa
tctttaactgaaattaaagatgttctagcttcacgtggactttctttaggtat-------
------------------------------------------------------------
------------------------------------------------------------
------------------------------------------------------------
------------------------------------------------------------
------------------------------------------------------------
------------------------------------------------------------
------------------------------------------------------------
------------------------------------------------------------
-----ttttaacgaaatcaccaaaaatgcgattcaacaggcattcgaaactccaggtgaa
ctaagtatgcctggcgtaaatgcacaacaagcacgtcgtttcttagaccgtgttgttggc
tttatggcatctccgttattgtggaagaaagtggctcgtggtttatctgctggtcgtgtg
caatcggtagcagtgaaagtattggtagagcgtgagcgtgaaatcaatgcctttattcct
gaagaattttgggatattcacgcagacacattaacagcagataaagaaaacttccgtctg
caagtagcacaacgtaatggttcagcattcaaaccgcttaatcaagcagataccgaagcg
gctgtaagcattcttcaaaatgcagaatacgaagtgtgtaaacgtgaagatcgcccaacg
aaaagtaagccatcagcaccatttattacatcaacactgcaacaggcggcaagtactcgt
ctaggttacggtgttaaaaagaccatgatgttagctcagcgcctctatgagggcggttac
atcacttatatgcgtactgactcaactaacttaagtaaagaagctgtagaggcgttacgt
gagtttattggttctgagtatggcgatagctatttaccatcagcccctattgtttatg--
------------------------------------------------------------
------------------------------------------------------------
------------------------------------------------------------
------------------------------------------------------------
------------------------------------------------------------
------------------------------------------------------------
------------------------------------------------------------
------------------------------------------------------------
------------------------------------------------------------
------------------------------------------------------------
------------------------------------------------------------
------------------------------------------------------------
------------------------------------------------------------
------------------------------------------------------------
------------------------------------------------------------
------------------------------------------------------------
------------------------------------------------------------
------------------------------------------------------------
------------------------------------------------------------
------------------------------------------------------------
------------------------------------------------------------
------------------------------------------------------------
------------------------------------------------------------
------------------------------------------------------------
------------------------------------------------------------
---------------------------------------------------
>Ghollisae_LMG17719T
------------------------------------------------------------
---------------------------------------------gaaggggtggaattc
atcactgtcaatacggatgctcaggcactgcgcaagacgtctgtcagtactgtcattcaa
attggtggcgatatcacaaaaggtctgggtgcgggggcaaacccacaggtaggtcgcgaa
tcagcaatggaagatcgtgaagcgattaaagctgagcttgaaggtgccgatatggtattt
atcgcagcaggcatgggcggtggcaccggtaccggtgcggcacctgtgattgcagaggta
gcgaaagagctgggcattctgaccgtagcggtagtgaccaagccatttagctttgaaggt
aagaagcgtatggcgtttgcagagcagggcatcgatgagctgtccaagcatgttgactca
ttgatcactatcccgaacgagaagttgctgaaagtactgggtcgcggtatcaccttgctg
gatgcatttgcgaaagcgaatgatgtgctgcgtaacgcagtgcagggtatcgcagagctg
atcacccgccctggcctgattaatgtcgactttgcagat---------------------
------------------------------------------------------------
------------------------------------------------------------
------------------------------------------------------------
------------------------------------------------------------
------------------------------------------------------------
------------------------------------------------------------
------------------------------------------------------------
------------------------------------------------------------
------------------------------------------------------------
------------------------------------------------------------
------------------------------------------------------------
------------------------------------------------------------
---------------------------ttccgtgcgtctgttgaacgtgacgacattgac
gttgtagcaatcaacgacctgatcgacgttgactacatggcatacatgctgaagtacgat
tcaactcacggccgtttcaacggtaccgttgaagttgaaggcggcaacctgatcgttaac
ggtaaaactgttcgtgttaccgctgagcgcaaccctgcaaacctgaaatgggatgaagtg
ggtgttgatgttgtagcagaagcaacgggtatcttcctgactgacgaaacagctcgccag
cacatcactgcaggggcgaagaaggtcgttctgactggcccatctaaagacgcaacacca
atgttcgttatgggtgttaaccacaactcatacgcaggtcaagacatcgtttctaacgcg
tcctgtaccacaaactgcttggcgccaatcgcaaaagtactgaacgacaaattcggtatc
gaatcaggtctgatgaccaccgttcacgcaaccactgcaacccagaaaacggttgacggt
ccttctgcgaaagactggcgcggtggccgtggtgcttctcagaacatcatcccatcttca
actggcgcagcaaaagcagttggcgttgttctgccagagctgaacggcaaactgactggt
atggctttccgcgttcctactgcgaacgtttcagtggttgacttgactgttaacctgaaa
gaaggcgcatcatacgaagctatctgtgcagcaatgaaagaagcgtcagaaggtgaactg
aaaggcgttctgggttacaccgaagacgatgttgtttctcaagacttcatcggtgaagtt
aatacgtcagtattcgatgcgaaagcaggtatcgcactgactgacaa-------------
------------------------------------------------------------
------------------------------------------------------------
------------------------------------------------------------
------------------------------------------------------------
------------------------------------------------------------
------------------------------------------------------------
---------------------------------------------------ggcctgcat
ggtgtgggtgtttccgtagttaacgccctgtcagaaaaacttgagctgactatctggcgc
catgggcacgtacaccagcagatttatcgcatgggtgtgccagaaaaaccactggaagtg
attggtgatactgaagaaaccggtacccgtatccgtttctggccaagcgatgaaaccttc
tcggatactac---gttccactatgacatcttggcaaagcgcctgcgtgaattgtcattc
ctcaactccggtgtttctatcaagctgatcgacgagcgcgaagagaacaaacacgaccac
ttcatgtacgaagggggtatccgtgcattcgttgagcaccttaaccgtaacaaaacgccg
attcaccccactgtgttccattttgagcatgaacgt---gaagacggtgtgtcagtagaa
gtatcgatgcaatggaacgatggcttccaggaaaacatctactgctttaccaacaatatt
ccccagcgtgatggtggtacccaccttgccggtttccgcgcggcactgacccgtaccctg
aacaactttatggataaagagggttactctaagaaagcgaaagc---ggcgacctctggc
gatgatgcgcgtgaaggtcttactgcggttgtgtcagtgaaagtgccggatccgaaattc
tccagccagactaaagacaaactggtctcttca---------------------------
------------------------------------------------------------
------------------------------------------------------------
------------------------------------------------------------
------------------------------------------------------------
------------------------------------------------------------
------------------------------------------------------------
------------------------------------------------------------
------------------------------------------------------------
------------------------------------------------------------
------------------------------------------------------------
------------------------------------------------------------
------------------------------------------------------------
------------------------------------------------------------
------------------------------------------------------------
------------------------------------------------------------
------------------------------------------------------------
------------------------------------------------------------
------------------------------------------------------------
------------------------------------------------------------
------------------------------------------------------------
------------------------------------------------------------
------------------------------------------------------------
------------------------------------------------------------
------------------------------------------------------------
------------------------------------------------------------
------------------------------------------------------------
------------------------------------------------------------
------------------------------------------------------------
------------------------------------------------------------
-----------cgtgaatctgcgttgggtgccggtgcacgtgaggtgtacctgattgacg
agccaatggcggcggcaatcggggctggcctgccagtatctgaagcgaccggttctatgg
tggtcgatatcggtggcggtaccactgaagtggccgttatctccctgaacggcgtggtgt
attcttcgtctgtccgcatcggtggtgaccgttttgacgagtccatcatcaactatgtgc
gccgtaactacggcagcctgattggtgaagcaactgctgagcgcatcaagcatgagatag
gttctgcttacccaggcgacgaggtgcgtgaaattgaagtgcgcggccgcaatctggcag
aaggtgtgccacgcagctttaccctgaactccaacgaaatcctggaagcactgcaagagc
cgctgaccggtattgtgtctgcagtgatggtggcactggaacaatgtccgccagagttgg
catcagacatctctgagcgcggtatggtgctgactggcggtggtgcgctgctgcgggatc
tggatcgtctgctgaccgaagaaaccggtattccggtcgttgtggctgaagagccgttga
cctgcgttgcacgt----------------------------------------------
------------------------------------aaacccagcttatcaacgaatttt
gcttaaattgagtggcgaagcgctg-caaggtaaagaaggcttcggcatcgatccggcgg
tgcttgatcgtatggcgcaagaaattaaagaactggttgaacttggtgtacaagttggct
tggttatcggtggtggtaaccttttccgtggtgcaggccttgcagaagcgggtatgaacc
gggttgtgggcgaccacatgggtatgttggcgactgtgatgaacggtctggctatgcgtg
atgcgctgcaccgtgcctatgtgaacgcgcgattgatgtcagcaattcctctgaacggtg
tttgtgacagttataactgggcggaagcgatcagtcagcttcgcaacggccgcgttgtta
ttttctctgccggtaccggaaatccttttttcactacagactcggcagcgtgtctgcgtg
gtattgaaattgagtctgatgtggtcataaaagccaccaaggttgatggcgttttcaccg
atgacccagcgaaaaacccggatgcagagctctacagcc-acctgacctaccaggatgtg
ctggaaaaagaactgaaagtga--------------------------------------
------------------------------------------------------------
------------------------------------------------------------
------------------------------------------------------------
------------------------------------------------------------
------------------------------------------------------------
------------------------------------------------------------
------------------------------------------------------------
------------------------------------------------------------
-----------------------ttcgatcatgcgtctgggtgatgaccgcaccatggac
atcgaaaccgtttcgaccggctcactgtctctggacatcgcactgggcgcgggtggtctg
ccatatggccgtattgttgaaatctatggccctgagtcttccggtaaaaccacgctgaca
ctgcaagtgattgcggaagcgcaaaagcaaggcaaaacctgtgcatttatcgacgccgag
cacgcgctggatcctatctacgcgcgcaagctgaacgttgatatcgataacctgttggta
tcccagccagataccggtgagcaggcactggaaattgctgatgccctgacacgttcgggg
gcggttgacgtcatcatcatcgactctgtagcagcattgacgccgaaagcggaaattgaa
ggtgaaatgggcgattcgcatatgggtttgcaagcacgtatgttgtcccaggcgatgcgt
aagctgactgcgaacattaaaaacagcaacaccctgatgatctttatcaaccagattcgg
atgaagattggtgtgatgtttggcaaccctgaaactacaaccggtggtaatgccctgaaa
ttctatgcgtctgttcgccttgatatccgccgcattggctctatcaaagaaggcgacgaa
gtggtgggtaacgacacccgtgtgaaagtagtgaagaacaaaattgcggcgccattcaaa
caggcggagttccaaattctgtacggcgaaggcatcaacctttacggtgagttgattgac
ttgggtgtgaaacacaaactggttgagaaagcgggtgcat--------------------
------------------------------------------------------------
------------------------------------------------------------
------------------------------------------------------------
----------------------aatttcttaagccgcgtctcgttgacatcgaacaagtt
agctcgacgcacgcaaaagtaactcttgagccgctagagcgtggctttggtcacacccta
ggtaatgctctacgtcgcatcctactgtcgtctatgcctggttgcgcagtgacagaagta
gagattgacggcgtgttgcacgagtacagcaccaaagagggcgtacaggaggatatcctg
gaaatcctgcttaaccttaaaggcctggccgttaaggta---gagggtaaagatgaagtt
atccttaccctaaataagtctggtgcaggccctgttgttgcaggcgacatcacccatgac
ggtggtgttgagattgcgaacccagaacacgtgatctgccatctgacagattcaaatgct
gaaatcagtatgcgaatcaaggtagagcgtggtcgcggctatgtaccagcgtcagcgcgt
attcatactgaagaagatgagcgcccaatcggccgtttgcttgttgatgcaacgttcagt
ccagtagaccgtattgcttacaatgttgaagcagcacgtgttgaacaacgtacggactta
gacaagctggttatcgatatggaaaccaatggtacgcttgatccagaggaagctattcgt
cgcgcagcaacgattcttgctgagcaattggatgcattcgtagatctgcgtgatgtacga
gttcctgaagagaaagaagagaagccagagttcgatccgatcctactgcgtcctgtagac
gatcttgaactaactgttcgctctgctaactgtttgaaagcagaagcgatccactacatc
ggtgatctggtacagcgcactgaggttgagcttcttaaaacgccaaacctcggtaagaag
tctttgactgaaattaaagacgtgctggcttcacgtggtctgtctctgggtat-------
------------------------------------------------------------
-------------------------------------aaacgatcaataaatatctgggc
aaagacttcatcgtgaaatcgagcgttggtcatgtccgcgatctgcctaccggtgccgca
caaggcggcaagaaagcagcgcctgtttcaacgaaagggttgagtgcggaagaaaaagaa
cgcatcagaaaagaaaaagagaaaaacgcgctaatcaataaaatgggtgtcgacccctac
cgtgactggaaagcgaactatcaaatccttccaggcaaagaaaaagtcgtacaggaactg
aaagcgctggcagagaaagcggattacgtttatctcgcaacggatttagaccgcgaggga
gaggcgattgcctggcacttgcgggaaatcatcggtggcgaagaaagccgttttaagcgt
gttgtctttaacgaaattaccaagaacgccatccagcaagcttttgaagctccgggtgag
ctgaatatgtcgggtgtcaatgcccaacaggcacgtcgcttccttgaccgcgttgtcggc
tttatggtttcgccgctactttggaaaaaagtggcgcgtggtttatctgcaggccgtgtt
cagtcagtcgctgtaaaactgctggtggaacgtgagcatgaaatcaaagcgtttgttccg
caggagtattgggatatccataccgatacgaccacggcgagccaacatgtgctgcgcttg
gttgtagcccagcaaaaccatgaagcctttaagccgctcaatgaagcacaggcgatggcg
gcaacggatgcgctgaaaaaggcaacgtataaagtggttgatcgtgaagatcgcccgacc
agcagcaagccatctgccccctttattacctcgacgctgcaacaggcggcgagcacccgt
atgggctttggcgttaagaaaaccatgatgctggcacagcgcctctatgaagcgggttac
atcacctatatgcgtaccgactccaccaacctgagtaaagaggctgtggaagccgcacgc
ggttttatcagcagtgaatacggcgagaaatacctgccaccgtctgccaacgtctacggt
caaaagcatg--------------------------------------------------
------------------------------------------------------------
------------------------------------------------------------
------------------------------------------------------------
------------------------------------------------------------
------------------------------------------------------------
------------------------------------------------------------
------------------------------------------------------------
------------------------------------------------------------
------------------------------------------------------------
------------------------------------------------------------
------------------------------------------------------------
------------------------------------------------------------
------------------------------------------------------------
------------------------------------------------------------
------------------------------------------------------------
------------------------------------------------------------
------------------------------------------------------------
------------------------------------------------------------
------------------------------------------------------------
------------------------------------------------------------
------------------------------------------------------------
------------------------------------------------------------
------------------------------------------------------------
------------------------------------------------------------
---------------------------------------------------
