# Supplementary material for: Distribution of siderophore gene systems on a Vibrionaceae phylogeny: Database searches, phylogenetic analyses and evolutionary perspectives
Source: PLoS One. 2018 Feb 14;13(2):e0191860. doi: 10.1371/journal.pone.0191860 (PMC5812596; doi:10.1371/journal.pone.0191860)
Supplement: S10 Dataset — (FAS) [file pone.0191860.s013.fas]

>Vibriohepatarius
knqpslacflnslaresqsvqllhnqdgehsyqlplshsrsihiplsyystlgsheyrlp
aqllte--qgteeltpeqliehivnepalvgvvseeqksifakrvleshhntqqaidhsp
yqqqlfnnqldfktaeqgllighsfhpapksreqfslsdakryspelggkfklfwlaitq
eivtt------------gssasidftkrlealvahdpilvdalhnalqqgktllpvhpwq
whvmadnpsikayiatkqienlgqigatwyptsstrslyapnlpymlkfslsvkltnsir
nlslkevvrgtrlnelfqlpelaeqlger-egfqlmqepafigindlsdeiideslvafr
dnplmynpaqeavvlatltqqnpyggsslvaqriqhyaeqqditprdaatrwfdaycrha
vvplfnlqanwgivflahqqnivmqleqgfpvgmyyrdcqgtgytdlafglfgdklg---
---ddkqalenywnqdkvrryfayylvinstfnvisaicanldveemeliqvlhrnlqtl
ldsgvkddlclryvlssdalcckgnffcylqnfnensipdpaviyfdlvnplakveelth
ampefntfiyhaqpqatiel--tlhasdlvcse----igdqlvreidqlfsqnkqldcck
vttvdhevkqwveqllplieq-evtrqafyqlplvghqhkpssgfpqrlvqsndqfrhhp
lrppmpqgqvyqrydydaelnvsfrvidlendlarftrwmndprvahfweqawseeklae
fiqqrlsdphiipligefngepfgyveaywvaedrlspyydvqdfdrgihllvgepqfrg
pkffnawmraishylfiddvrtnrivlepradnerlfnrilplgyrkcfefnfphkrsal
lmlereqffteqwmeqlalhhywsvtnqnmvakilsefayeqafqfektehg------yq
lklkngtrycfdgeeniwgqvvidpssirr------essianeqpisaallmrdlqvlln
mpdeafaehledlnatllgdcklmqrkqtmtardlamlpceqqqtyfdghpkfafnkgrr
gwgsddlnlyapeaqrafklgwvavhhsilqlatndnvnwqqlvqacmseqefkqmdsal
aafnvdisdyhylpvhpwqwskklsllfvrelankqliylgeigdlflpqlslrtlsnvt
rpqnydvklpltimntscyrgipgryilagptasdwidhvfksdsllvekqaevlqepaa
aftaqadyallenapyryhellgviwresaqsklranehailmaalmesdnqgqpliaey
vqasglsieswlsklfdavvipyyhllckygvsliahgqnvtlvlegnapkrillkdfqg
dmrlvssdypeqdsldesvkqvtvrleehliihdlqtghfvttlrfisplvaklgfseqq
fyrllgdrlkaymas----hseyqhrfkqldlfkprilriglnlakfrhstdasasrmlp
dmddmldnplvaaledlagigvgpfnlsvaalladkpqissrffesrdsfawhpgllldn
thmqtmflkdlvtavnpqsrysflnylvqnkkfyrflsaelqcisrpefsdylawaahql
envqfstkvehveyngenftlhtsqgsyqadnlcigtgkvpaipdcakahiservfhaae
iglrerdftgkrvmiigggqsgadifinalqhkwgkpqsldwlsrrsnyqpldeaaftne
fftpdyvdafvnlspevkqqevtnqkltsdgitqkalltiyqelyhrfdvlkedkwvrll
phrtltqmsslgnsfqltasnalgqsmethqadivilatgfeapypacldsilplfdldq
hnryqmtpdfeiqwqgqqrnkifavnagmhthgiaepqlslmawrsariinslvgqavfd
tesgqgmidwlspsalveqlv
>Vibriobrasiliensis
nndpalacflnslareshtvqieshpqg-ytyqlplsggrtihiplsyfsqlgsheyqlp
alllsg--dsvttlsdnqlielmvsepaivgfiseeqkqifvtrvlesqrntsqgiqhsp
yqtrlftdkldfktaeqgllighsfhpapksreqfsledakvyspelggqfqlywlsvdn
qliaq------------gssagipcqqrmselvthepklqqalteaiaqdksllpvhpwq
wsvmasnpsieeylkngqlnnlgqigvnwyptsstrslyapslpymlkfslsvkltnsir
nlslkevirgtrlndlfqqeildqqlgkg-fgfqlmqepayiglkdsqgniideslvafr
dnpledkpeqeavvlatltqqnpyggsslvaerirhyaqqdnlshqqaakqwfdaycths
vvslfhlqanfgivflahqqnivmqleqgfpvgmyyrdcqgtgytdlalqrfgsllg---
---deketlenywnqekveryfayyliinstfnvisaicanldvqesqlieilhdklaal
lqsgvnddrclnyvlnseslcckgnffcylqnfnensipdpaviyfdlpnplarvkeaad
vmsdfttfiyqdnptpnvrv--tvqasdldhsa----lfetlvneldqlfslhkqlesia
lasddqqveqrltqefpving-elhrsgfyqlplfwhrhktsthfpkrlvqsndqyrhhp
lrpskpegcvyqrydvdaelevsfrtvdidkdlaqftrwmndprvahfweqawseeklae
flqqrmadphiipligefngqpfgyveaywvaedrlspyfdvqdfdrgihllvgeqqfrg
pkffnawmkgishylfiddartqrivleprsdnqrlfnrilpfgyekcfefnfphkrsal
lmmtrdrffseqwmeqialhkywplanqrmvakiisefayeqafrfeqdaqg------yt
lklanqvsyqfqgseniwgqvliepgsivr------q----pqqsisaallmrdlqslln
mtddafaehledlnatllsdcklmqrkealtardlallpceqqqtyfdghpkfafnkgrr
gwgsddlklyapeserafqlgwvavehsilqlatndsvswqellnasmneserktldsiv
asygvdiadysyvpvhpwqwsnklsllfiremaekkliylgefgdqflpqlslrtlsnit
rpdsydiklpltimntscyrgipgryilagptasdwiesvfssdpllvekqaevlqepaa
afaaqadyqlleqapyryhellgviwresaasklkqgeqailmaalmesdnqgnpliaey
iersgvsvetwlskmfdavvipyyhllckygvsliahgqnvtlvlendlpkrillkdfqg
dmrlvdsdypeqatlessvkevtvrleeeliihdlqtghfvttlrfisplvaklgfsesq
fyallgqrikaymaq----qpdyqhrfskfdlfkprilriglnlakfrhstdasasrmlp
dmddmldnplvtalqdlagigagpfnlsvaallnekpqiksrffegrehfawhpgllldn
tnmqtmflkdlvtaispenrysflsylvktkkfyrflsaelqcisrhefsdylawaahqm
dnvqfstrveqveytgktfnlhtnqgvyqadnlcigtgkvpfipecaqshigervfhaae
iglrdrdftnkrvmiigggqsgadifinalqskwgkpksldwlsrrsnyqpldeasftne
fftpdyvdafinlsptvknteitnqkltsdgitqkalltiyqelyhrfdvlkedkwvkll
phrtlthmsqnsegfkltasnalgqnlethqadivilatgfeapypaclrdllplldmde
hnryqmnadfelkwegqqtnkifavnagmhshgiaepqlslmawrsakiinrlagetlfd
tdagrgmidwlsptpssektt
>Vibrioalginolyticus
indvaaacflnalarecdsisiviegdk-sfyciprseqsaiyiplryvsslglhqyhfp
ayalge---nntpldftsvlnaimhepslvglltaeqsdifitrvlesstnthqailknp
ygqslfndalnfqqaeqgllvghsvhpapksreqftaddaalyspefggqfalrwlavhp
sitis------------gssaeltvqqrleefleadtmlakmvvgeipegyllfpvhpwq
wqwfkkhrdiiqyleqgliedfgefgatwyptsstrslyspsmpymlkfslsvkltnsir
nlslkevvrgtrlnqlfhdtdlsgtqgkg-rgfqvmqepafvglidqkgdvideslvvfr
dnplqsqidqeavvlatltqqnpwssaslsaarihsianennslvkdvaldwfsaycrhv
vvplfalqanfgvvflahqqnivlqmdngfpvgmyyrdcqgtgytdlaferfsqqls---
---eskndvenywnqekvrryfayylvinstfnvissiashcdiseqgllrvlrqhleal
rfseirdsacldyvlesdtlcckgnfycylqnfnensipdpaviyfdlpnplisikeysh
vmssfatftvkqaaekpvelnltlslsdlehcd----vlvqlfsdldrlfsqdcgidevq
ffpgnalvwqqiavklpifkayilsracfyqlplhwhkhltssqfpfnevqthvqyrhhp
qrppmpsgivyerfdydaqtnvsfrvfdiekdllrfarwmndprvayfweqawsqeklae
faveqlndphiipligefdgqpfgyveaywvaedrlssyydvqpydrgihllvgeeqfrg
prffdawmkaithylfiddnrtqrivleprsdnhrlfnrieqvgyrkcfefnfphkrsal
lmqtrseffkgqwmeqqalhlywqdanrkmvaklmselayeqafelktipdg------fs
lslesgviysgcgqaniwgqvvfdsttlkr-------eedghfsdilastfmldiqtqle
indevlaehfedlnatllgdcklallkqgltanelasmsceqqqslfnghpkfafnkgrr
gwgsddlqcyapeaqkafqlcwvaiersnveqaigknldwqdlvlsamssddlkgikqqi
lsynvdpeqytlvpvhpwqwhkklsllfvrelaqktiiylgeygdeflpqlslrtlsnvt
rpngydiklpltimntscyrgipgryilagplasewidhvfqtdpilldkqaqvlqepaa
afvaqqdyqqlakapyryhellgviwresahsklarheksilmaalmecdnkgnplvaey
iqasglsslawlsqlfdvvvipfyhllvkygvsliahgqnitlvlekhvpkrillkdfqg
dmrlidrelpeqsllpkevkevtvklpdsliihdlqtghfvtvlrfisplmirlgvneat
fysllgqsiqrymae----npdlnerftrldlfkprilriglnlakfrhstdgsvsrmlp
dmddqldnplylvtqdiagigvgpfnlsvaallmqnpsvnaqfferaesfcwhpgllldn
thmqtmflkdlvsavcpespysflsylvknkkfyrflsaelgcisrhefsdylawaahql
pnvqfsskiehiehtgnefeihathgryfaknlcigtgkvpympncakphigervfhaae
mglrerdftdkrvlivgggqsgadifinalrakwgqprsldwlsrrsnfqpldeaaftne
fftpeyvdafvglspkvkkteiaaqkltsdgitqaaildiyrelyhrfdvlkqdkwvrll
phrslnqlnqtkngfeaaafnalsqqnevhqadiiilatgfsapyptcldtilpmleldk
qgryqlsenfelqwkgsarnkifavnagmhthgisepqlslmawrsariinqlcqktvfd
ldtgrgmiewvsesriaelve
>Aliivibriosalmonicida
---------------------------------iplsggheiqiplnyvssvglheycfp
avlygd---eaitlgfeqvllrvleqpalvgiiskeqkaiflervtesytntyvgvsrsp
yaerlfsqslnfqqaeqgllighsfhpapksreqftdedakiyspelggqfqlcwlavnq
silis------------gssgeqtaqerldelvfqdralfidlscalkkeetvfpvhpwq
wkvlqergdiqaylneglirelgafgstwyptsstrslyspslpymlkfslsvkltnsir
nlslkevvrgtrlnqlfndtdiskelgnk-qgfqvmqepsylglmtkegqvideslvafr
enplsakpeeeavvlatltqqnpyggesllakrikqyaessklnlslvaqewfsaycqya
vvplftlqanygvvflahqqnivmqlkkgfpigmyyrdcqgtgytdlaferfpealn---
---qtkqdienywndekvrryfayylvinstfnviasiaaycdvsektlmkelrkqleil
rdkgvndpqcldyvldsdalcckgnfycylqnmnensildpaviyfdlpnplvhvkdamn
vmfnyttlilnldlkptmsf--tlstqdieeqs----vitqclqeidhvfshhkmidvlh
iasdvp---dalaqylpaiyqchlsrqgfyqytkpwhlhtastlfplmevqslpqyrhhp
lrpetpkgkvyqrydhdaeveisfrvfdiekdmdrlttwmndprvahfweqawskekltd
faqerlnddhimpligefngkpfgyveaywvsedrlspyfdvqpydrgihllvgepefrg
ahyfncwmraishylfiddartqrivlepradnqrlftriqevgyrkcfefnfphkrsal
mmlerdaffteqwmdqialhshwssanrkmvakliselayeqafkieenptd------ls
ltlienihyhfsgkrniwgqvviepsslir------kdengldsdilatqfmrdvqslig
msddalaehfedlnatllgdcklalrkenwsakelaflsceqqqlffdghpkfafnkgrr
gwgsddlalyapeadrsfqlnwvavhhsilekatsedvdwkqlvlsavsdnelhnmeavl
ssfnldisdytfvpvhpwqwhqklsilfvremaektliylgefgdeflpqlsirtlsnmt
rpnsydiklpltimntscyrgipgryilagpiasdwldsvfktdplfveknaeilqepaa
gfvaqadykslinapyryhellgviwresaqsklatsetailmaalmesdvdgvplisey
iaasrlsteawlnklfdavvipfyhllckygvsliahgqnvtlvmedshpkrillkdfqg
dmrlvdrdiaeqetlnemvknvtvklpeeliihdlqtghfvtvlrfisplveklglpemd
fyqllalrikaymqt----npe--drferldlfkprilriglnlakfkhstdssasrmlp
dmddkvdnplylaindlagigvgpfnlsvasllepktqikatffesrssfawhpgllldn
tnmqtmylkdlvsavypespysflsylvknkkfyrflsaelgcisrhefsdylswvaqql
snvqfsttveniefngdafeiqttngayeaknlcigtgkvpfvpecaiphigpkvfhaae
mglrdrdftgkrvmivgggqsgadiflnvlrekwgkvssldwvsrrsnfqpldeasftne
fftpdyvnafvqlnpqvkhseitaqkltsdgitqlalldiyrelyhrfdvmkedkwvrll
phrtmnelqqiasgfslnihnalsqqaevhqadivilatgfkspypaclnsilplleldd
qgryqltpdfelkwkgsntnkifavnagmhshgiaepqlslmawrsasiinrlseeelyd
irsgegmiewlsastindlve
>Vibriocoralliilyticus
vndvpaacflnalareseliqfehnssv-tlyniplsgersisiklshfsslggheylfp
amlndqatdvsqpirfsqllalvldepalvgllskeqkaiftqrvtesyhntylaaqhhp
ygaklfeqrldftqaeqsllvghsfhpapksreqfsfedakqfspefgghfalvwlavse
dvlig------------dssadstlsqrlqalvsqdgalchelegrlndgetllpahpwq
wqvmqelpsiqnylqqgkirqlgqlgaqwyptsstrslyspslpymlkfslsvkltnsir
nlslkevvrgtrlndlfqhsslqetlgdg-agfqlmqepaflglvdqngevideslvalr
dnplatepdqeavvlatltqqnpyggasllanrvseyartqkvdvkhaatdwfdaycrht
vvplfhlqanfgvvflahqqnivmqlengfpigmyyrdcqgtgytdlafeqfgeqlk---
---eakrdvenywdqdkvrryfayyliinssynvisnlaaqcgveemelvailhqhlrrl
ldagvrddqclryvlesqslcckgnffcylqnfnensipdpaviyfdlpnplarvkessh
amhefrtvtyqpdnlpkvti--aiqssdlsqad----llplmvdeldalfgqhaellave
iecqdinvwhkvkqklpiftgrtlkraafyqsqfnwlkhkpsdrypllqvqtdsryrhhp
krppmpeglvyqrydakseltvsfrvfalekdldnftiwmndprvaefweqawsreklae
fvqqrladphivpligefngqpfgyieaywvaedrlspyypvenfdrgihllvgeesfrg
pkyfdcwmraishylfiddartqrivleprhdnqrlfkrilplgydkcmefnfphkrsal
lmlnrdrffeeqwmtqsalhkywhianlkmvaklisefgyeqafsihrveqg------fv
leldngttyqfdgkeniwgqiviepqslvr------tslndeqeplsaalfmrdiqalle
mpdealaehledlnatlwsdcqvmarkasvtakdlslmsceeqqsyfdghpkfafnkgrr
gwgsedllryapesqqafqlgwvavhndilqvatnqevnwcqlvesavnkadidqmhttv
aglekdaadyhfvpvhpwqwrnklallftreqackqliylgefgdqflpqlslrtlsnvt
hpqnfdiklpltvmntscyrgipgryilagptasdwihsvfqsdpillekqaevlqepaa
afaaqhdyarlqqapyryhellgviwresaisklkqgesailmaalmetdchgaslisey
ihasgvsieswlsqlfdavvipyyhllckygvsliahgqnvtlvmedslpkrillkdfqg
dmrlvdkhypeqdslsdsvkevtvrlpeeliihdlqtghfvtvlrfisplveqigvseet
fyqilgnrirsysea----lpeleerfrsfdlfkprilriglnlakfrhntdssssrmlp
dmddqldnplylsandlagigagpfnlsvaallaqkkhinarffesrehfswhpgllldn
tnmqtmflkdlvsavcpenpysflsylvknkkfyrflsaelscisrhefsdylawvahql
dnvqfssriehveftgdhfelhtsqgkvaaknlcigtgkvpfipdcatayigervfhaae
iglrqrdfagkrvaivgggqsgadiflnvlrgkwgkvasldwisrrsnfqpldeaaftne
fftpdyvdafvglapevkqaevqaqkltsdgvtqkalleiyqelyhrfdvlkedkwvrll
phrtlnrmyelqsgfeletanalssqseahdadivilatgfqspypacldailpllelde
qqrykmspdfelkwsgsannkifavnagmhshgiaepqlslmawrsariinclaqeplyd
ldagkgmiewttpskvhqlls
>Vibriocaribbeanicus
gnappiacflnalareceavqvvhtesq-srlniplsnlrtiqiglqyfsslgsheyqlp
aqlvds--ngsrdiefsemlqlivsdqglvgmvsqeqqqifvqrvlesvrntyqaiehsp
yqrqlfedpldfktaeqgllighsfhpapksreqfslqdakryspemgshfplhwlevrs
hrlqf------------gssadvsfdermaqlvahhphlveahqnarargnqllpvhpwq
wqvmrerediqdfieqgeitplgqlgapwyptsstrslyaptlpymlkfslsvkltnsvr
nlslkevirgtrlndlfhstelnnqlgse-rgfqlmqepafiglidkagaiideslvafr
dnplatkpqeeavvlatltqqnpyatsslvarrikdyaatkripeplaaqqwfdaycqha
vvslfdlqanhgvvflahqqnivmqlkdgfpigmyyrdcqgtgytdlaftrysdals---
---nnkeslenywnqekvrryfayyliinstfnvisaiaseinveeadlvrilraqlqal
ldsgvedaaclnyvlesdvlcckgnffcylqnfnensipdpaviyfdldnplvqvkessh
amhdfttfifeyqpeptiql--tlqsadienqa----tqvglideidrlftqekslasva
vsasdpmtwfylaqqlplfnq-tltreafyqsgyhwhkhtpsasfplqrvqsdsryrshp
lrpnkphgvvykridldaeldvsfrllditqdmpmftrwmndprvahfweqawseeklte
faqerlndphilpligefngqpfgyveaywvcedrlspyydvqdfdrgihllvgeqafrg
prffnawmraishylfiddnrtqrivleprsdnerlfnrilplgytkcfefnfphkrsal
lmlqreaffkeqwmeqialqkywatankalvgkilsefayeqafqfqpngdh------ld
lhlakgvsysfcgqtniwgqvridpstivr------tadseppcditaaqlmrdlqplln
msddafaehledlnatllgdckirlrkemmtardlallggeqqqsyfdghpkfafnkgrr
gwglhdlrdyapeaekaiqldwvavhrdivqlatnkhvnwqellsasisrdelnemdriv
aafnvdiadyhyvpvhpwqwenkvamlfprelalkqmlfigsfgdaflpqlslrtlsnlt
rpnsfdiklpltvmntscyrgipgkyilagpmasdwidsvfksdpvlvekgaqvlqepaa
afahqhdyqqltdapyryhellgviwresaasklapnehavlmaalmesdnqgqpliaey
ialsglsteawltqlfdsvvipyyhllckygvsliahgqnvtlvmenhqpkrillkdfqg
dmrlvdqdypeqaslpdpvkqvtvrlpesliihdlqtghfvttlrfispllaklgfseqe
fyrllgdrikrymae----npeyqhrftkfdlfkprilriglnlakfrhstdssasrmlp
dmddmldnplylaqadlagigvgpfnlsvaalldtqpqinatffegrerfswhpgllldn
tnmqtmflkdlvsavdpenrysflsylvrnkkfyrflsaelncisrhefsdylawaahqm
gnvqfstkvehvdydgeqftlhtnqgayhannlcigtgkvpsfpdcskkfisdkvfhaae
iglrdrdftnkrvmiigggqsgadiflnvlqskwgkprsldwlsrrsnfqpldeaaftne
ffapdyvnafinlspdvkrneitqqkltsdgitqkalltiyqelyhrfdvlkeekwvrll
phrtltnmreintgyelcagnalsqqteyhqadivilatgfeaptpaclngilplldlde
nnryqltanfelkwagaktnkifavnagmhshgiaepqlslmawrsaqiinqlagqtlyd
tdsgqgmiewlspdsaiskvv
>Vibrioparilis
tnepsiacflnslaresqsvqllcgedgkrvyrlplansdsitiplsyfsslgsheyslp
allhtq--dsiktlsveqliehivnepalvgivseaqkaiftkrvleshrnteqaiehsp
yqeqlfteqldfktaeqgllighsfhpapksreqfslsdaklyspelggqfklfwlsveq
sllts------------gssadihfnqrfaaliahepalvdalqsaqqqghgllpvhpwq
wyvmtenpsikgylatkqiqnlgqlgatwyptsstrslyapglpymlkfslsvkltnsir
nlslkevirgtrlndlfqhpklaqqlgng-qgfqlmqepayiglkdlngkiideslvafr
dnplmdnpaeeavvlatltqqnpyggtslvaariqhyatqqrlsasqaanlwfdaycrha
vvplfhlqanlgivflahqqnivmqleqgfpvgmyyrdcqgtgytdlafklfgeqlg---
---dqkealenywnqdkvrryfayyliinstfslisaicanldveeselieilyhnlnal
lqsgvkddlclryvltsevlcckgnffcylqnfnensipdpaviyfdlpnplarieeiah
vmskfntfifstdpqpiiel--tlqasdlicsd----iapqlirkmdllfsqdkqidalk
vvardpeiqtwveqllplidq-kvsrcvfyqlplawhqhkpsssfplqliqsnnqfrhhp
lrppmpqgqvyqrynvdaelnvsfrvieldkdlqrftrwmndprvahfweqawseeklae
fleqrladphiipligefngepfgyveaywvaedrlspyyavenydrgihllvgeqafrg
pkffnawmhaishylfiddvrtnrvvleprsdnerlfnrilplgyrkcfefnfphkrsal
lmltreqffaerwmeqlalhrywavanqkmvgkilsefayeqafqfeptaqg------yq
lnlengtrycfageeniwgqvmidptsitr------haeieaeqpisaallmrdlqpllt
mpddafaehledlnatllgdcklmlrkqamtardlamlpceqqqtyfdghpkfvfnkgrr
gwgsddlkryapeaerafqlgwvavhhsilqlatndevtwqallqsaitpdeikqmdsll
asyqlelhdyryipvhpwqwsnklallfvreiatkqlvylgefgdhflpqlslrtlsnvt
rpasydiklpltvmntscyrgipgryilagptasdwidqvfksdplliakqaevlqepaa
afaaqadyallpnapyryhellgviwresaasklkagerailmaalmesdnqgqpliaey
vqasgltleawlsklfdavvipyyhllckygvsliahgqnvtlvledhapkrillkdfqg
dmrlvssdypeqasladsvkkvtvrlpehliihdlqtghfvttlrfisplvaklglsepq
fyrllgerlqaymaa----hreyqprfeqfdlfkpkilriglnlakfrhstdasasrmlp
dmddmldnpltkaledfagigvgpfnlsiaalladkaqisarffesrdhfawhpgllldn
thmqtmflkdlvsavhpesrysfisylvknkkfyrflsaelkcisrhefsdylawvahql
dnvqfstrveqveytgeaftlhtnqgsyqaknlcigtgkvpsvpecakahlsdrvflaad
vglqernltgkrvliigggqsgadifinalqhkwgkpksldwlsrranyqpldeaaftne
ffapdyvdafvhlspsvkrkevanqkltsdgvtqkalltiyqelyhrfdvlkedkwvrll
phrsltqmsaqgsafkltasnalgqcletyeadivilatgfeapypaclntilplldlde
hnryqmtpdfelkwegqqrnkifavnagmhshgiaepqlslmawrsariinrlagqtifd
idsgkgmidwlspsaiakklv
>Aliivibriofischeri
gndvpaacflnslarecaaiqiinnqye-vyyriplgstdeiqiplnyvssvglheycfp
avlyae---esraigfeevvekileqpalvglitkeqketflervnesysntyfgarnnp
ystilfsealnfqqaeqgllighsfhpapksreqfseedarryspelggefalcwlvvds
silif------------gssgqynakerleqlvsqdhllslalsgvihegehlfpvhpwq
wtvlqenediqtyiqsglirelgeigsawyptsstrslysptlpymlkfslsvkltnsir
nlslkevirgtrlnqlfhdtelsnelgqe-qgfqvmqepsylgltnksgevvdeslvafr
dnplsskpkeeavvlatltqqnpyggesllakrikhyanssqqslsqvaeqwfsaycqya
viplfnlqanyglvflahqqnivmqmksgfpigmyyrdcqgtgytdlaferfpealk---
---qtkqdienywnhdkvrryfayyliinstfnviasisaycgvseqtllkelrkqlevl
kakgvrdprcldyvlesealcckgnfycylqnmnensipdpsviyfdlpnplvhmkdamn
vmckyttlifniepsptitf--tvsnqdlkdsq----liekslqeidhifstnsiiseiy
feseip---sqlvqslpslyqnrlsregfyqqvepwhlhspstlfpwrevqtllqyrhhp
lrpempkgrvyqrhdhnidaeisfrvfdlekdlerftawmndprvanfweqawsyeklae
fikerlddphiipligefngepfgyveaywvsedrlspyydvqpydrgihllvgeqafrg
peyfncwmraishylfiddvrtqrivlepradnhrlfnriqevgykkcfefnfphkrsal
mmikrqaffseqwmeqialhthwsvanrkmvakliselayeqafkieqnnqg------yv
lflddgvcyqflgktniwgqivieptslir------kyks-lnsdvlatqfmidiqrvin
isdeslaehfedlnatllgdcklaqrktnmsanelaflsceqqqllfnghpkfafnkgrr
gwgtqdlslyapeaerafqlawvavhesildkatnnkvdwkhlvlsavsnaelhvmnsql
ssfnvdsseyafvpvhpwqweqklsilfsremaektliylgkfgddflpqlsirtlsnvt
rpesydiklpltimntscyrgipgryilagplasdwldsvfksdplfvdkkaevlqepaa
gfvaqadyklltdapyryhellgviwresaqsklgenesailmaalmesdesgvplisey
iqasglsieawldklfdavvipfyhllckygvsliahgqnvtlvmedgvpkrillkdfqg
dmrfverdipeqenldplvkevtvklpeeliihdlqtghfvtvlrfisplvetlglseie
fyrvlaqrvrtymam----ipeykdrferldlfkprilriglnlakfrhstdssasrmlp
dmddkvdnplyialndlagigvgpfnlsiasllepqkhinatffesresfawhpgllldn
tnmqtmflkdlvsavypespysflsylvknkkfyrflsaelscisrhefsdylawvsqql
snvkfsthvenvefngdsfeiqttngvyeaknlcigtgkvpfipecavphigpsvfhaae
mglrsrdftnkrvvivgggqsgadiflnvlrekwgkpasldwvsrrsnfqpldeasftne
fftpdyvnafvnlapnvkqseieaqkltsdgitqlalldiyrelyhrfdvlkedkwvrll
phrtmnslninesefslgvhnalsqqleihqadivilatgfkspypaclnsilplldlde
qgryqltpefelkwkgsknnkifavnagmhshgiaepqlslmawrsariinqltgtavyd
iasnpgmidwisepkvceptt
>Vibriosinaloensis
gnappiacflnalsreceavqvvhtetq-srlniplsnlrtiqiglqyfsslgsheyqlp
aqlvds--ngsrdiefsemlqlivsdqglvgmvsqeqqqifvqrvlesvrntyqaiehsp
yqrqlfeerldfktaeqgllighsfhpapksreqfslqdakryspemgshfplhwlevrs
hrlqf------------gssadvsfdermaqlvahhqqlveahqharargnqllpvhpwq
wqvmrerediqdfieqgeitplgqlgapwyptsstrslyaptlpymlkfslsvkltnsvr
nlslkevirgtrlndlfhstelnnqlgse-rgfqlmqepafiglidkagaiideslvafr
dnplatkpqeeavvlatltqqnpyatsslvarrikdyaatkripeplaaqqwfdaycqha
vvslfdlqanhgvvflahqqnivmqlkdgfpigmyyrdcqgtgytdlaftrysdals---
---ndkeslenywnqekvrryfayyliinstfnvisaiasainveeadlvrilrtqlqal
ldsgvedaaclsyvlesdvlcckgnffcylqnfnensipdpaviyfdldnplvqvkessh
amhdfttfifesqpeptiql--tlqstdvenqa----tqvvlideidrlftqekslasva
msasdpmtwsylaqqlplfnq-tltreafyqsgyhwhkhtpsanfplqrvqsdsryrshp
lrpnkpngevykrtdldaeldvsfrllditqdmpmftrwmndprvahfweqawseeklte
faqerlndphilpligefngqpfgyveaywvcedrlspyydvqdfdrgihllvgeqafrg
prffnawmraishylfiddnrtqrivleprsdnerlfnrilplgytkcfefnfphkrsal
lmlqrevffkeqwmeqialqkywatankalvgkilsefayeqafqfqpngdr------ld
lhlakgvsysfcgetniwgqvridpstivr------tagseppsditaaqlmrdlqplln
msddafaehledlnatllgdckiwlrkeamtardlallggeqqqsyfdghpkfafnkgrr
gwglhdlrdyapeaekaiqldwiavhrdivqlatnehvnwqellsasisrdelnemdriv
aafnvdiadyhyvpvhpwqwenkvamlftrelalkqilfigsfgdaflpqlslrtlsnlt
rpnsfdiklpltvmntscyrgipgkyilagpmasdwidsvfksdpvlvekgaqvlqepaa
afahqhdyqqltdapyryhellgviwresaasklassehailmaalmesdsqgqpliaey
ialsglsteawltqlfdsvvipyyhllckygvsliahgqnvtlvmenhqpkrillkdfqg
dmrlvdqdypeqaslpapvkqvtvrlpesliihdlqtghfvttlrfispllaklgfseqe
fyrllgdrikrymae----npeyqhrfakfdlfkprilriglnlakfrhsadssasrmlp
dmddmldnplylaqadlagigvgpfnlsvaalldtqpqinatffegrerfswhpgllldn
tnmqtmflkdlvsavdpenrysflsylvrnkkfyrflsaelncisrhefsdylawaahqm
gnvqfstkvehvdydgeqftlhtnqgayhannlcigtgkvpsfpdcskkfisdkvfhaae
iglrdrdftnkrvmiigggqsgadiflnvlqskwgkprsldwlsrrsnfqpldeaaftne
ffapdyvnafinlspdvkrneitqqkltsdgitqkallmiyqelyhrfdvlkeekwvrll
phrtltnmreintgfelcagnalsqqteyhqadivilatgfeaptptclngilplldlde
nnryqltanfelkwagsennkifavnagmhshgiaepqlslmawrsaqiinqlagqtlyd
tdsgqgmiewlspdsaiskvv
>VibriospF10
gndapaacflnslarecssvviidgece-ayyciplsneheiriplrvvssiglheyqfp
avlygt---evapiefdqvvdlvveqpalvgmitpeqksifvdrvnesyrnvyaavkdnp
ygrklfeerlnfreseqgllighsfhpapksreqfspldaqvytpefggkfqlhwlavde
sllvs------------gssgdqsvrqrieelvtadeslensvagladdhemlfpvhpwq
wqsikqrkevraylkegqirdlgavgekwyptsstrslyspklpymlkfslsvkltnsvr
nlslkevvrgtrlnqlfedtelksllggk-rgfqlmqepaflglmdsnglvidesllafr
dnplmskpeeeavvlatltqqnpfggqsllvsriehyarthtltpkvaaqrwfdayckha
vvplfnlqanygivflahqqnivmqleeglpigmyyrdcqgtgytdlafelfpdalgcst
nakhakqetenywnqdkvrryfayyliinstfsaiasiaagldidesslvtilrqhlvdl
ktqgvkddrclsyvldsdslcckgnfycylqnfnensipdpaviyfdlsnpivavkeanh
ampnyttflfemgdipvvtl--tqteqdlnavf----sldsvmieldqfftihkdideid
iqcgsptlrnalrhclpmfetnrlnrqafyqrenpwhqhapsssfptidvqsnpqfrhhp
lrppmprgtvykrydheadvtvsfrvfdidkdmplftqwmndprvadfweqawsedklrq
faqerladahiipligefngqpfgyvevywvsedrlspyysvepydrgihllvgeqqfrg
pkyfmswmkaishylfiddirtrrivleprsdnirlfkrieqvgyktcfefnfphkrsal
lmlernaffkeqwmdqialqrywlpmnrhlvakliselayeqafnlvgdkdedidkgvfs
laltkdvtyqflgkvniwgqvnidpesvvrlapdhqkqqhqdqgtvlattfmrdiqtlig
isdealaehfedlnatllgdcklalrkanmtardlaylpceqqqslfdghpkfafnkgrr
gwgssdlnryapesentfqltwvavhhsiiqkatnqrvdwqqllytaidhvdyqamdriv
ssfnvdcseytyvpvhpwqwdqklsllfvrelaeksliyigehgdrflpqlsirtlsnvd
rpmsydiklpltimntscyrgipgryilagpiasdwidslfksdplliekqaevlqepaa
afvgqsdyqglndapyryhellgviwresahsklkenehailmaalmecdasgapiieey
iassgldnsewltclfdvvvipfyhllckygvsliahgqnvtlvlensiptrillkdfqg
dmrlvdrvlpeqdsleqcvkdvtvklpeeliihdlqtghfvtvlrfisplvarsglpemt
fyellgrsiqqymqkciqsdpemeerferldlfkprilriglnlakfrhstdssasrmlp
dmddrldnplykalndiagigvgpfnlsvaallepqknirstffesrdsfswhpgllldd
tnmqtmylkdlvtavdpqsqysflsylvktkkfyrflsaelncisrhefsdylawsanqm
nnvqfstniehvdfkeglfhlqtssgayqaknlcigtgkvplmpecakkfisdkvfhaae
vglrdrdftgkrvmivgggqtgadiflnvlrgkwgkaasldwvsrrpnfqpldeaaftne
fftpnyveafvglnpsvkhsevttqkltsdgitqlalldiyrelyhrfdvlkeekwvrll
phrtltemhpletgyalsvgnalsehverheadvvilatgfeapypaclkdimpmldlde
qgryqltsnfelkwkgspenkifavnagmhshgiaepqlslmawrsakiinslagrevyd
iksdkglidwlsavrvkdlve
>Aliivibriologei
gndvpaacflnslarecsaiqivedqyd-ayyliplsggheiqiplnyvssvglheycfp
avlygd---eattlgfeqvllrvleqpalvgiiskeqkaiflervtesytntyvgvsrsp
yaerlfsqslnfqqaeqgllighsfhpapksreqftdedaktyspelggqfqlcwlavnq
silis------------gssgeqtaqerldelvfqdralfidlscalkkeetvfpvhpwq
wkvlqergdiqaylneglirelgafgstwyptsstrslyspslpymlkfslsvkltnsir
nlslkevvrgtrlnqlfndtdiskelgnk-qgfqvmqepsylglmtkegqvideslvafr
enplsakpeeeavvlatltqqnpyggesllakrikqyaessklnlslvaqewfsaycqya
vvplftlqanygvvflahqqnivmqlkkgfpigmyyrdcqgtgytdlaferfpealn---
---qtkqdienywndekvrryfayylvinstfnviasiaaycdvsektlmkelrkqleil
rdkgvndpqcldyvldsdalcckgnfycylqnmnensildpaviyfdlpnplvhvkdamn
vmfnyttlilnldlkptmnf--tlstqdieeqs----vitqclqeidhvfshhkmidvlh
iasdvp---dvlaqylpaiyqchlsrqgfyqytkpwhlhtastlfplmevqslpqyrhhp
lrpempkgkvyqrydhdadveisfrvfdiekdmdrlttwmndprvahfweqawskekltd
faqerlnddhimpligefngkpfgyveaywvsedrlspyfdvkpydrgihllvgesefrg
ahyfncwmraishylfiddvrtqrivlepradnqrlftriqevgyrkcfefnfphkrsal
mmlerdaffteqwmdqialhshwlsanrkmvakliselayeqafkieenptd------ls
ltltenihyhfsgkrniwgqvviepsslir------kdeneldsdilatqfmrdvqglig
msddalaehfedlnatllgdcklalrkenwsakelaflsceqqqlffdghpkfafnkgrr
gwgsddlalyapeadrsfqlnwvavhhsilekatseevdwkqlvlsavsdnelhnmeavl
ssfnldisdytfvpvhpwqwhqklsilfvremaekiliylgefgdeflpqlsirtlsnmt
rpnsydiklpltimntscyrgipgryilagpiasdwldsvfktdplfveknaeilqepaa
gfvaqadykslinapyryhellgviwresaqsklatsetailmaalmesdvdgvplisey
itasrlstqawlnklfdavvipfyhllckygvsliahgqnvtlvmenshpkrillkdfqg
dmrlvdrdiseqetlnemvknvtvklpeeliihdlqtghfvtvlrfisplveklglpemd
fyqllalrikaymqt----npeyqdrferldlfkprilriglnlakfrhstdssasrmlp
dmddkvdnplylaindlagigvgpfnlsvasllepktqikatffesrasfawhpgllldn
tnmqtmylkdlvsavypespysflsylvknkkfyrflsaelgcisrhefsdylswvaqql
snvqfsttveniefngdafeiqttngtyeaknlcigtgkvpfvpecaiphigpkvfhaae
mglrdrdftgkrvmivgggqsgadiflnvlrekwgkvssldwvsrrsnfqpldeasftne
fftpdyvnafvqlnpqvkhseitaqkltsdgitqlalldiyrelyhrfdvmkedkwvrll
phrtmnelqqtasgfslnihnalsqqaevhhadivilatgfkspypaclnsilplleldd
qgryqltpdfelkwkgsntnkifavnagmhshgiaepqlslmawrsasiinrlseeelyd
iqsdegmiewisastindlve
>Aliivibriowodanis
gndvpaacflnslarecsaiqiienqyd-ayyliplgnkheihiplsyvssvglheysfp
avlyae---eaiaigfeqilcrvleqpalvgviskeqrdiflqrvtesytntytgvsrsp
yaerlfsealnfqqaeqgllighsfhpapksreqfsaedaktyspelggefpllwlavnh
silis------------gssgektaaerldelvfedqllalaisgivnenesvfpvhpwq
wkvlqdqediqaylesgfirklgslgatwyptsstrslyspklpymlkfslsvkltnsir
nlslkevvrgtrlnqlftdteisdelgyq-qgfqvmqepsylglmdrnggvideslvafr
dnplsskpeeeavvlatltqqnpyggesllakrikdyadssplslsqiaqqwfsaycqya
vvplfnlqanygvvflahqqnivmqlkrgfpigmyyrdcqgtgytdlaferfsealn---
---qtkqdienywnndkvrryfayyliinstfnviasiaaycdvsektlvkelrkqlevl
rdkgvrdqqclnyvlgsdalcckgnfycylqnmnensildpaviyfdlpnpllhikdamn
vmfnyktlllslnanptiai--tlskqdvkdss----litqclkeidhifstnktvneli
iesevp---sllahslpslyknslsrqgfyqqvqpwhlhtpstlfpwvevqsslqyrhhp
vrpempagkvyqrydhnidaeisfrlfdlnkdierftawmndprvanfweqawsyeklae
fikerlsddhiipligefngepfgyveaywvsedrlspyydvqpydrgihllvgeqafrg
pdyfncwmraishylfvddvrtqrivlepradnqrlfnriqevgykkcfefnfphkrsal
mmlerkaffmeqcmdqialhahwpaanrkmvakliselayeqaftieennae------fs
ftpsqgvgyyfsgkrniwgqivivptsler------rtng-spseitatqfmrdiqclid
itddalaehfedlnatllgdcklalrkanmsakdlaflsceqqqllfdghpkfafnkgrr
gwgsddlalyapeserafqlswvavhhsilqkatnhkveweeliesaingtelyeidall
ssfnvdisnyiyvpvhpwqwrqklsilfaremaektlvylgefgdeflpqlsirtlsntt
rpdnydiklpltimntscyrgipgryilagpmasdwldsifksdelfinkqaevlqepaa
gfvaqsdykllvdapyryhellgviwresaqsklshnetailmaalmesdeegtplisey
itasglsieewlnklfdavvipyyhllckygvsliahgqnvtlvmenaqpkrillkdfqg
dmrlierdipeqeglaplikevtvslpedliihdlqtghfvtvlrfisplveklglseid
fyqllglrikayvke----npdyqdrferlnlfkprilriglnlakfrhstdssasrmlp
dmddlldnplymalndlagigvgpfnlsvasllepkkqikatffesrdsfawhpgllldn
tnmqtmflkdlvsavcpessysflsylvknkkfyrflsaelscisrhefsdylswvaqql
snvqfsteveqvefngdsfeiqtnngiyeaqnlcigtgkvpfipecaiphigpsvfhaae
mglrdrdftgkrvmivgggqsgadiflnvlrekwgkaasldwvsrrsnfqpldeasftne
fftpdyvnafvqlnpevkhsevtaqkltsdgitqlalldiyrelyhrfdvmkedkwvrll
phrtmdkleqaasgfslevqnalsqkseihqadivilatgfkspypaclnsilplldldn
egryqltpdfelkwkgskknkifavnagmhshgiaepqlslmawrsasiinrlsekeiyd
itsdkgmidwisesvvdelvn
>Vibriomimicus
tnepsiacflnslaresqsvqllcgedgkrvyrlplansdsiniplsyfsslgsheyclp
allhtq--dsiktlsveqliehivnepalvgivseaqkaiftkrvleshrnteqaiehsp
yqeqlfteqldfktaeqgllighsfhpapksreqfslsdaklyspelggqfklfwlsveq
sllti------------gssadihfnqrfealvahdpklvealqsaqqqghgllpvhpwq
whvmaenpsikgyiatkqiqnlgqlgatwyptsstrslyapglpymlkfslsvkltnsir
nlslkevirgtrlndlfqhpqlaqqlgng-qgfqlmqepayiglkdlngkiideslvafr
dnplmdnpaeeavvlatltqqnpyggsslvaariqhyatqqhlsshqaaslwfdaycrha
vvplfhlqanfgivflahqqnivmqleqgfpvgmyyrdcqgtgytdlafklfgeqlg---
---dqkealenywnqdkvrryfayyliinstfnlisaicanldveeselieilyhnlnal
lqsgvkddlclryvltsealcckgnffcylqnfnensipdpaviyfdlpnplarveeiah
vmskfntfifstdpqpiiel--tlhasdlvcse----iapqlvreidqlfsqdkqiealk
vvardpeiqtwieqllplidq-kvsrcafyqlplawhqhkpssnfplqliqsnnqyrhhp
lrppmpqgqvyqrydfdaelnvsfrvieldkdlqrftrwmndprvahfweqawseeklae
fleqrladphiipligefngepfgyveaywvaedrlspyyavenydrgihllvgeqafrg
pkffnawmraishylfiddvrtnrvvleprsdnerlfnrilplgyrkcfefnfphkrsal
lmlnreqffaerwmdqlalhrywavanqkmvgkilsefayeqafhfeptaqg------yq
lnlengtrycfagekniwgqvmidptsitr------hadieteqpisaallmrdlqpllk
mpddafaehledlnatllgdcklmqrkqamtardlamlpceqqqtyfdghpkfvfnkgrr
gwgsddlkryapeaervfqlgwvavhhsilqlatndevtwqallqsaitpdeikqmdsll
asyqlelhdyryvpvhpwqwsnklallfvreiatkqlvylgefgdqflpqlslrtlsnvt
rpagydiklpltvmntscyrgipgryilagptasdwidqvfksdplliakqsevlqepaa
afaaqadyallpnapyryhellgviwresaasklkagerailmaalmesdnqgqpliaey
vqasgltleawlsklfdavvipyyhllckygvsliahgqnvtlvlenhapkrillkdfqg
dmrlvssdypeqasladsvkkvtvrlpehliihdlqtghfvttlrfisplvaklgfsepq
fyrllgdrlkaymaa----hreyqprfeqfdlfkprilriglnlakfrhstdasasrmlp
dmddmlnnpltkaledfagvgvgpfnlsiaalladkpqisarffesrdhfswhpgllldn
thmqtmflkdlvsavnpesrysfisylvknkkfyrflsaelkcisrhefsdylawvahql
dnvqfstrveqveytgeaftlhtnqgtyqaknlcigtgkvpsvpecakahlgervfhaad
vglqernftgkrvliigggqsgadifinalqqkwgkpksldwlsrranyqpldeaaftne
ffapdyvdaffhlspsvkrkevanqkltsdgvtqkalltiyqelyhrfdvlkedkwvrll
phrsltqmsaqgsafkltasnalgqcletyeadivilatgfeapypaclntilplldlde
hnryqmtpdfelkwegqqrnkifavnagmhshgiaepqlslmawrsariinrlagqtifd
idsgkgmidwlspsaiakklv
>Photobacteriumleiognathi
nndpalacflnslareshtvkieshpqg-ytyqlplsgertihiplsyfsqlgsheyqlp
alllsg--dsittlsvnqliellvsepaivgfiseeqkqifvtrvlesqrntaqgiqhsp
yqtrlftdkldfktaeqgllighsfhpapksreqfsledakvyspelggqfqlywlsvdn
qliaq------------gssagvscqqrmselvdhepqlqhalteaiaqnksllpvhpwq
wrvmannpsieqylktgqlnnlgqvganwyptsstrslyapslpymlkfslsvkltnsir
nlslkevirgtrlndlfqqdildqqlgks-fgfqlmqepayiglkdsqgkiideslvafr
dnplednpeqeavvlatltqqnpyggsslvaerirhyaeqnnlshqqaaklwfeaycthc
vvslfhlqanfgivflahqqnivmqleqgfpvgmyyrdcqgtgytdlalqrfrsllg---
---neketlenywnqekveryfayyliinstfnvisaicanldvqesqlieilhnkltal
lksgvnddrclnyvlnseslcckgnffcylqnfnensipdpaviyfdlpnplarvkevvh
vmsdfttfiyqdnptpnvhi--ivqnsdlehsd----lfntlvneldqlfslhkqlesis
itsddqqveqrlkqefpiikg-dlyrscfyqlplfwhrhktsthfpkrlvqsndqyrhhp
lrppkpkgcvyqrydvgaelevsfrtididkdlaqftrwmndprvahfwgqawseeklaa
flqqrvadphiipligefngqpfgyveaywvaedrlspyfdvqdfdrgihllvgeqqfrg
pkffntwmkgishylfiddvrtqrivleprsdnqrlfnrilpfgyqkcfefnfphkrsal
lmmtrdrffseqwmeqialhkywlqanqkmvakiisefayeqafrfeqdtqg------yt
lklanqvsyqfqgneniwgqvliepssiir------q----pqqsisaallmrdlqslln
msddafaehledlnatllgdcklmqrkealtardlallpceqqqtyfdghpkfafnkgrr
gwnsddlklyapeserafqlgwvavehsilqlatndsvswqellnasinesdrktmdsiv
ssygvdiadysyvpvhpwqwtnklsllfiremaekkliylgefgdqflpqlslrtlsnit
rpdsydiklpltimntscyrgipgryilagptasdwiesvfssdqlliekqaevlqepaa
afaaqadyqllaqapyryhellgviwresaasklkqdeqailmaalmesdnqgnpliaey
iersgvsvatwlskmfdtvvipyyhllckygvsliahgqnvtlilendlpkrillkdfqg
dmrlvnsdypeqatlessvkevtvrleekliihdlqtghfvttlrfisplvaklgfsesq
fydllgqrikaymaq----qpdyqhrfkkfdlfkprilriglnlakfrhstdasasrmlp
dmddmldnplvtalqnlagigagpfnlsvaallnekpqiksrffegkehfawhpgllldn
tnmqtmflkdlvtainpescysflsylvktkkfyrflsaelrcisrhefsdylawaahqm
dnvqfstrveqveytgktfnlhtnqgvyqadnlcigtgkvpfipecaqphigervfhaae
ialrdrdftnkrvmiigggqsgadifinalqskwgkpksldwlsrrsnyqpldeaaftne
fftpdyvdafinlspsvknteitnqkltsdgitqkalltiyqelyhrfdvlkedkwvkll
phrtlthmsqnaegfkltasnalgqsleshqadiiilatgfeapyptclhdllplldmdd
hnryqmtadfelkwegqqtnkifavnagmhshgiaepqlslmawrsakiinrlagetlfd
idadrgmidwlsptpssektt
>Grimontiahollisae
gsdvaiacflnaflrecpkvgakktgedhyqlqipvndhyhiayqiskystlglheykmp
aylvtk--dratplsfsdvlfkvvsepalvgnlteqqknafvarvlesqrnthnaithqp
nlealfsttlrfeqaeqgllaghsvhpapksreqfsqhdakryspefggkfplrwfavak
wltlshytgedlgkearesngqnaphhpvnaladadmalseaar-aipdgfalfpahpwq
aevllkhpdiknyqsrgllldlgemgqywypttstrsvyspglpfqlkfslsvkltnsir
tlslkevmrgtrlnqifqsagfaqvdaalpdgfevmqepgflalldthgnvideslvalr
dnllaktpdeeavvlatlcqqhpfgrdsllaarvkqlaahlattpenaaikwfdnychqv
vgslfslqgnggivclahqqnivmrlqdgmpvgmyyrdcqgtgytdlaytlfpdili---
---ddtqdlenhweqekvlryfpyyliinstfsviaslslhcgvsegallerlraylksl
kg-klvdthclnyvlespalcckgnfycylqdlnenaipdpkviyfdlpnplvchatdnr
pmsdcqlslspttdkhhlddifpllepemliaageknsgdslasaldhyfcvnpkspavq
lprerwnshiapshwlymflddvltrsqfyqlpatglchmptdrypalpvqstkqsgfhp
krpaspkgyvyqrtdplngitvsyrlfepekdmprftrwmncprvadfweqawseealld
yingrlsdphtlpligefdgqpfgyieaywvsedrlapyydsqpfdrgihvlvgeeafrg
eryfnmwmraithylflddcrtmrvvleprydntrlfnriksvgykqkflfdfphkraal
mmtsryaffreqwmeqnalhrfwpaanralvakliseleyeqafklepvgqe------hc
ltlpagvryrvkgkrniwgqlnilpgsirr------edngehnlpveasrfmldcktvlg
ldddtlaehledlyatllgdcklmqlrehldadafarlslekqqclfdghpkfvfnkgrr
awgsedlrhfapeseepfqlcwiavnhtlvtgaiseylnwnhlyqnalsdddlasvrcdl
emlglnpanflllpvhpwqwdnklsllfvaelarkemvylgtfgdaflpqlslrtltnvs
rparydiklpltimntscyrgmpsryiqagpqasawlentvksdplfislgtdvlqepag
ltvshtvydslekapyryhelcgaiwresastktrpgeqailmaalmesdsagnpligay
irasglsakdwlsqlfravvipyyhllakygvsliahgqnvtlvlenstpkrillkdfqg
dmrlmqgdipeqdslpqavkdvtvtlppdliihdlqtghfvtvlrfisplaektgvsehr
fykllaqelqaymqs----hpelearfqlldlfrpkirrlglnlakfrhatensadrmlp
qmehfidnplylvthdlagigagpfnlsvaallqqvpetsscffesrdsvswhpgmlldd
thmqttflkdlvtpvfpqspysflaylvekkriyrfltaelgcisrtefsdylywasekl
pniafstcvekiefadgvfhihtdkgttlarnlclgtgksphvpecmkpyigehifhaae
ialsprdftgkrvaiigggqsgadvfinalrgtwgkpakldwvsrrpnyqpldeaaftne
yftpdyveafltlspdvkarevsmqkltsdgvtqkalleiyrelyqrfdvnneekwvrll
phrtvtqllshkggyelflenglanqlerldadiiilatgyesrtprcldglrplinads
egrfqlnqyfevewahsdtnrifavnvgmhshgiaepqlslmawrsaqiinrlcqkpvfn
teagpaliewisptslveafa
