# Supplementary material for: Distribution of siderophore gene systems on a Vibrionaceae phylogeny: Database searches, phylogenetic analyses and evolutionary perspectives
Source: PLoS One. 2018 Feb 14;13(2):e0191860. doi: 10.1371/journal.pone.0191860 (PMC5812596; doi:10.1371/journal.pone.0191860)
Supplement: S11 Dataset — (FAS) [file pone.0191860.s014.fas]

>Vparahaemolyticus_LMG2850T
----------------------------------------------tcgttggagttggt
ggcggcggtggtaacgccgttgaacacatggtgcgtgaatccatcgaaggtgtggaattc
atcagcgtcaacactgatgcgcaagcacttcgtaagacaagcgttggcaatgtcattcag
attggtggtgatatcactaaaggtctgggtgcaggtgcgaatccacaagttggccgtgag
gcagctctcgaagacagagatagaattaaagattccctaactggtgccgatatggtgttt
atcgcagctggtatgggcggtggtacaggtactggtgcagcacctgttattgctgaagtg
gcgaaagagctaggtattctgacggtagcggttgtaacaaaaccgttcagctttgaaggc
aaaaagcgtttagcgtttgctgagcaaggcatcgatgagttatctaagcacgttgactcg
ttaattacgattccaaacgagaagctacttaaagttcttggtcgtggcgtaacattgctt
gaagcatttgcgagtgcgaatgacgttcttaagaatgcagttcaaggtatcgccgagcta
atcactcgccctggtatgatcaacgtcgactttgcagacgtacgtacagtgatgtctgaa
atgggtcacgcgatgatgggtagtggtattgcgaaaggtgaagaccgagctgaagaagcg
gctgagatggcaat----------------------------------------------
------------------------------------------------------------
------------------------------------------------------------
------------------------------------------------------------
------------------------------------------------------------
------------------------------------------------------------
------------------------------------------------------------
------------------------------------------------------------
------------------------------------------------------------
------------------------------------------------------------
------------------------------------------------------------
---------------ggtcgtttcgtattccgtgcagcgcaagagcgcgcagacatcgaa
gttgtaggtattaacgaccttatcgacgtagaatacatggcatacatgcttaagtacgac
tcaactcacggccgtttcaacggtactgttgaagttgaaggcggtaacctaatcgttaac
ggtaaaactgtacgtgttactgcagagcgcaacccagctgaccttaaatgggacgaaatc
ggtgttgacgttgtagcagaagcaactggtcttttcctaactgacgagactgcacgtaag
cacatcgaagctggtgcgaagaaagttgttctaactggtccttcaaaagacgctactcca
atgttcgtaatgggcgttaaccacgctacttacgctggtcaagacatcgtttctaacgct
tcttgtactactaactgtctagcgcctatcgctaaagttcttaacgacaagttcggtatc
gaatctggtcttatgactacagttcacgctactacagcaactcaaaaaactgtagacggt
ccttctgctaaagactggcgcggtggtcgtggtgcttctcaaaacatcatcccatcttca
actggtgctgctaaagctgtaggcgttgttcttccagaactaaacggcaaactaactggt
atggctttccgcgtaccaacagctaacgtttctgtagttgacctaacagttaacctaaaa
gaaggcgcatcttacgaagctatctgtgcagcaatgaaagaagcttctgaaggcgaacta
aaaggcgttctaggctacactgaagaccaagttgtttctcaagacttcatcggtgaagtt
caaacttcagtattcgatgctaaagctggtatcgctctaactgatact------------
------------------------------------------------------------
------------------------------------------------------------
------------------------------------------------------------
------------------------------------------------------------
------------------------------------------------------------
------------------------------------------------------------
------------------------------------------------------------
------------------------------tcagaaaaagtggtactaaccatccatcgt
ggcggtcatatccacacgcaaacttaccgtcatggtgagcctgaagcgcctctagcggtt
gtgggtgatacggataaaaccggtacacaaattcgtttctggccaagtgcagaaactttc
tctaacactg---aattccattacgacatcctagcaaaacgtctgcgtgagctatcgttc
ttgaactcaggcgtttctatcaagcttattgatgagcgcgaagcggacaagcaagatcac
ttcatgtatgaaggtggtattcaagcgttcgttcagcatttaaacactaacaaaacacca
atcatcgagaaaatcttccacttcgacttagaacgt---gaagacggcatttcggtagaa
gtggcaatgcagtggaacgatggtttccaagagaacatcttctgtttcaccaacaacatt
ccacagcgcgatggtggtactcaccttgctggtttccgtgcggcactaacacgtacgcta
aacagctttatggataaagaaggcttctcgaagaaagcgaaaac---agcaacgtcaggc
gacgatgcgcgtgaaggtttgacagccgttgtttcagtaaaagtgcctgatccaaaattc
tcgagccaaaccaaagacaaactggtttcttctgaagtgaaatcagcggttgaatcggcg
atgggtgagaagctatctgagttcttggtcg--------------aaaacccaagcgaag
cgaagatggtttgttcgaaaatcatcgatgcagcacgtgcac------------------
------------------------------------------------------------
------------------------------------------------------------
------------------------------------------------------------
------------------------------------------------------------
------------------------------------------------------------
------------------------------------------------------------
------------------------------------------------------------
------------------------------------------------------------
------------------------------------------------------------
------------------------------------------------------------
------------------------------------------------------------
------------------------------------------------------------
------------------------------------------------------------
------------------------------------------------------------
------------------------------------------------------------
------------------------------------------------------------
------------------------------------------------------------
------------------------------------------------------------
------------------------------------------------------------
------------------------------------------------------------
------------------------------------------------------------
-------------------------------------cgatttgggtactgccaacactc
taatttacgtaaagggacaaggtattgtccttgatgaaccttctgtagttgctattcgtc
aagatcgtgtaggttctgcaaaaagcgttgctgcagtcggtcatgcagcaaaacaaatgc
tgggtcgtacacctggtaacatttcagctatccgtccaatgaaagacggcgtaatcgctg
acttctacgtaaccgaaaaaatgcttcagcacttcatcaagcaagtgcacgataacagca
ttcttaagccaagccctcgcgtactagtttgtgttccttgtggttctactcaagttgagc
gccgtgcgattcgtgaatcagcattgggtgcgggcgcacgtgaagtttacctaattgacg
agccaatggcggcggcgattggtgctggtctgcgtgtttctgagccaacaggttcgatgg
tggtcgatatcggtggtggtactactgaagttgccgttatctctctaaatggtgtggttt
actcgtcttctgtacgtatcggtggtgaccgctttgatgaagccgttatcaactacgtgc
gtcgtaactacggcagtttgattggtgaagctacggcagaaaagatcaagcacgaaatcg
gttctgcttacccaggtgatgaagttcaagagattgaagttcgcggccgtaaccttgcag
aaggtgtgccacgcagctttagcttgaactcaaacgagatcctagaagctctacaagagc
cgctatcaggcatcgtttctgcagtcatggttgcgctagagcagtgtccaccagagctag
cttcagacatctctgaaaacggcatggtgctaaccggtggtggcgcactactgaaagatc
ttgatcgcctacttatggaagaaacgggtattccggtagttatcgctgaagatccactaa
cgtgtgtggcacg-----------------------------------------------
------------------------------------------------------------
----------------------------------agacggttttggtattgatcctgcga
tccttgatcgtatggcacaagaagttaaagaacttgttgaactgggtgttcaggttggtg
tagttatcggtggcggtaacctgttccgtggcgctggtcttgcagaagctggtatgaacc
gtgtagtgggtgaccacatgggtatgcttgctacagtaatgaacggccttgcgatgcgtg
acgctcttcaccgtgcatacgtaaatgcgcgcgtaatgtctgcaattcctcttaaaggcg
tatgtgacgactacaattgggctgatgcaattcgcgaacttcgtcaaggccgcgttgtaa
tcttctcagcaggtactggtaacccattcttcacaacagactctgctgcgtgtctacgtg
gtatcgaaatcgaagctgacgtagttctaaaagcaacgaaagttgatggcgtatttactg
ctgacccagtagcaaacccagacgcagagctgtatgata-agctatcttacgcagaagtt
ctggataaagagcttaaagtaatgg-----------------------------------
------------------------------------------------------------
------------------------------------------------------------
------------------------------------------------------------
------------------------------------------------------------
------------------------------------------------------------
------------------------------------------------------------
------------------------------------------------------------
------------------------------------------------------------
-----------------------ctctatcatgcgccttggtgataaccgcgcaatggat
gtagaaaccatttcaacgggttcgctttctcttgatatcgctttgggtgctggtggtcta
ccaatgggtcgtatcgtagaaatctacggtccagaatcttcaggtaaaacaacgctaact
cttgagcttatcgctgctgcacaacgtgaaggtaaaacttgtgcgtttatcgatgctgag
cacgcgttggatcctgtgtacgctaaaaagcttggtgttgatatcgatgcactattggtt
tctcaaccagacactggtgagcaagctctagagatttgtgatgcattagctcgctctggc
gcaatcgacgtaatggttgttgactctgttgctgctctaacacctaaagctgagatcgaa
ggtgaaatgggcgacagccacatgggtctccaagctcgtatgctttctcaagcaatgcgt
aagcttacaggtaacctgaaacagtctaactgtatgtgtatcttcatcaaccaaatccgt
atgaagattggtgtgatgttcggtaaccctgaaacgactactggcggtaacgcgcttaag
ttttacgcttctgttcgtttagatatccgtcgtactggcgcaatcaaagaaggcgatgaa
gttgtaggtaacgaaacgcgtatcaaagtggttaagaacaagattgcagcaccatttaaa
gaagcaaacacgcaaatcatgtatggccaaggctttaaccgtgaaggtgagttgattgac
ttaggcgtgaagcacaagctagtagaaaaagcgggtgctt--------------------
------------------------------------------------------------
------------------------------------------------------------
------------------------------------------------------------
----------------------aatttcttaagccacgtctagttgacatcgaacaaatc
agctcgactcacgcaaaagtaactcttgagccattagagcgtggctttggtcatactctg
ggtaatgcacttcgccgtattcttctatcttctatgcctggttgtgcagtgacagaagta
gaaattgaaggcgtacttcatgagtacagcactaaagaaggcgtacaagaagatattctt
gaaatccttctaaaccttaaaggtttggcagtgcgtgtagctgaaggcaaagatgaagtg
ttcattactttgaacaaatcaggctcgggccctgtggttgcaggtgacatcacccatgac
ggtgatgtagagatcgctaaccctgaacacgttatttgtcacctaacggatgacaacgct
gaaatcgcaatgcgtattaaagttgaacgtggtcgtggttatgttccagcttctgcgcgt
atccataatgaagaagacgagcgtcctatcggtcgcctactagtagatgctacttacagc
ccagtagacaaaattgcctacgctgtagaagcagctcgtgtagaacagcgtactgatcta
gacaagcttgttatcgatatggaaacaaacggtactctagaacctgaggaagcaatccgt
cgtgcagctactatcctagctgaacaattggatgcattcgtagatcttcgtgatgtacgt
gttcctgaggagaaggaagagaagccagaattcgatccgatcctactgcgtcctgtagac
gatcttgaactaacagttcgctctgctaactgtctgaaagcagaagcgattcactacatc
ggtgatctagtacaacgtactgaggttgagctacttaaaacgcctaaccttggtaaaaaa
tctcttactgagattaaagacgtacttgcgtcacgtggtctgtctctgggcat-------
------------------------------------------------------------
------------------------------------------------------------
------------------------------------------------------------
------------------------------------------------------------
------------------------------------------------------------
------------------------------------------------------------
------------------------------------------------------------
------------------------------------------------------------
-tagtctttaacgaaattactaaaaatgctatccaacaagctttccagactcctggcgag
ttaaatatggatggcgttaatgcgcagcaagcacgtcgattcatggaccgcgttgtaggt
ttcatggtttctccattgctatggaagaaagtggcacgtggcctgtctgctggtcgtgtt
caatccgtagcggtgaagctattggtagaacgtgagcgtgaaatcaacgcatttgtgcct
gaagaattctgggatattcacgcaaataccaaaactaaagataagtcagatttcaaactg
ctggttgcgcagaaagatggcgttgcgtttaaacctgttaacgaaacagaaactaaggca
gccatttctgtccttgaaaacgcaagctacgaagtgtgtaagcgcgaagaccgcccgact
aagagcaagccttctgcgccatatatcacatcaacattgcagcaagcggcaagtacccgt
ttaggttacggcgttaagaaaaccatgatgttagctcagcgtctgtatgaagcgggttac
atcacatatatgcgtaccgactcgactaacttgagtgcggaagcagttgatgctgttcgt
gacttcattggttcagaatttggtgacaagtatcttccagctaagccactaacgtacggc
agcaaagaag--------------------------------------------------
------------------------------------------------------------
------------------------------------------------------------
------------------------------------------------------------
------------------------------------------------------------
------------------------------------------------------------
------------------------------------------------------------
------------------------------------------------------------
------------------------------------------------------------
------------------------------------------------------------
------------------------------------------------------------
------------------------------------------------------------
------------------------------------------------------------
------------------------------------------------------------
------------------------------------------------------------
------------------------------------------------------------
------------------------------------------------------------
------------------------------------------------------------
------------------------------------------------------------
------------------------------------------------------------
------------------------------------------------------------
------------------------------------------------------------
------------------------------------------------------------
------------------------------------------------------------
------------------------------------------------------------
------------------------------------------------------------
-------------------------------------tcgttggagttggtggcggcggt
ggtaacgccgttgaacacatggtgcgtgaatccatcgaaggtgtggaattcatcagcgtc
aacactgatgcgcaagcacttcgtaagacaagcgttggcaatgtcattcagattggtggt
gatatcactaaaggtctgggtgcaggtgcgaatccacaagttggccgtgaggcagctctc
gaagacagagatagaattaaagattccctaactggtgccgatatggtgtttatcgcagct
ggtatgggcggtggtacaggtactggtgcagcacctgttattgctgaagtggcgaaagag
ctaggtattctgacggtagcggttgtaacaaaaccgttcagctttgaaggcaaaaagcgt
ttagcgtttgctgagcaaggcatcgatgagttatctaagcacgttgactcgttaattacg
attccaaacgagaagctacttaaagttcttggtcgtggcgtaacattgcttgaagcattt
gcgagtgcgaatgacgttcttaagaatgcagttcaaggtatcgccgagctaatcactcgc
cctggtatgatcaacgtcgactttgcagacgtacgtacagtgatgtctgaaatgggtcac
gcgatgatgggtagtggtattgcgaaaggtgaagaccgagctgaagaagcggctgagatg
gcaat-------------------------------------------------------
------------------------------------------------------------
------------------------------------------------------------
------------------------------------------------------------
------------------------------------------------------------
------------------------------------------------------------
------------------------------------------------------------
------------------------------------------------------------
------------------------------------------------------------
------------------------------------------------------------
------------------------------------------------------------
------ggtcgtttcgtattccgtgcagcgcaagagcgcgcagacatcgaagttgtaggt
attaacgaccttatcgacgtagaatacatggcatacatgcttaagtacgactcaactcac
ggccgtttcaacggtactgttgaagttgaaggcggtaacctaatcgttaacggtaaaact
gtacgtgttactgcagagcgcaacccagctgaccttaaatgggacgaaatcggtgttgac
gttgtagcagaagcaactggtcttttcctaactgacgagactgcacgtaagcacatcgaa
gctggtgcgaagaaagttgttctaactggtccttcaaaagacgctactccaatgttcgta
atgggcgttaaccacgctacttacgctggtcaagacatcgtttctaacgcttcttgtact
actaactgtctagcgcctatcgctaaagttcttaacgacaagttcggtatcgaatctggt
cttatgactacagttcacgctactacagcaactcaaaaaactgtagacggtccttctgct
aaagactggcgcggtggtcgtggtgcttctcaaaacatcatcccatcttcaactggtgct
gctaaagctgtaggcgttgttcttccagaactaaacggcaaactaactggtatggctttc
cgcgtaccaacagctaacgtttctgtagttgacctaacagttaacctaaaagaaggcgca
tcttacgaagctatctgtgcagcaatgaaagaagcttctgaaggcgaactaaaaggcgtt
ctaggctacactgaagaccaagttgtttctcaagacttcatcggtgaagttcaaacttca
gtattcgatgctaaagctggtatcgctctaactgatact---------------------
------------------------------------------------------------
------------------------------------------------------------
------------------------------------------------------------
------------------------------------------------------------
------------------------------------------------------------
------------------------------------------------------------
------------------------------------------------------------
---------------------tcagaaaaagtggtactaaccatccatcgtggcggtcat
atccacacgcaaacttaccgtcatggtgagcctgaagcgcctctagcggttgtgggtgat
acggataaaaccggtacacaaattcgtttctggccaagtgcagaaactttctctaacact
g---aattccattacgacatcctagcaaaacgtctgcgtgagctatcgttcttgaactca
ggcgtttctatcaagcttattgatgagcgcgaagcggacaagcaagatcacttcatgtat
gaaggtggtattcaagcgttcgttcagcatttaaacactaacaaaacaccaatcatcgag
aaaatcttccacttcgacttagaacgt---gaagacggcatttcggtagaagtggcaatg
cagtggaacgatggtttccaagagaacatcttctgtttcaccaacaacattccacagcgc
gatggtggtactcaccttgctggtttccgtgcggcactaacacgtacgctaaacagcttt
atggataaagaaggcttctcgaagaaagcgaaaac---agcaacgtcaggcgacgatgcg
cgtgaaggtttgacagccgttgtttcagtaaaagtgcctgatccaaaattctcgagccaa
accaaagacaaactggtttcttctgaagtgaaatcagcggttgaatcggcgatgggtgag
aagctatctgagttcttggtcg--------------aaaacccaagcgaagcgaagatgg
tttgttcgaaaatcatcgatgcagcacgtgcac---------------------------
------------------------------------------------------------
------------------------------------------------------------
------------------------------------------------------------
------------------------------------------------------------
------------------------------------------------------------
------------------------------------------------------------
------------------------------------------------------------
------------------------------------------------------------
------------------------------------------------------------
------------------------------------------------------------
------------------------------------------------------------
------------------------------------------------------------
------------------------------------------------------------
------------------------------------------------------------
------------------------------------------------------------
------------------------------------------------------------
------------------------------------------------------------
------------------------------------------------------------
------------------------------------------------------------
------------------------------------------------------------
------------------------------------------------------------
----------------------------cgatttgggtactgccaacactctaatttacg
taaagggacaaggtattgtccttgatgaaccttctgtagttgctattcgtcaagatcgtg
taggttctgcaaaaagcgttgctgcagtcggtcatgcagcaaaacaaatgctgggtcgta
cacctggtaacatttcagctatccgtccaatgaaagacggcgtaatcgctgacttctacg
taaccgaaaaaatgcttcagcacttcatcaagcaagtgcacgataacagcattcttaagc
caagccctcgcgtactagtttgtgttccttgtggttctactcaagttgagcgccgtgcga
ttcgtgaatcagcattgggtgcgggcgcacgtgaagtttacctaattgacgagccaatgg
cggcggcgattggtgctggtctgcgtgtttctgagccaacaggttcgatggtggtcgata
tcggtggtggtactactgaagttgccgttatctctctaaatggtgtggtttactcgtctt
ctgtacgtatcggtggtgaccgctttgatgaagccgttatcaactacgtgcgtcgtaact
acggcagtttgattggtgaagctacggcagaaaagatcaagcacgaaatcggttctgctt
acccaggtgatgaagttcaagagattgaagttcgcggccgtaaccttgcagaaggtgtgc
cacgcagctttagcttgaactcaaacgagatcctagaagctctacaagagccgctatcag
gcatcgtttctgcagtcatggttgcgctagagcagtgtccaccagagctagcttcagaca
tctctgaaaacggcatggtgctaaccggtggtggcgcactactgaaagatcttgatcgcc
tacttatggaagaaacgggtattccggtagttatcgctgaagatccactaacgtgtgtgg
cacg--------------------------------------------------------
------------------------------------------------------------
-------------------------agacggttttggtattgatcctgcgatccttgatc
gtatggcacaagaagttaaagaacttgttgaactgggtgttcaggttggtgtagttatcg
gtggcggtaacctgttccgtggcgctggtcttgcagaagctggtatgaaccgtgtagtgg
gtgaccacatgggtatgcttgctacagtaatgaacggccttgcgatgcgtgacgctcttc
accgtgcatacgtaaatgcgcgcgtaatgtctgcaattcctcttaaaggcgtatgtgacg
actacaattgggctgatgcaattcgcgaacttcgtcaaggccgcgttgtaatcttctcag
caggtactggtaacccattcttcacaacagactctgctgcgtgtctacgtggtatcgaaa
tcgaagctgacgtagttctaaaagcaacgaaagttgatggcgtatttactgctgacccag
tagcaaacccagacgcagagctgtatgata-agctatcttacgcagaagttctggataaa
gagcttaaagtaatgg--------------------------------------------
------------------------------------------------------------
------------------------------------------------------------
------------------------------------------------------------
------------------------------------------------------------
------------------------------------------------------------
------------------------------------------------------------
------------------------------------------------------------
------------------------------------------------------------
--------------ctctatcatgcgccttggtgataaccgcgcaatggatgtagaaacc
atttcaacgggttcgctttctcttgatatcgctttgggtgctggtggtctaccaatgggt
cgtatcgtagaaatctacggtccagaatcttcaggtaaaacaacgctaactcttgagctt
atcgctgctgcacaacgtgaaggtaaaacttgtgcgtttatcgatgctgagcacgcgttg
gatcctgtgtacgctaaaaagcttggtgttgatatcgatgcactattggtttctcaacca
gacactggtgagcaagctctagagatttgtgatgcattagctcgctctggcgcaatcgac
gtaatggttgttgactctgttgctgctctaacacctaaagctgagatcgaaggtgaaatg
ggcgacagccacatgggtctccaagctcgtatgctttctcaagcaatgcgtaagcttaca
ggtaacctgaaacagtctaactgtatgtgtatcttcatcaaccaaatccgtatgaagatt
ggtgtgatgttcggtaaccctgaaacgactactggcggtaacgcgcttaagttttacgct
tctgttcgtttagatatccgtcgtactggcgcaatcaaagaaggcgatgaagttgtaggt
aacgaaacgcgtatcaaagtggttaagaacaagattgcagcaccatttaaagaagcaaac
acgcaaatcatgtatggccaaggctttaaccgtgaaggtgagttgattgacttaggcgtg
aagcacaagctagtagaaaaagcgggtgctt-----------------------------
------------------------------------------------------------
------------------------------------------------------------
------------------------------------------------------------
-------------aatttcttaagccacgtctagttgacatcgaacaaatcagctcgact
cacgcaaaagtaactcttgagccattagagcgtggctttggtcatactctgggtaatgca
cttcgccgtattcttctatcttctatgcctggttgtgcagtgacagaagtagaaattgaa
ggcgtacttcatgagtacagcactaaagaaggcgtacaagaagatattcttgaaatcctt
ctaaaccttaaaggtttggcagtgcgtgtagctgaaggcaaagatgaagtgttcattact
ttgaacaaatcaggctcgggccctgtggttgcaggtgacatcacccatgacggtgatgta
gagatcgctaaccctgaacacgttatttgtcacctaacggatgacaacgctgaaatcgca
atgcgtattaaagttgaacgtggtcgtggttatgttccagcttctgcgcgtatccataat
gaagaagacgagcgtcctatcggtcgcctactagtagatgctacttacagcccagtagac
aaaattgcctacgctgtagaagcagctcgtgtagaacagcgtactgatctagacaagctt
gttatcgatatggaaacaaacggtactctagaacctgaggaagcaatccgtcgtgcagct
actatcctagctgaacaattggatgcattcgtagatcttcgtgatgtacgtgttcctgag
gagaaggaagagaagccagaattcgatccgatcctactgcgtcctgtagacgatcttgaa
ctaacagttcgctctgctaactgtctgaaagcagaagcgattcactacatcggtgatcta
gtacaacgtactgaggttgagctacttaaaacgcctaaccttggtaaaaaatctcttact
gagattaaagacgtacttgcgtcacgtggtctgtctctgggcat----------------
------------------------------------------------------------
------------------------------------------------------------
------------------------------------------------------------
------------------------------------------------------------
------------------------------------------------------------
------------------------------------------------------------
------------------------------------------------------------
----------------------------------------------------tagtcttt
aacgaaattactaaaaatgctatccaacaagctttccagactcctggcgagttaaatatg
gatggcgttaatgcgcagcaagcacgtcgattcatggaccgcgttgtaggtttcatggtt
tctccattgctatggaagaaagtggcacgtggcctgtctgctggtcgtgttcaatccgta
gcggtgaagctattggtagaacgtgagcgtgaaatcaacgcatttgtgcctgaagaattc
tgggatattcacgcaaataccaaaactaaagataagtcagatttcaaactgctggttgcg
cagaaagatggcgttgcgtttaaacctgttaacgaaacagaaactaaggcagccatttct
gtccttgaaaacgcaagctacgaagtgtgtaagcgcgaagaccgcccgactaagagcaag
ccttctgcgccatatatcacatcaacattgcagcaagcggcaagtacccgtttaggttac
ggcgttaagaaaaccatgatgttagctcagcgtctgtatgaagcgggttacatcacatat
atgcgtaccgactcgactaacttgagtgcggaagcagttgatgctgttcgtgacttcatt
ggttcagaatttggtgacaagtatcttccagctaagccactaacgtacggcagcaaagaa
g-----------------------------------------------------------
------------------------------------------------------------
------------------------------------------------------------
------------------------------------------------------------
------------------------------------------------------------
------------------------------------------------------------
------------------------------------------------------------
------------------------------------------------------------
------------------------------------------------------------
------------------------------------------------------------
------------------------------------------------------------
------------------------------------------------------------
------------------------------------------------------------
------------------------------------------------------------
------------------------------------------------------------
------------------------------------------------------------
------------------------------------------------------------
------------------------------------------------------------
------------------------------------------------------------
------------------------------------------------------------
------------------------------------------------------------
------------------------------------------------------------
------------------------------------------------------------
------------------------------------------------------------
------------------------------------------------------------
------------------------------------------
>Vnatriegens_LMG10935T
--------------------------------------------ggtcgttggagttggt
ggcggcggtggtaacgctgttgaacacatggtgcgtgaatccatcgaaggtgtggaattc
atcagcgttaacactgatgcgcaagcacttcgtaagacaagcgttggcaatgttattcag
attggtggtgatatcaccaaaggtctgggtgcaggtgcgaatccacaggtcggccgtgag
gcagctctcgaagatagagacagaattaaagattccataactggtgccgatatggttttt
atcgcagcaggtatgggtggtggtacaggtactggtgcagctcctgttatcgctgaagta
gccaaagagctaggcattcttactgttgcagtggtaactaaaccattcagctttgaaggt
aagaagcgtttggcgtttgctgaacaaggtatcgatgagctttctaaacacgttgactca
ttgattacgattccaaacgaaaagctacttaaagttcttggtcgtggcgtgacgttgcta
gaagcgtttgcaagtgcgaatgatgttcttaaaaatgcagtacaaggtattgcggaacta
attactcgtccgggtatgatcaacgtcgactttgctgacgtacgtactgttatgtctgaa
atgggccacgcaatgatgggtagcggtatcgcgaaaggcgaagaccgcgctgaagaagcg
gctgaaatggcaat----------------------------------------------
------------------------------------------------------------
------------------------------------------------------------
------------------------------------------------------------
------------------------------------------------------------
------------------------------------------------------------
------------------------------------------------------------
------------------------------------------------------------
------------------------------------------------------------
------------------------------------------------------------
------------------------------------------------------------
---------------ggccgtttcgttttccgtgcagcgcaagagcgtaacgacatcgaa
gttgtaggtatcaacgaccttatcgacgtagattacatggcatacatgcttaagtacgac
tcaactcacggccgtttcaacggtactgttgaagttgaaggcggtaacctaatcgttaac
ggcaaaactgtacgtgtaactgcagagcgcaaccctgaagacctaaaatgggacgaaatc
ggtgttgacgttgttgctgaagcaactggtcttttcctaactgacgagacagcacgtaag
cacatcactgctggcgcgaaaaaagttgtactaactggtccttctaaagacgcaactcca
atgttcgttaacggcgtaaacttcgacacttacgctggtcaagacatcgtttctaacgct
tcttgtactactaactgtctagcacctatcgctaaagttcttaacgacaagttcggtatc
gaatctggtcttatgactacagttcacgctacaacagcaactcaaaaaactgttgacggt
ccttctgctaaagactggcgcggtggtcgtggtgcttctcagaacatcatcccatcttca
actggtgctgctaaagctgtaggcgttgtacttccagaagtaaacggcaaactaactggt
atggctttccgcgtaccaactgctaacgtttctgtagttgacctaactgttaacctagta
aacggcgcatcttacgaagctatctgtgcagcaatgaaagaagcttctgaaggcgaacta
aaaggcgttctaggttacactgaagatgcagtagtatctcaagacttcatcggtgaagtt
tgcacttcagtattcgatgctaaagctggtatcgctctaactgacaaattc---------
------------------------------------------------------------
------------------------------------------------------------
------------------------------------------------------------
------------------------------------------------------------
------------------------------------------------------------
------------------------------------------------------------
------------------------------------------------------------
----------------------acgcactgtctgaaaaggttgaactgaccattcaccgt
ggtggccatatccatactcaaacctaccgtcacggtgagcctcaggctcctctagcggtt
gttggtgatacggacaaaaccggtacacaaattcgcttctggccaagtagtgagactttc
actaacacag---aattccattacgacattctagctaaacgtctgcgtgaactatcgttc
ctgaactctggcgtttctatcaagctgtcagatgagcgtgaagaagataagcatgaccac
ttcatgtacgaaggtggtattcaggcatttgttcagcacttaaataccaacaaaacgcca
atcatcgagaaaatcttccacttcaactttgaacgt---gaagacggcatttcagtagaa
gttgcaatgcaatggaacgatggcttccaagagaacatcttctgttttactaacaacatt
cctcagcgtgatggtggtactcacctagctggtttccgtgctgcgctgacgcgtacactg
aacactttcatggataaagaaggtttctctaggaaagcgaaaac---agcaacctcaggc
gatgacgcacgtgaaggtctgactgctgttgtttctgtaaaagtgcctgacccaaaattc
tcaagccaaaccaaagacaaactggtgtcatcagaagtgaaatcagcagttgagtcggcg
atgggtgaaaagctttctgagttcttagttg--------------aaaacccgagtgaag
cgaagatggtttgttctaaaatcatcgatgcagcacgtgctcgtgaagccg---------
------------------------------------------------------------
------------------------------------------------------------
------------------------------------------------------------
------------------------------------------------------------
------------------------------------------------------------
------------------------------------------------------------
------------------------------------------------------------
------------------------------------------------------------
------------------------------------------------------------
------------------------------------------------------------
------------------------------------------------------------
------------------------------------------------------------
------------------------------------------------------------
------------------------------------------------------------
------------------------------------------------------------
------------------------------------------------------------
------------------------------------------------------------
------------------------------------------------------------
------------------------------------------------------------
------------------------------------------------------------
------------------------------------------------------------
----------------------------------------------tacagccaacactc
taatttacgtaaaggggcaaggtattgtccttgatgaaccttctgtagttgctattcgtc
aagatcgtgtaggttctgcaaaaagcgttgctgcagtcggtcacgcagcaaagcaaatgc
ttggtcgtacaccaggtaacatttctgctattcgtccgatgaaagatggcgtgattgctg
acttctacgtgacagaaaaaatgctgcagcacttcattaagcaggtgcacgacaacagca
tcctgaaaccgagcccacgcgttttggtttgtgttccttgtggttcgactcaagttgagc
gtcgtgcgattcgcgaatcggcactaggtgctggcgctcgtgaagtttacctaatcgatg
agcctatggcggcagcaatcggtgctggcctgcgtgtatctgagccgacgggttcaatgg
tggtcgatatcggtggtggtaccactgaagtagcagttatctcgcttaacggtgtggttt
actcgtcttctgttcgtatcggtggtgaccgctttgatgaagcggttatcaattatgttc
gtcgtaactacggcagcttgattggtgaagcaacagcagagaaaatcaaacacgaaatcg
gctcagcttaccctggcgatgaagttctagagattgaagttcgtggccgtaaccttgcag
aaggtgtacctcgcagcttcagcctgaactcaaatgaaatccttgaagcgctgcaagagc
cgctgtctggtatcgtatcggcagtgatggttgcactagaacagtgcccaccagagcttg
cgtcagatatctctgaaaacggcatggttctgactggtggtggtgcactacttaaagatc
tagaccgtctactaatggaagaaacgggtattccagttgttatcgctgaagatccactga
cttgtgtggctcgt----------------------------------------------
---------------------------------------accagcgtatcaacgtattct
attaaaactgagtggtgaagctctt-caaggtgaagacggttttggtattgatccagcga
tccttgatcgtatggcgcaagaagttaaagaacttgttgaactaggtgttcaggttggtg
tagttatcggtggcggtaacctgttccgtggtgctggtcttgcagaagctggcatgaacc
gtgtagtgggtgaccacatgggtatgcttgctacagtaatgaacggccttgcaatgcgtg
acgctctgcaccgtgcatacgtaaacgcgcgtgtaatgtctgcaattcctcttaaaggcg
tatgtgacgactataattgggctgatgcgattcgtgaacttcgccaaggccgcgttgtta
tcttctctgcaggtacaggtaacccattctttacaacggattcagcagcgtgtctacgtg
gtatcgaaatcgaagcagacgtagttctaaaagcgacaaaagttgatggtgtatttactg
ctgacccagtagcaaacccagacgcagagctgtatgata-agctatcttacgcagaagtt
ctggataaagagcttaaagtaatg------------------------------------
------------------------------------------------------------
------------------------------------------------------------
------------------------------------------------------------
------------------------------------------------------------
------------------------------------------------------------
------------------------------------------------------------
------------------------------------------------------------
------------------------------------------------------------
------------ttcggtaaaggctcaatcatgcgccttggcgataaccgcgcaatggac
gtagaaaccatctcaacgggttctctttctcttgatatcgctttgggtgctggtggctta
ccgatgggccgtattgttgaagtatacggtccggaatcttcgggtaaaacgacactaact
cttgaacttattgcagcagcacagcgtgaaggcaaaacttgtgcgtttatcgatgcggag
cacgctctggatcctgtatacgcgaagaagcttggcgtagatatcgatgcacttttggtt
tctcagcctgatacgggtgagcaagcgctagaaatctgtgacgcattagcgcgctctggt
gctatcgacgtaatggttgtcgactctgtggcagcactgactccaaaagcagaaatcgaa
ggcgaaatgggcgacagccacatgggtctccaagctcgtatgctttctcaagcgatgcgt
aagctaacaggtaacctgaagcagtctaactgtatgtgtatcttcatcaaccaaatccgt
atgaagattggtgtgatgttcggtaacccagaaacaacaactggcggtaacgcacttaaa
ttctacgcatcggttcgtcttgatatccgtcgtactggcgcaatcaaagaaggcgacgaa
gttgtaggtaacgaaactcgcatcaaagtcgttaagaacaagattgcagcaccatttaaa
gaagcaaacacgcagatcatgtatggtcaaggctttaaccgcgaaggtgagctggtagac
t-----------------------------------------------------------
------------------------------------------------------------
------------------------------------------------------------
------------------------------------------------------------
----------------------aatttcttaagccacgtctagttgacatcgaacaaatc
agctcgactcacgcaaaagtaactcttgagccattagagcgtggctttggtcatactctg
ggtaatgcacttcgccgcattcttctatcttctatgcctggttgtgcagtgacagaagta
gagattgagggcgtacttcacgaatacagcactaaagaaggcgtacaagaagatattctt
gaaatccttctaaaccttaaaggtttggcagtgcgtgtggctgaaggcaaagatgaagtg
ttcattactttgaacaaatcaggctcgggccctgtggttgcaggtgacatcacccatgat
ggtgatgtagagatcgctaaccctgaacacgttatttgtcacctaactgatgacaatgct
gaaatcgctatgcgtattaaagtagaacgtggtcgtggttacattccagcttctgcgcgt
atccatactgaagaagacgagcgtccaatcggtcgcctactagtagatgctacttacagc
ccagtagacaaaattgcctacgctgtagaagcagctcgtgtagaacagcgtactgatcta
gacaagcttgttatcgatatggaaacaaacggtactctagaacctgaggaagcaatccgt
cgtgcagctactatcctagctgaacaattggatgcattcgtagatcttcgtgatgtacgt
gttcctgaggagaaggaagagaagccagaattcgatccgatcctactgcgtcctgtagac
gatcttgaactaacagttcgctctgctaactgtctgaaagcagaagcgattcactacatc
ggtgatctagtacaacgtactgaggtagagctacttaaaacgcctaaccttggtaaaaaa
tctcttactgagattaaagacgtacttgcgtcacgtggtctgtctctgggcat-------
------------------------------------------------------------
------------------------------------------------------------
------------------------------------------------------------
------------------------------------------------------------
------------------------------------------------------------
------------------------------------------------------------
------------------------------------------------------------
-------------------------------------------------------aacga
gttgtttttaacgaaattacgaaaaatgctatccagcaagctttccagacgcctggtgag
ttaaatatggatggcgtaaacgcgcagcaagctcgtcgattcatggaccgcgtggttggc
ttcatggtctctccattactatggaagaaagttgctcgtggcttgtctgccggccgtgtt
cagtcggttgcggttaagttgctggtagagcgtgagcgcgaaatcaatgcatttgttccg
gaagagttctgggacatccatgcaaacaccaagactaaagacaaagcggatttcaaactg
ctggttgctcagaaagacggcgtagcgtttaagccagttaatgaggcagaaaccaaagca
gcgatgtctgtgctggaaaaagctagctacgaagtttgcaagcgtgaagaccgaccaacg
aaaagtaagccgtcagcgccttacatcacttcgactttgcagcaagcagcaagtacccgt
ttaggctatggcgttaagaagaccatgatgctggctcaacgcttgtatgaagcgggttac
atcacctatatgcgtactgactcaactaacttgagtgcagaagctgtggatgctgtccgt
gacttcatcggttctgagtttggtgacaagtaccttccagcttcaccgttaaaatacggc
agcaaagaagg-------------------------------------------------
------------------------------------------------------------
------------------------------------------------------------
------------------------------------------------------------
------------------------------------------------------------
------------------------------------------------------------
------------------------------------------------------------
------------------------------------------------------------
------------------------------------------------------------
------------------------------------------------------------
------------------------------------------------------------
------------------------------------------------------------
------------------------------------------------------------
------------------------------------------------------------
------------------------------------------------------------
------------------------------------------------------------
------------------------------------------------------------
------------------------------------------------------------
------------------------------------------------------------
------------------------------------------------------------
------------------------------------------------------------
------------------------------------------------------------
------------------------------------------------------------
------------------------------------------------------------
------------------------------------------------------------
------------------------------------------------------------
-----------------------------------ggtcgttggagttggtggcggcggt
ggtaacgctgttgaacacatggtgcgtgaatccatcgaaggtgtggaattcatcagcgtt
aacactgatgcgcaagcacttcgtaagacaagcgttggcaatgttattcagattggtggt
gatatcaccaaaggtctgggtgcaggtgcgaatccacaggtcggccgtgaggcagctctc
gaagatagagacagaattaaagattccataactggtgccgatatggtttttatcgcagca
ggtatgggtggtggtacaggtactggtgcagctcctgttatcgctgaagtagccaaagag
ctaggcattcttactgttgcagtggtaactaaaccattcagctttgaaggtaagaagcgt
ttggcgtttgctgaacaaggtatcgatgagctttctaaacacgttgactcattgattacg
attccaaacgaaaagctacttaaagttcttggtcgtggcgtgacgttgctagaagcgttt
gcaagtgcgaatgatgttcttaaaaatgcagtacaaggtattgcggaactaattactcgt
ccgggtatgatcaacgtcgactttgctgacgtacgtactgttatgtctgaaatgggccac
gcaatgatgggtagcggtatcgcgaaaggcgaagaccgcgctgaagaagcggctgaaatg
gcaat-------------------------------------------------------
------------------------------------------------------------
------------------------------------------------------------
------------------------------------------------------------
------------------------------------------------------------
------------------------------------------------------------
------------------------------------------------------------
------------------------------------------------------------
------------------------------------------------------------
------------------------------------------------------------
------------------------------------------------------------
------ggccgtttcgttttccgtgcagcgcaagagcgtaacgacatcgaagttgtaggt
atcaacgaccttatcgacgtagattacatggcatacatgcttaagtacgactcaactcac
ggccgtttcaacggtactgttgaagttgaaggcggtaacctaatcgttaacggcaaaact
gtacgtgtaactgcagagcgcaaccctgaagacctaaaatgggacgaaatcggtgttgac
gttgttgctgaagcaactggtcttttcctaactgacgagacagcacgtaagcacatcact
gctggcgcgaaaaaagttgtactaactggtccttctaaagacgcaactccaatgttcgtt
aacggcgtaaacttcgacacttacgctggtcaagacatcgtttctaacgcttcttgtact
actaactgtctagcacctatcgctaaagttcttaacgacaagttcggtatcgaatctggt
cttatgactacagttcacgctacaacagcaactcaaaaaactgttgacggtccttctgct
aaagactggcgcggtggtcgtggtgcttctcagaacatcatcccatcttcaactggtgct
gctaaagctgtaggcgttgtacttccagaagtaaacggcaaactaactggtatggctttc
cgcgtaccaactgctaacgtttctgtagttgacctaactgttaacctagtaaacggcgca
tcttacgaagctatctgtgcagcaatgaaagaagcttctgaaggcgaactaaaaggcgtt
ctaggttacactgaagatgcagtagtatctcaagacttcatcggtgaagtttgcacttca
gtattcgatgctaaagctggtatcgctctaactgacaaattc------------------
------------------------------------------------------------
------------------------------------------------------------
------------------------------------------------------------
------------------------------------------------------------
------------------------------------------------------------
------------------------------------------------------------
------------------------------------------------------------
-------------acgcactgtctgaaaaggttgaactgaccattcaccgtggtggccat
atccatactcaaacctaccgtcacggtgagcctcaggctcctctagcggttgttggtgat
acggacaaaaccggtacacaaattcgcttctggccaagtagtgagactttcactaacaca
g---aattccattacgacattctagctaaacgtctgcgtgaactatcgttcctgaactct
ggcgtttctatcaagctgtcagatgagcgtgaagaagataagcatgaccacttcatgtac
gaaggtggtattcaggcatttgttcagcacttaaataccaacaaaacgccaatcatcgag
aaaatcttccacttcaactttgaacgt---gaagacggcatttcagtagaagttgcaatg
caatggaacgatggcttccaagagaacatcttctgttttactaacaacattcctcagcgt
gatggtggtactcacctagctggtttccgtgctgcgctgacgcgtacactgaacactttc
atggataaagaaggtttctctaggaaagcgaaaac---agcaacctcaggcgatgacgca
cgtgaaggtctgactgctgttgtttctgtaaaagtgcctgacccaaaattctcaagccaa
accaaagacaaactggtgtcatcagaagtgaaatcagcagttgagtcggcgatgggtgaa
aagctttctgagttcttagttg--------------aaaacccgagtgaagcgaagatgg
tttgttctaaaatcatcgatgcagcacgtgctcgtgaagccg------------------
------------------------------------------------------------
------------------------------------------------------------
------------------------------------------------------------
------------------------------------------------------------
------------------------------------------------------------
------------------------------------------------------------
------------------------------------------------------------
------------------------------------------------------------
------------------------------------------------------------
------------------------------------------------------------
------------------------------------------------------------
------------------------------------------------------------
------------------------------------------------------------
------------------------------------------------------------
------------------------------------------------------------
------------------------------------------------------------
------------------------------------------------------------
------------------------------------------------------------
------------------------------------------------------------
------------------------------------------------------------
------------------------------------------------------------
-------------------------------------tacagccaacactctaatttacg
taaaggggcaaggtattgtccttgatgaaccttctgtagttgctattcgtcaagatcgtg
taggttctgcaaaaagcgttgctgcagtcggtcacgcagcaaagcaaatgcttggtcgta
caccaggtaacatttctgctattcgtccgatgaaagatggcgtgattgctgacttctacg
tgacagaaaaaatgctgcagcacttcattaagcaggtgcacgacaacagcatcctgaaac
cgagcccacgcgttttggtttgtgttccttgtggttcgactcaagttgagcgtcgtgcga
ttcgcgaatcggcactaggtgctggcgctcgtgaagtttacctaatcgatgagcctatgg
cggcagcaatcggtgctggcctgcgtgtatctgagccgacgggttcaatggtggtcgata
tcggtggtggtaccactgaagtagcagttatctcgcttaacggtgtggtttactcgtctt
ctgttcgtatcggtggtgaccgctttgatgaagcggttatcaattatgttcgtcgtaact
acggcagcttgattggtgaagcaacagcagagaaaatcaaacacgaaatcggctcagctt
accctggcgatgaagttctagagattgaagttcgtggccgtaaccttgcagaaggtgtac
ctcgcagcttcagcctgaactcaaatgaaatccttgaagcgctgcaagagccgctgtctg
gtatcgtatcggcagtgatggttgcactagaacagtgcccaccagagcttgcgtcagata
tctctgaaaacggcatggttctgactggtggtggtgcactacttaaagatctagaccgtc
tactaatggaagaaacgggtattccagttgttatcgctgaagatccactgacttgtgtgg
ctcgt-------------------------------------------------------
------------------------------accagcgtatcaacgtattctattaaaact
gagtggtgaagctctt-caaggtgaagacggttttggtattgatccagcgatccttgatc
gtatggcgcaagaagttaaagaacttgttgaactaggtgttcaggttggtgtagttatcg
gtggcggtaacctgttccgtggtgctggtcttgcagaagctggcatgaaccgtgtagtgg
gtgaccacatgggtatgcttgctacagtaatgaacggccttgcaatgcgtgacgctctgc
accgtgcatacgtaaacgcgcgtgtaatgtctgcaattcctcttaaaggcgtatgtgacg
actataattgggctgatgcgattcgtgaacttcgccaaggccgcgttgttatcttctctg
caggtacaggtaacccattctttacaacggattcagcagcgtgtctacgtggtatcgaaa
tcgaagcagacgtagttctaaaagcgacaaaagttgatggtgtatttactgctgacccag
tagcaaacccagacgcagagctgtatgata-agctatcttacgcagaagttctggataaa
gagcttaaagtaatg---------------------------------------------
------------------------------------------------------------
------------------------------------------------------------
------------------------------------------------------------
------------------------------------------------------------
------------------------------------------------------------
------------------------------------------------------------
------------------------------------------------------------
------------------------------------------------------------
---ttcggtaaaggctcaatcatgcgccttggcgataaccgcgcaatggacgtagaaacc
atctcaacgggttctctttctcttgatatcgctttgggtgctggtggcttaccgatgggc
cgtattgttgaagtatacggtccggaatcttcgggtaaaacgacactaactcttgaactt
attgcagcagcacagcgtgaaggcaaaacttgtgcgtttatcgatgcggagcacgctctg
gatcctgtatacgcgaagaagcttggcgtagatatcgatgcacttttggtttctcagcct
gatacgggtgagcaagcgctagaaatctgtgacgcattagcgcgctctggtgctatcgac
gtaatggttgtcgactctgtggcagcactgactccaaaagcagaaatcgaaggcgaaatg
ggcgacagccacatgggtctccaagctcgtatgctttctcaagcgatgcgtaagctaaca
ggtaacctgaagcagtctaactgtatgtgtatcttcatcaaccaaatccgtatgaagatt
ggtgtgatgttcggtaacccagaaacaacaactggcggtaacgcacttaaattctacgca
tcggttcgtcttgatatccgtcgtactggcgcaatcaaagaaggcgacgaagttgtaggt
aacgaaactcgcatcaaagtcgttaagaacaagattgcagcaccatttaaagaagcaaac
acgcagatcatgtatggtcaaggctttaaccgcgaaggtgagctggtagact--------
------------------------------------------------------------
------------------------------------------------------------
------------------------------------------------------------
------------------------------------------------------------
-------------aatttcttaagccacgtctagttgacatcgaacaaatcagctcgact
cacgcaaaagtaactcttgagccattagagcgtggctttggtcatactctgggtaatgca
cttcgccgcattcttctatcttctatgcctggttgtgcagtgacagaagtagagattgag
ggcgtacttcacgaatacagcactaaagaaggcgtacaagaagatattcttgaaatcctt
ctaaaccttaaaggtttggcagtgcgtgtggctgaaggcaaagatgaagtgttcattact
ttgaacaaatcaggctcgggccctgtggttgcaggtgacatcacccatgatggtgatgta
gagatcgctaaccctgaacacgttatttgtcacctaactgatgacaatgctgaaatcgct
atgcgtattaaagtagaacgtggtcgtggttacattccagcttctgcgcgtatccatact
gaagaagacgagcgtccaatcggtcgcctactagtagatgctacttacagcccagtagac
aaaattgcctacgctgtagaagcagctcgtgtagaacagcgtactgatctagacaagctt
gttatcgatatggaaacaaacggtactctagaacctgaggaagcaatccgtcgtgcagct
actatcctagctgaacaattggatgcattcgtagatcttcgtgatgtacgtgttcctgag
gagaaggaagagaagccagaattcgatccgatcctactgcgtcctgtagacgatcttgaa
ctaacagttcgctctgctaactgtctgaaagcagaagcgattcactacatcggtgatcta
gtacaacgtactgaggtagagctacttaaaacgcctaaccttggtaaaaaatctcttact
gagattaaagacgtacttgcgtcacgtggtctgtctctgggcat----------------
------------------------------------------------------------
------------------------------------------------------------
------------------------------------------------------------
------------------------------------------------------------
------------------------------------------------------------
------------------------------------------------------------
------------------------------------------------------------
----------------------------------------------aacgagttgttttt
aacgaaattacgaaaaatgctatccagcaagctttccagacgcctggtgagttaaatatg
gatggcgtaaacgcgcagcaagctcgtcgattcatggaccgcgtggttggcttcatggtc
tctccattactatggaagaaagttgctcgtggcttgtctgccggccgtgttcagtcggtt
gcggttaagttgctggtagagcgtgagcgcgaaatcaatgcatttgttccggaagagttc
tgggacatccatgcaaacaccaagactaaagacaaagcggatttcaaactgctggttgct
cagaaagacggcgtagcgtttaagccagttaatgaggcagaaaccaaagcagcgatgtct
gtgctggaaaaagctagctacgaagtttgcaagcgtgaagaccgaccaacgaaaagtaag
ccgtcagcgccttacatcacttcgactttgcagcaagcagcaagtacccgtttaggctat
ggcgttaagaagaccatgatgctggctcaacgcttgtatgaagcgggttacatcacctat
atgcgtactgactcaactaacttgagtgcagaagctgtggatgctgtccgtgacttcatc
ggttctgagtttggtgacaagtaccttccagcttcaccgttaaaatacggcagcaaagaa
gg----------------------------------------------------------
------------------------------------------------------------
------------------------------------------------------------
------------------------------------------------------------
------------------------------------------------------------
------------------------------------------------------------
------------------------------------------------------------
------------------------------------------------------------
------------------------------------------------------------
------------------------------------------------------------
------------------------------------------------------------
------------------------------------------------------------
------------------------------------------------------------
------------------------------------------------------------
------------------------------------------------------------
------------------------------------------------------------
------------------------------------------------------------
------------------------------------------------------------
------------------------------------------------------------
------------------------------------------------------------
------------------------------------------------------------
------------------------------------------------------------
------------------------------------------------------------
------------------------------------------------------------
------------------------------------------------------------
------------------------------------------
>Vtasmaniensis_LMG20012T
--------------------------------------------agtcgttggagttggt
ggcggtggcggtaacgctgttgagcacatggtacgtgaatcaatcgaaggcgtagaattc
atcagtgttaacactgatgcacaagcacttcgtaaaacaagcgtgagcagcgtgatccaa
attggtggtgatatcactaaaggtttgggtgcgggtgcaaatccacaagtaggccgtgat
gcagctctcgaagatcgagaaagaattaaagaagttctaactggcgccgatatggtattt
atcgcagctggtatgggcggtggtacgggtacaggtgctgctccagttattgctgaagtt
gcgaaagagttgggtgtgctaacggttgctgtggtaactaagccatttagcttcgaaggc
aaaaagcgtttagcgtttgctgagcaaggtatcgaagagctttctaagcatgtggattct
ttaattacgattccaaatgaaaagctacttaaagtacttggccgcggtgtcactctgcta
gaagctttcgcaagtgcaaatgatgtacttaaaaacgctgtacaaggtatcgctgagcta
attactcgcccaggtatgattaacgtcgatttcgcggatgttcgcaccgtaatgtctgag
atgggtcatgcaatgatgggtagcggtatcgcaaaaggtgaagaccgtgctgaagaagct
gctgaaacggcaat----------------------------------------------
------------------------------------------------------------
------------------------------------------------------------
------------------------------------------------------------
------------------------------------------------------------
------------------------------------------------------------
------------------------------------------------------------
------------------------------------------------------------
------------------------------------------------------------
------------------------------------------------------------
------------------------------------------------------------
-------------tcggccgtttcgtattccgcgcagctcaagagcgtgcagacatcgaa
gtagtaggtattaacgatctaatcgacgtagagtacatggcatacatgcttaagtacgac
tcaactcacggccgtttcaacggtactgttgaagttgaaggcggtaacctaatcgttaac
ggtaaaactgtacgtgttacagctgagcgtaacccagaagatcttaagtgggatgctatc
gaagtagacgtagttgctgaagcaactggtcttttcctaactgacgagactgcacgtaag
cacatcacagctggcgctaagaaagtagttcttactggtccttctaaagatgcaactcca
atgttcgtaatgggcgttaaccaagcatcttacgctggtcaagacatcgtttctaacgct
tcttgtactactaactgtcttgcacctatcgctaaagtacttaacgataagtggggcatt
gagtctggtcttatgactacagttcacgctactacagcaactcaaaaaactgtagatggc
ccttctgctaaagactggcgcggtggccgtggtgcttctcaaaacatcatcccatcttca
actggtgctgctaaagcagtaggcgttgttcttccagaactaaacggccttctaactggt
atggctttccgtgtaccaactgctaacgtatctgtagttgacctaactgttaacctaaaa
gcatctgcatcttacgaagaaatttgtgctgcaatgaaagaagcttctgaaggcgaaatg
gctggcgttcttggttacactgaagaccaagtagtatcacaagatttcatcggtgaagtt
caaacttcagtattcgatgctaaagctggtgttgctctaactgacaaatt----------
------------------------------------------------------------
------------------------------------------------------------
------------------------------------------------------------
------------------------------------------------------------
------------------------------------------------------------
------------------------------------------------------------
------------------------------------------------------------
---------------gtagttaacgcactttctaagcaagttactcttactatccaccgc
ggtggcaaaatccacactcaaacctacagccacggtgagcctcaagcgccactagcggtt
atcggtgacacggataaaacaggtacagagattcgtttctggccgagtgaagaaaccttc
actaacatcg---agttccattacgacattttagctaagcgtctacgtgagctatcattc
ttgaactcaggtgtatcaattaagctaattgataagcgcgaagaagataaaatggatcac
ttcgaatacgaaggcggtatccaagcgtttgttgaacaccttaataccaacaaaacaccg
attatccagaaaatattccatttcgatcatgagcgt---gaagacggtattaccgttgaa
gttgcgatgcaatggaatgacggttaccaagaaaatatttattgtttcaccaacaacatc
cctcagcgtgatggtggtgctcacttagcgggtttccgtggtgcactaacacgtacattg
aacagcttcatggataaagaaggcttctcgaagaaagcgaagac---ttcaacatcaggt
gatgatgctcgtgaaggtttgacagcgattgtttcggtgaaagtgccagatcctaagttc
tcaagccaaacgaaagacaagctggtttcttcagaagtgaaatctgccgttgagtctaca
atgggtgagaaactgtctgagttcctaattg--------------agaacccaggtgaag
cgaaaatcgtttgttctaaaattatcgatgcagcacgtgctctgc---------------
------------------------------------------------------------
------------------------------------------------------------
------------------------------------------------------------
------------------------------------------------------------
------------------------------------------------------------
------------------------------------------------------------
------------------------------------------------------------
------------------------------------------------------------
------------------------------------------------------------
------------------------------------------------------------
------------------------------------------------------------
------------------------------------------------------------
------------------------------------------------------------
------------------------------------------------------------
------------------------------------------------------------
------------------------------------------------------------
------------------------------------------------------------
------------------------------------------------------------
------------------------------------------------------------
------------------------------------------------------------
------------------------------------------------------------
----------------------------------------------tactgccaataccc
ttatatatgtaaaaggccaaggcattgttcttgatgagccttcagttgtagctatccgcc
aagatcgtgcgggttctgcaaagagtgtcgctgcggttggtcacgctgctaagcaaatgc
ttggccgtacgcctggtaatatctcagcaatccgtccaatgaaagacggcgtaattgctg
acttttacgtaacggaaaaaatgcttcagcacttcattaagcaagtgcatgataacagtg
tgcttaaaccaagccctcgcgtattggtttgtgttccttgtggttcaacgcaagttgagc
gccgtgcaatccgtgaatcagcactgggtgctggtgctcgtgaggtttacctaatcgatg
agcctatggctgctgcgattggtgctggcctacgtgtatctgagccaacaggttcaatgg
tggttgatatcggtggtggtacgactgaagttgccgttatctcactaaacggtgtggttt
actcgtcttctgtacgtatcggtggtgaccgttttgatgaagctatcatcaactacgttc
gtcgtaactacggcagcttgatcggtgaagcaacagccgaaaagatcaaacacgaaatcg
gttctgcttacccaggcgatgaagtcgatgagattgaagtacgtggtcgtaaccttgctg
aaggtgttcctcgtagctttagtctgaactcaaatgaaatccttgaagcgcttcaagaac
ctttatctggcatcgtatctgcagtcatggttgcacttgaacagtgtccaccagagcttg
cttctgatatctcagaaaacggtatggtactgacaggtggtggtgcactgcttaaagacc
ttgatcgtctgctaactgaagaaacgggtatccctgttgttgtggcggaagagccattaa
cgtgtgttg---------------------------------------------------
--------------------------------------------------aacgtattct
gttaaaacttagcggtgaagcgcta-caaggcgaagaaggttttggtattgacccaacga
tccttgatcgtatggctcaagaagtaaaagaattagttgaactaggcgttcaagttggtg
ttgttatcggtggtggtaacctattccgtggcgcaggcctagcagaagcgggtatgaacc
gtgttgttggtgaccacatgggtatgcttgcaacggtaatgaacggccttgcaatgcgtg
acgctctacaccgtgcttacgtaaatgcacgtgtaatgtcagcaattcctcttaaaggtg
tgtgtgacgactacaactgggcagacgcaatcagccaactacgtcaaggtcgtgttgtga
tcttctctgctggtacgggtaacccattctttactacagactctgctgcatgtttacgcg
gtatcgaaatcgaagctgacgtagttctaaaagcaacaaaagtagatggtgtatttactg
ctgacccagtagcaaacccagacgcagagttgtatgata-cgttgtcttacaacacaat-
------------------------------------------------------------
------------------------------------------------------------
------------------------------------------------------------
------------------------------------------------------------
------------------------------------------------------------
------------------------------------------------------------
------------------------------------------------------------
------------------------------------------------------------
------------------------------------------------------------
------------tttggtaaaggttctatcatgcgtcttggtgataaccgcacaatggac
gtagaaactatttctacaggttctctatctctagatatcgcactaggtgctggtggccta
cctatgggacgtatcgtagaagtttacggtccagaatcatcaggtaaaacaacgctaacg
cttgagcttattgctgcagcacagagagtgggcaaaacgtgtgcattcgttgatgcggag
cacgcactagaccctatctacgctcaaaagttgggtgttgatatcgatgctttgcttgtg
tctcaaccagatacaggcgaacaagctctagaaatttgtgatgcactggctcgttcaggt
gctatcgacgttcttgttattgactcagtagcagcactaacacctaaagcagaaatcgaa
ggcgaaatgggcgacagccacatgggtcttcaggctcgtatgctttctcaagcgatgcgt
aagctgactggtaacctcaagcagtctaactgtatggctatcttcattaaccaaattcgt
atgaaaattggtgttatgttcggtaacccagaaacaacaaccggtggtaacgcacttaag
ttctacgcatctgttcgtcttgatattcgccgtactggcgcgattaaagatggtgatgaa
gttgttggtaacgaaactcgcatcaaggttgttaagaacaagattgctgcaccattcaaa
caagctgaaactcaaatcctttacggcaaaggcttcaaccgcgaaggtgagcttatcgac
ttagg-------------------------------------------------------
------------------------------------------------------------
------------------------------------------------------------
------------------------------------------------------------
----------------------aatttcttaagccgcgtcttgttgacattgaacagatc
aatacgacacacgcgaaagtaactcttgagccattagagcgcggtttcggccacactcta
ggtaatgctcttcgccgcattcttctatcttctatgccgggttgtgccgtaacagaagtt
gaaattgaaggtgtgctacacgaatacagcactaaagaaggcgttcaggaagatatcctg
gaaatccttctaaaccttaaaggtttagctgtacgcgttgctgaaggcaaagatgaagtg
tttattacactgaacaaatcaggctcaggccctgttgttgcaggtgacatcacccacgat
ggtgatgtagagatcgctaaccctgagcacgtaatttgtcacctaacggatgacaatgct
gagatcgctatgcgtatcaaagtagaacgtggtcgtggttacgttccagcttcagctcgt
atccatactgaagaagatgagcgtccaatcggtcgtctacttgttgacgctacttacagc
ccggtcgataaaatcgcctatgctgtagaagcggcacgtgtagaacaacgtactgactta
gacaagcttgttatcgatatggaaacgaacggtactcttgaacctgaggaagcaatccgt
cgtgcagctactattttagctgaacaattggatgcgttcgtagatcttcgtgatgtacgt
gtacctgaggagaaggaagagaagccagaattcgatcctatcctactacgtcctgtagac
gatcttgaactaacagttcgctctgctaactgtttgaaggcagaagcgattcactacatc
ggtgatcttgtacagcgcactgaggttgagctacttaaaacgccaaaccttggtaagaaa
tctcttacagagattaaagatgtgcttgcttcacgtggtctttctctaggcat-------
------------------------------------------------------------
------------------------------------------------------------
------------------------------------------------------------
------------------------------------------------------------
------------------------------------------------------------
------------------------------------------------------------
------------------------------------------------------------
-------------------------------------------------------aacga
gtggtttttaacgaaatcaccaaaaatgctattcaacaagctttcgaaactccaggtgag
ctaaatatcgatggcgtaaacgcacaacaagcacgacgttttatggaccgtgttgttggc
tttatggtgtcaccattgctttggaaaaaagtagcacgaggcctatccgctggccgtgtt
caatctgtagctgtaaaactactggttgaacgtgagcgcgagattaacgcttttatccct
gaagagttctgggatgtgcatgctgataccaaaacggcagagaaaacagatttcagactg
caagttgctcaaaaagacggtgttgcgtttaaacctgataatgaagcgcaaacacaagct
gcagtaagcgttttagaaaaagcgcaatacgaagtatgtaaacgtgaagaccgcccaacg
aagagtaagccgtctgcaccttacatcacgtcgactctgcaacaagcggcgagcacacgt
cttggttacggcgtaaagaaaaccatgatgttggctcaacgtttgtatgaagcgggttac
atcacttatatgcgtactgactcaaccaacttgagttcagaagctgtagaagccgcacgt
gaatacattggttctgagtttggcgcacaatatcttccaccgaaggcgcttgtatacggc
agcaaagagggc------------------------------------------------
------------------------------------------------------------
------------------------------------------------------------
------------------------------------------------------------
------------------------------------------------------------
------------------------------------------------------------
------------------------------------------------------------
------------------------------------------------------------
------------------------------------------------------------
------------------------------------------------------------
------------------------------------------------------------
------------------------------------------------------------
------------------------------------------------------------
------------------------------------------------------------
------------------------------------------------------------
------------------------------------------------------------
------------------------------------------------------------
------------------------------------------------------------
------------------------------------------------------------
------------------------------------------------------------
------------------------------------------------------------
------------------------------------------------------------
------------------------------------------------------------
------------------------------------------------------------
------------------------------------------------------------
------------------------------------------------------------
-----------------------------------agtcgttggagttggtggcggtggc
ggtaacgctgttgagcacatggtacgtgaatcaatcgaaggcgtagaattcatcagtgtt
aacactgatgcacaagcacttcgtaaaacaagcgtgagcagcgtgatccaaattggtggt
gatatcactaaaggtttgggtgcgggtgcaaatccacaagtaggccgtgatgcagctctc
gaagatcgagaaagaattaaagaagttctaactggcgccgatatggtatttatcgcagct
ggtatgggcggtggtacgggtacaggtgctgctccagttattgctgaagttgcgaaagag
ttgggtgtgctaacggttgctgtggtaactaagccatttagcttcgaaggcaaaaagcgt
ttagcgtttgctgagcaaggtatcgaagagctttctaagcatgtggattctttaattacg
attccaaatgaaaagctacttaaagtacttggccgcggtgtcactctgctagaagctttc
gcaagtgcaaatgatgtacttaaaaacgctgtacaaggtatcgctgagctaattactcgc
ccaggtatgattaacgtcgatttcgcggatgttcgcaccgtaatgtctgagatgggtcat
gcaatgatgggtagcggtatcgcaaaaggtgaagaccgtgctgaagaagctgctgaaacg
gcaat-------------------------------------------------------
------------------------------------------------------------
------------------------------------------------------------
------------------------------------------------------------
------------------------------------------------------------
------------------------------------------------------------
------------------------------------------------------------
------------------------------------------------------------
------------------------------------------------------------
------------------------------------------------------------
------------------------------------------------------------
----tcggccgtttcgtattccgcgcagctcaagagcgtgcagacatcgaagtagtaggt
attaacgatctaatcgacgtagagtacatggcatacatgcttaagtacgactcaactcac
ggccgtttcaacggtactgttgaagttgaaggcggtaacctaatcgttaacggtaaaact
gtacgtgttacagctgagcgtaacccagaagatcttaagtgggatgctatcgaagtagac
gtagttgctgaagcaactggtcttttcctaactgacgagactgcacgtaagcacatcaca
gctggcgctaagaaagtagttcttactggtccttctaaagatgcaactccaatgttcgta
atgggcgttaaccaagcatcttacgctggtcaagacatcgtttctaacgcttcttgtact
actaactgtcttgcacctatcgctaaagtacttaacgataagtggggcattgagtctggt
cttatgactacagttcacgctactacagcaactcaaaaaactgtagatggcccttctgct
aaagactggcgcggtggccgtggtgcttctcaaaacatcatcccatcttcaactggtgct
gctaaagcagtaggcgttgttcttccagaactaaacggccttctaactggtatggctttc
cgtgtaccaactgctaacgtatctgtagttgacctaactgttaacctaaaagcatctgca
tcttacgaagaaatttgtgctgcaatgaaagaagcttctgaaggcgaaatggctggcgtt
cttggttacactgaagaccaagtagtatcacaagatttcatcggtgaagttcaaacttca
gtattcgatgctaaagctggtgttgctctaactgacaaatt-------------------
------------------------------------------------------------
------------------------------------------------------------
------------------------------------------------------------
------------------------------------------------------------
------------------------------------------------------------
------------------------------------------------------------
------------------------------------------------------------
------gtagttaacgcactttctaagcaagttactcttactatccaccgcggtggcaaa
atccacactcaaacctacagccacggtgagcctcaagcgccactagcggttatcggtgac
acggataaaacaggtacagagattcgtttctggccgagtgaagaaaccttcactaacatc
g---agttccattacgacattttagctaagcgtctacgtgagctatcattcttgaactca
ggtgtatcaattaagctaattgataagcgcgaagaagataaaatggatcacttcgaatac
gaaggcggtatccaagcgtttgttgaacaccttaataccaacaaaacaccgattatccag
aaaatattccatttcgatcatgagcgt---gaagacggtattaccgttgaagttgcgatg
caatggaatgacggttaccaagaaaatatttattgtttcaccaacaacatccctcagcgt
gatggtggtgctcacttagcgggtttccgtggtgcactaacacgtacattgaacagcttc
atggataaagaaggcttctcgaagaaagcgaagac---ttcaacatcaggtgatgatgct
cgtgaaggtttgacagcgattgtttcggtgaaagtgccagatcctaagttctcaagccaa
acgaaagacaagctggtttcttcagaagtgaaatctgccgttgagtctacaatgggtgag
aaactgtctgagttcctaattg--------------agaacccaggtgaagcgaaaatcg
tttgttctaaaattatcgatgcagcacgtgctctgc------------------------
------------------------------------------------------------
------------------------------------------------------------
------------------------------------------------------------
------------------------------------------------------------
------------------------------------------------------------
------------------------------------------------------------
------------------------------------------------------------
------------------------------------------------------------
------------------------------------------------------------
------------------------------------------------------------
------------------------------------------------------------
------------------------------------------------------------
------------------------------------------------------------
------------------------------------------------------------
------------------------------------------------------------
------------------------------------------------------------
------------------------------------------------------------
------------------------------------------------------------
------------------------------------------------------------
------------------------------------------------------------
------------------------------------------------------------
-------------------------------------tactgccaatacccttatatatg
taaaaggccaaggcattgttcttgatgagccttcagttgtagctatccgccaagatcgtg
cgggttctgcaaagagtgtcgctgcggttggtcacgctgctaagcaaatgcttggccgta
cgcctggtaatatctcagcaatccgtccaatgaaagacggcgtaattgctgacttttacg
taacggaaaaaatgcttcagcacttcattaagcaagtgcatgataacagtgtgcttaaac
caagccctcgcgtattggtttgtgttccttgtggttcaacgcaagttgagcgccgtgcaa
tccgtgaatcagcactgggtgctggtgctcgtgaggtttacctaatcgatgagcctatgg
ctgctgcgattggtgctggcctacgtgtatctgagccaacaggttcaatggtggttgata
tcggtggtggtacgactgaagttgccgttatctcactaaacggtgtggtttactcgtctt
ctgtacgtatcggtggtgaccgttttgatgaagctatcatcaactacgttcgtcgtaact
acggcagcttgatcggtgaagcaacagccgaaaagatcaaacacgaaatcggttctgctt
acccaggcgatgaagtcgatgagattgaagtacgtggtcgtaaccttgctgaaggtgttc
ctcgtagctttagtctgaactcaaatgaaatccttgaagcgcttcaagaacctttatctg
gcatcgtatctgcagtcatggttgcacttgaacagtgtccaccagagcttgcttctgata
tctcagaaaacggtatggtactgacaggtggtggtgcactgcttaaagaccttgatcgtc
tgctaactgaagaaacgggtatccctgttgttgtggcggaagagccattaacgtgtgttg
------------------------------------------------------------
-----------------------------------------aacgtattctgttaaaact
tagcggtgaagcgcta-caaggcgaagaaggttttggtattgacccaacgatccttgatc
gtatggctcaagaagtaaaagaattagttgaactaggcgttcaagttggtgttgttatcg
gtggtggtaacctattccgtggcgcaggcctagcagaagcgggtatgaaccgtgttgttg
gtgaccacatgggtatgcttgcaacggtaatgaacggccttgcaatgcgtgacgctctac
accgtgcttacgtaaatgcacgtgtaatgtcagcaattcctcttaaaggtgtgtgtgacg
actacaactgggcagacgcaatcagccaactacgtcaaggtcgtgttgtgatcttctctg
ctggtacgggtaacccattctttactacagactctgctgcatgtttacgcggtatcgaaa
tcgaagctgacgtagttctaaaagcaacaaaagtagatggtgtatttactgctgacccag
tagcaaacccagacgcagagttgtatgata-cgttgtcttacaacacaat----------
------------------------------------------------------------
------------------------------------------------------------
------------------------------------------------------------
------------------------------------------------------------
------------------------------------------------------------
------------------------------------------------------------
------------------------------------------------------------
------------------------------------------------------------
------------------------------------------------------------
---tttggtaaaggttctatcatgcgtcttggtgataaccgcacaatggacgtagaaact
atttctacaggttctctatctctagatatcgcactaggtgctggtggcctacctatggga
cgtatcgtagaagtttacggtccagaatcatcaggtaaaacaacgctaacgcttgagctt
attgctgcagcacagagagtgggcaaaacgtgtgcattcgttgatgcggagcacgcacta
gaccctatctacgctcaaaagttgggtgttgatatcgatgctttgcttgtgtctcaacca
gatacaggcgaacaagctctagaaatttgtgatgcactggctcgttcaggtgctatcgac
gttcttgttattgactcagtagcagcactaacacctaaagcagaaatcgaaggcgaaatg
ggcgacagccacatgggtcttcaggctcgtatgctttctcaagcgatgcgtaagctgact
ggtaacctcaagcagtctaactgtatggctatcttcattaaccaaattcgtatgaaaatt
ggtgttatgttcggtaacccagaaacaacaaccggtggtaacgcacttaagttctacgca
tctgttcgtcttgatattcgccgtactggcgcgattaaagatggtgatgaagttgttggt
aacgaaactcgcatcaaggttgttaagaacaagattgctgcaccattcaaacaagctgaa
actcaaatcctttacggcaaaggcttcaaccgcgaaggtgagcttatcgacttagg----
------------------------------------------------------------
------------------------------------------------------------
------------------------------------------------------------
------------------------------------------------------------
-------------aatttcttaagccgcgtcttgttgacattgaacagatcaatacgaca
cacgcgaaagtaactcttgagccattagagcgcggtttcggccacactctaggtaatgct
cttcgccgcattcttctatcttctatgccgggttgtgccgtaacagaagttgaaattgaa
ggtgtgctacacgaatacagcactaaagaaggcgttcaggaagatatcctggaaatcctt
ctaaaccttaaaggtttagctgtacgcgttgctgaaggcaaagatgaagtgtttattaca
ctgaacaaatcaggctcaggccctgttgttgcaggtgacatcacccacgatggtgatgta
gagatcgctaaccctgagcacgtaatttgtcacctaacggatgacaatgctgagatcgct
atgcgtatcaaagtagaacgtggtcgtggttacgttccagcttcagctcgtatccatact
gaagaagatgagcgtccaatcggtcgtctacttgttgacgctacttacagcccggtcgat
aaaatcgcctatgctgtagaagcggcacgtgtagaacaacgtactgacttagacaagctt
gttatcgatatggaaacgaacggtactcttgaacctgaggaagcaatccgtcgtgcagct
actattttagctgaacaattggatgcgttcgtagatcttcgtgatgtacgtgtacctgag
gagaaggaagagaagccagaattcgatcctatcctactacgtcctgtagacgatcttgaa
ctaacagttcgctctgctaactgtttgaaggcagaagcgattcactacatcggtgatctt
gtacagcgcactgaggttgagctacttaaaacgccaaaccttggtaagaaatctcttaca
gagattaaagatgtgcttgcttcacgtggtctttctctaggcat----------------
------------------------------------------------------------
------------------------------------------------------------
------------------------------------------------------------
------------------------------------------------------------
------------------------------------------------------------
------------------------------------------------------------
------------------------------------------------------------
----------------------------------------------aacgagtggttttt
aacgaaatcaccaaaaatgctattcaacaagctttcgaaactccaggtgagctaaatatc
gatggcgtaaacgcacaacaagcacgacgttttatggaccgtgttgttggctttatggtg
tcaccattgctttggaaaaaagtagcacgaggcctatccgctggccgtgttcaatctgta
gctgtaaaactactggttgaacgtgagcgcgagattaacgcttttatccctgaagagttc
tgggatgtgcatgctgataccaaaacggcagagaaaacagatttcagactgcaagttgct
caaaaagacggtgttgcgtttaaacctgataatgaagcgcaaacacaagctgcagtaagc
gttttagaaaaagcgcaatacgaagtatgtaaacgtgaagaccgcccaacgaagagtaag
ccgtctgcaccttacatcacgtcgactctgcaacaagcggcgagcacacgtcttggttac
ggcgtaaagaaaaccatgatgttggctcaacgtttgtatgaagcgggttacatcacttat
atgcgtactgactcaaccaacttgagttcagaagctgtagaagccgcacgtgaatacatt
ggttctgagtttggcgcacaatatcttccaccgaaggcgcttgtatacggcagcaaagag
ggc---------------------------------------------------------
------------------------------------------------------------
------------------------------------------------------------
------------------------------------------------------------
------------------------------------------------------------
------------------------------------------------------------
------------------------------------------------------------
------------------------------------------------------------
------------------------------------------------------------
------------------------------------------------------------
------------------------------------------------------------
------------------------------------------------------------
------------------------------------------------------------
------------------------------------------------------------
------------------------------------------------------------
------------------------------------------------------------
------------------------------------------------------------
------------------------------------------------------------
------------------------------------------------------------
------------------------------------------------------------
------------------------------------------------------------
------------------------------------------------------------
------------------------------------------------------------
------------------------------------------------------------
------------------------------------------------------------
------------------------------------------
>Vsinaloensis_DSM21326
atgtttgaaccgatgatggaaatgtctgacgacgcggtaattaaagtcgttggggttggt
ggcggtggcggtaatgccgttgaacacatggtacgtgagtccatcgaaggtgttgagttt
attagtattaatactgatgctcaggcgcttcgtaaaaccagtgtgagtagcgttattcag
attggtggcgatatgaccaaagggcttggtgcgggtgcaaacccacaagtaggtcgtgac
gcagctctcgaagatcgcgatagaattaaagaagagctcgatggtgccgatatggtattt
atcgcagctggtatgggtggcggtactggtactggtgcagctcctgttattgctgaagtg
gcaaaagagctcggtattcttactgttgctgttgtaactaagccattcagctttgaaggt
aaaaagcgacttgcttttgctgagcagggtattgaagagctttctaagcacgtggattca
ttaattacgattccaaatgaaaagcttctaaaagtacttggccgtggcattacattgctg
gaagcctttgctagcgcgaatgatgtactgaaaaacgcagtccaaggtatcgctgaactg
attactcgtccgggtatgatcaacgtcgactttgccgatgttcgtacagtgatgtcggaa
atggggcacgcaatgatgggtagcggtgtagctaaaggcgaagaccgtgccgaagaagcg
gcagagatggcaatttctagcccattgctagaagatatcgaccttgctggagcccgtggt
gttcttgttaacatcactgctggtttagatatgcgtctagacgagtttgaaactgtaggt
aatacagtgaaagctttcgcttctgacaatgcaaccgttgttattggtacatcactagac
cctgatatggcggatgaaatccgagtaacagtggttgcaactggtattggtaacgaaaga
aaacctgatatcacgctagttgctggcggtaaggcgaaagtagctccagttgctcagcca
caaactcaaccacaagcggcacctgctcctcaagcaagcgtcaataaagtggaagaaaaa
ccggcaccaactttgcaa------------------------------------------
------------------------------------------------------------
------------------------------------------------------------
------------------------------------------------------------
------------------------------------atgactatcaaagtaggtattaac
ggttttggccgtatcggccgtttcgttttccgtgcagcgcaagagcgtaacgacatcgaa
gtagtaggtattaacgacctaatcgacgtagagtacatggcatacatgcttaagtacgat
tcaactcacggccgtttcaacggtactgttgaagttgaaggtggtaacctaatcgttaac
ggtaagactgtacgtgttactgctgagcgtaacccagaagacctaaaatgggatgctatc
gacgttgacgttgtagctgaagctactggtcttttcctaacagacgagactgcacgtaag
cacatcactgctggtgcgaagaaagttgttcttactggtccttctaaagacgcaactcca
atgttcgtaatgggtgttaaccaagacacttacgctggtcaagacatcgtttctaacgct
tcttgtactactaactgtctagcgcctatcgctaaagttcttaacgacgagttcggtatc
gaatctggtcttatgactacagttcacgcaactacagctactcaaaaaactgtagacggt
ccttctgctaaagactggcgcggtggtcgtggtgcttctcagaacatcatcccatcttca
actggtgctgctaaagctgtaggcgttgttcttccagaactaaacggcaaactaactggt
atggctttccgcgtaccaactgctaacgtttctgtagttgacctaactgttaaccttaag
aacggtgcatcttacgaagctatctgtgcagctatgaaagcagcatctgaaggttctcta
aaaggtgttctaggttacactgaagaccaagttgtttctcaagacttcatcggcgaagtt
caaacttcagtattcgatgctaaagctggtatcgctctaactgacaacttcgttaaagtt
gtatcttggtacgacaacgaaatcggttactcaaacaaagttctagacctaatcgcacac
atctctaagtaaatgtctgaaaattacgattcatcgagtattaaagtactaaaaggtctg
gacgccgttcgtaagcgtcctggtatgtacatcggcgacacggatgatggtaccggtctg
caccacatggtttttgaggtggtggataactcaattgatgaagcgttagcaggtcactgt
aaagacatcattgtcactatccatgaagattgctctgtatcggtacgcgacgatggtcgt
ggtatccctactgagatgcacccagaagaaaaagtgtcagcagccgaagttatcatgacg
gtacttcacgctggtggtaaatttgatgacaactcatacaaggtatcgggtggtcttcac
ggtgtaggtgtttcggtagtaaacgctctgtctaagcaagttacgctaactatccatcgc
ggtggccagatccacactcaaacgtatcaccatggtgagcctcaagcgccactcgcggtg
atcggtgagacggataaaacgggtacagaaattcgtttttggccaagtgaagagactttc
tctaacaccg---agttccattacgatattctagctaagcgtctacgtgagctatctttc
ctaaactctggcgtatcgatcaagctacgtgatgagcgtgaagaagataaaaacgatcac
ttcatgtacgaaggtggtattcaagcgtttgttgaacacttgaacaccaataaaacgcct
atcatcgagaaagtcttccactttaatgcggagcgt---gaagacggcattgctgtagaa
gtggcgatgcagtggaacgatggttatcaagagaacatctattgttttaccaacaacatc
cctcagcgtgatggtggtactcaccttgcaggcttccgtgcagccctaactcgtaccttg
aactcgttcatggacaaagaaggcttctcgaagaaagcgaaaac---agcaacatcgggt
gatgatgcgcgtgaaggtctaaccgcagttatctcagttaaagtacctgatccaaagttc
tcaagccaaaccaaagataagctggtttcttctgaagtgaagtcggccgttgagcaagcg
atgggcgaaaagctgtctgagttccttgttg--------------agcacccagcagaag
cgaaaactgtttgtactaagattattgatgcagcgcgcgctcgtgatgcagcccgtaaag
ctcgtgaaatgactcgtcgtaaaggcgcgctcgatctcgctggtctaccaggcaaactgg
cagattgtcaggaaaaagatccggctctgtctgaactctacatagtggagggtgattcgg
caggcggctccgcaaaacaaggccgtaaccgtaagaaccaagcgattcttccgctgaaag
gtaaaatcctaaacgttgagaaagcacgctttgacaaaatgctgtcctctcaagaggtgg
caacgcttatcaccgctctaggctgtggtatcggtcgtgacgagtacaacccagacaaac
tgcgttaccacaacatcatcatcatgaccgatgctgacgtcgatggttcgcacatccgta
cgcttctgttgaccttcttctaccgtcaaatgccagagcttatagagcgtggctacgtat
acatcgctcagccaccgctttacaaagtgaagaaaggtaagcaagagcagtacattaaag
atgaagatgcaatgaaccagtaccaagtgtcattggcactggataacgcgtcgttacacg
ttaatgctgaagcgcctgcgctgtctggcgaagcgctagaaagcttagtgaaacagtaca
actctggcattaagctggtggatcgcatgagccgccgttacccgcgctctttggttcatg
agcttatttactcgccacgcctaacggctgagcagtgccatgatgcaacggcagtcgaag
cttggactaaacaattggttgagcaattgaatgccaaagaagtcggtgccagccaataca
gcttcgaagtcgagcaacatgctgagttaggtctaaacctacctaagattattgttcgta
cccacggcgtaacacacgattttgcactcagtgttgatctgtttaactctaaagagtacg
gcaagcttgctgacctttcagaagcgttagacggcctgattgaagacggcgcttacatca
aacgtggtgagcgtactcaacctgtatcaagctttgttgatgcattagagtggctaatta
aagagtcgcgtcgtggtctaagcctacaacgttacaaaggtctaggtgagatgaacccag
accagctttgggaaactactatggacccagaaacacgtcgcatgatgcaggtaacgattg
aagatgcagtcggcgcagaccaactgttcacgacactaatgggtgaccaagtggaacctc
gtcgtaatttcatcgaagagaatgcgttaaaggttgctaacttggatgtatagatgttca
aaaaacttcgtggcatattttcaaatgacctatcaatcgatttaggtactgccaacactc
ttatctacgttaaaggacagggcattgtcctagacgagccttcagtcgttgctatccgtc
aagaccgcaaccgagcgggtaaaagcgtggctgctgtaggtcacgcagcaaaacaaatgc
taggtcgtacaccgggcaacatttctgctatccgtccaatgaaagatggtgttatcgccg
atttctatgtgactgagaaaatgcttcagcactttatcaaacaagttcacgacaatagcg
tgctaaagccaagtccacgtgtacttgtgtgtgtaccttgtgggtcaacacaagtcgagc
gtcgtgcgattcgtgagtcggcactcggtgctggtgcacgtgaagtgtacttgattgatg
agccaatggccgctgctattggtgcaggtctgcgtgtctctgagccaacaggttccatgg
ttgtcgatatcggtggtggtacaacggaagttgccgttatctcattgaatggtgtggttt
actcctcatcagtacgtatcggtggtgaccgttttgatgaagcgatcatcaactacgttc
gccgcaactacggcagcttgattggtgaagcaactgccgagaagatcaaacatgaaatcg
gttctgcgtaccctggtgatgaagttgaagagatcgaagttcgtggtcgcaacttagctg
aaggtgtgccgcgtagctttagccttaactcaaacgaaattttggaagctctgcaagagc
cactgactgggattgtttctgcggttatggttgcacttgagcagtgtccaccagagctgg
cttctgatatttcagaaaacggtatggtactaacgggtggtggtgcgcttctaaaagatc
tcgatcgtttattgacagaagaaaccggtatcccagttgttattgctgaagatcctctca
cttgtgtggctcgtggtggcggtaaagctctggaaatgatcgacatgcacggtggcgatc
tgtttagcgaagaataa-----atgacaacgaatcctaaaccagcgtatcaacgtattct
gttaaaactgagtggtgaagctctt-caaggtgaagaaggtttcggtattgaccctgcga
tcttggatcgtatggcgcaagaagtgaaagagttggttgagcttggcgtgcaagttggtg
tggttatcggtggtggtaacttattccgaggtgcaggccttgctgaagctggcatgaacc
gtgttgtcggtgaccacatgggtatgcttgcaacggtaatgaatggcctagcaatgcgtg
atgctctacaccgtgcttatgttaatgctcgtgttatgtcagcaattccgttgaaaggcg
tgtgtgacgactacaactgggcggatgcaattcgcgaactccgtcaaggccgtgtggtca
tcttctctgcaggtactggtaacccgttctttacaacggattcggcagcatgtctacgtg
gtattgagatcgaagcggacgtagttctaaaagcgacaaaagttgatggtgtatttacgg
ctgacccagtagcaaacccagacgcagaactgtatgata-agctttcttacaacgcagtt
cttgaaaaagaactgaaagtaatggatttggctgcattcacactggctcgtgaccataac
atgccaatccgcgtattcaatatgaataaaccaggcgcactacgtcgcgtggttatgggc
gaagcagaaggcacgctaatca--------------------------------------
------------------------------------------------------------
------------------------------------------------------------
------------------------------------------------------------
------------------------------------------------------------
------------------------------------------------------atgagt
catttggagaaagtgatggacgagaacaaacagaaagcgctcgccgctgcgctaggtcag
attgaaaagcaattcggtaaaggttcaatcatgcgccttggtgataaccgcgcaatggac
gtagaaacaatctctactggctcactttctcttgatatcgctctcggtgctggtggcctc
ccaatgggtcgtatcgtagaaatctatggtccagaatcatcaggtaaaacaacgctaact
cttgagtgtattgcagcagctcaaaagcaaggtaaaacttgtgcctttatcgatgctgag
cacgcacttgatcctgtgtatgcaaagaaactaggcgtagatatcgacgcactacttgtt
tctcagcctgatacgggtgagcaagctcttgagatttgtgatgcattggctcgttcaggt
gccattgacgttatggttgtcgactcggtagctgcattgacgccaaaagctgaaattgaa
ggtgaaatgggcgatagccacatgggtcttcaagctcgtatgctttctcaagctatgcgt
aagcttactggtaacttaaagcagtctaactgtatgtgtatcttcatcaaccaaatccgt
atgaagattggtgtaatgtttggtaacccagaaacaacaacaggtggtaatgcacttaag
ttctacgcttctgttcgtcttgatattcgccgtacaggctctatcaaagaaggagacgaa
gtggtgggtaacgaaactcgcatcaaagtagtcaagaacaaaattgcggcaccatttaag
caagctgaaacgcagattctttacggcgcaggctttaaccgcgaaggtgagctaatcgac
ctaggcgtgaagcataagcttgttgaaaaagccggtgcttggtacagctacaacggcgac
aaaattggtcaaggtaaagcgaatgctggcaagttcttacgtgagaacccgcaagcggca
caagcgatcgatgcgaaattacgtgaaatgctactttcacccgc----------------
------------------------------------------------------------
---atgcagggttctgtaacagaatttcttaagccacgtcttgttgacatcgaacaagtt
agcacgacacacgcaaaagtaactcttgagccattagagcgtggttttggccatactctt
ggtaatgcacttcgccgtattcttctatcttctatgccaggttgtgctgtaacagaagta
gaaatcgaaggcgtacttcatgagtacagcactaaagaaggtgttcaagaagacattctt
gaaatcctacttaaccttaaaggtctagctgtacgtgttgccgaaggcaaagatgaagta
ttcattactttgaacaaatcaggctcgggccctgtggttgcaggtgacatcacccatgat
ggtgatgtagagatcgctaacccagaacacgttatttgtcacctaacggatgacaatgct
gagatcgcaatgcgtatcaaagttgaacgtggtcgtggttacgttccagcttcggctcgt
atccatactgaagaagatgagcgtccaattggtcgcctactggttgacgctacgtacagc
ccagtagacaagattgcttattctgttgaagcagctcgtgtagagcagcgtacagactta
gacaagcttgttatcgacatggaaacgaacggtactcttgaccctgaggaagcaatccgt
cgcgcagctactatcctagctgagcaactggatgcgttcgtagatctacgtgatgtacgt
gtacctgaggagaaggaagagaagccagaattcgatccgatcctactgcgtcctgtagac
gatcttgaactaacagttcgctctgctaactgtctgaaagcagaagcgattcactacatc
ggtgatcttgtacagcgtactgaggttgagctacttaaaacgcctaacctgggtaaaaaa
tctcttacagagattaaagacgtacttgcatcacgtggtctttctcttggcatgcgccta
gaaaactggccaccagcgtctatcgctgaagattaa------------------atgggt
aagtcactggttattgtggagtcgccggcaaaagcgaaaaccatcaataagtatttaggt
aaggacttcatcgtaaagtccagcgtaggtcacgtacgtgatctaccaactgcaggccaa
agcactggtcaaaaagctgcagcggtatcaaccaaaggcttgagtgctgaagaaaaagca
cgcattaaaaaagaaaaagaccgtaaagcactcattaaaaagatgggtatcgacccttat
cacggctgggaagcaaactatcaagttcttccgggcaaagagaaagtggttgcggagctg
caaaaactcgccaaagacgcagatagcgtttacctcgcaaccgatttggaccgcgaagga
gaagccatcgcttggcaccttcgtgagatcatcggtggtgatgaagagcgatacaaacgt
gtagtgtttaacgaaattactaagaatgccattcagcaagcgtttgaaaaaccaggtgag
ctgagcatggatggtgttaatgcccaacaagcgcgtcgttttatggaccgtgtcgtaggc
tttatggtttcccctctgctatggaaaaaagtcgcgcgtggtttgtctgcgggccgagtg
caatccgtagcggttaagttgttggtagagcgtgaacgtgaaatcaaagcatttatccct
gaagagttttgggatatccacgccgatactaaaacatcagataaaacagattttcgtctt
caagttgcgcagaaagacggtactgcgtttaagccagttaacgaagctgaaacccaatct
gcgattgcggtgcttgagaaagcggcttacgaagtatgtaaacgtgaagaccgccctaca
tcaagcaaaccttcagcaccttacattacgtctacgttgcaacaggcagcgagtactcgt
ttaggctacggtgttaagaaaaccatgatgttagctcagcgtctctatgaagcgggttac
attacttatatgcgtactgactcaaccaacttgagttctgaagcggtagaagccgtacgt
ggatttatcggtagcgagtttggtgatgagtatttgcctgcgaaagctaacgtctatggt
agcaaagagggtgctcaagaagcgcacgaagcgattcgtccatcggatgttgcggttaaa
gccgatgatctagcaggtatggaagcggacgcgcacaagctttacgctttgatttggaat
caatttgttgcgtgtcagatgacgcccgcgaaatacgactctacgacggttagcgtgaaa
gccgctgaatacacgctgaaagccaaaggccgtatccttaaatttgatggctggactcgt
gttcagcgcccaatgggtaaaa---acgaagatcaaattctgccagccgttcaagttggc
gataagatagatttgatcgctttagaccctaaacagcatttcactaagccacctgcgcgc
tttactgaagcagcattggttaaagaacttgaaaagcgcggtatcggtcgtccttctacc
tacgcgtctatcatttcgaccatccaagatcgtggttacgtgaaagtggaacaacgccgc
ttctacgccgagaaaatgggtgaaatcgtcactgaccgtctagatggcagcttcgatgaa
ctgatgaactatgagttcacttccaaaatggaagagaagctggaccagatagcagaaggt
gatgccaactggaagaatgtgttagatagtttctttgctgattttaccggtgatctcgcg
aaagctgagctggatgaagagcaaggcggtatgaagccaaatcatatcgtttacactgat
attgaatgtcctacttgttctcgaccaatggggattcgtaccgcatcaacgggtgtgttc
ttaggttgttcgggttacgcactgccgccaaaagaacgctgtaaaacgaccattaacctt
ggtgatgaagatggcatcattaacgttttggaag---aagacgttgaaacggctgcacta
agagcgaaaaaacgttgccctatctgtgagacggcgatggacgcttacttgatcgacgat
aagcgtaagctgcacgtttgtggtaacaacccgaactgtgaaggttacgtggtcgagcac
ggtgagtacaaggtgaaaggttatgacggcccggttgtcgaatgtgacaagtgtggcagt
gacatggtgctgaaaaacggtcgctttggtaaatacatggattgcactagcgagacatgt
aagaacacacgtaagatccttaaaaatggtgaagttgcgccaccgaaagaagatcctgtt
catctacctgaactgccatgtg---aaaactcagacgcttactttgtgttgagagatggg
gcgtcaggtttgttcttagcagcaagtactttccctaaatctcgtgaaacgcgtgcacca
ctggttgaagagttggttcgtttcaaagagcgtatttctccgaagttccattacttggca
gaagcgccagagaaagatcctgatggtctgcctatggttgttcgctttagtcgtaagacg
aaagagaactatgttcgctcagaagtggatggtaaaccttccggatatactgcactttac
gtagatggtaagtgggaaattaccgacaagcgtaaaaa-------------atgtttgaa
ccgatgatggaaatgtctgacgacgcggtaattaaagtcgttggggttggtggcggtggc
ggtaatgccgttgaacacatggtacgtgagtccatcgaaggtgttgagtttattagtatt
aatactgatgctcaggcgcttcgtaaaaccagtgtgagtagcgttattcagattggtggc
gatatgaccaaagggcttggtgcgggtgcaaacccacaagtaggtcgtgacgcagctctc
gaagatcgcgatagaattaaagaagagctcgatggtgccgatatggtatttatcgcagct
ggtatgggtggcggtactggtactggtgcagctcctgttattgctgaagtggcaaaagag
ctcggtattcttactgttgctgttgtaactaagccattcagctttgaaggtaaaaagcga
cttgcttttgctgagcagggtattgaagagctttctaagcacgtggattcattaattacg
attccaaatgaaaagcttctaaaagtacttggccgtggcattacattgctggaagccttt
gctagcgcgaatgatgtactgaaaaacgcagtccaaggtatcgctgaactgattactcgt
ccgggtatgatcaacgtcgactttgccgatgttcgtacagtgatgtcggaaatggggcac
gcaatgatgggtagcggtgtagctaaaggcgaagaccgtgccgaagaagcggcagagatg
gcaatttctagcccattgctagaagatatcgaccttgctggagcccgtggtgttcttgtt
aacatcactgctggtttagatatgcgtctagacgagtttgaaactgtaggtaatacagtg
aaagctttcgcttctgacaatgcaaccgttgttattggtacatcactagaccctgatatg
gcggatgaaatccgagtaacagtggttgcaactggtattggtaacgaaagaaaacctgat
atcacgctagttgctggcggtaaggcgaaagtagctccagttgctcagccacaaactcaa
ccacaagcggcacctgctcctcaagcaagcgtcaataaagtggaagaaaaaccggcacca
actttgcaa---------------------------------------------------
------------------------------------------------------------
------------------------------------------------------------
------------------------------------------------------------
---------------------------atgactatcaaagtaggtattaacggttttggc
cgtatcggccgtttcgttttccgtgcagcgcaagagcgtaacgacatcgaagtagtaggt
attaacgacctaatcgacgtagagtacatggcatacatgcttaagtacgattcaactcac
ggccgtttcaacggtactgttgaagttgaaggtggtaacctaatcgttaacggtaagact
gtacgtgttactgctgagcgtaacccagaagacctaaaatgggatgctatcgacgttgac
gttgtagctgaagctactggtcttttcctaacagacgagactgcacgtaagcacatcact
gctggtgcgaagaaagttgttcttactggtccttctaaagacgcaactccaatgttcgta
atgggtgttaaccaagacacttacgctggtcaagacatcgtttctaacgcttcttgtact
actaactgtctagcgcctatcgctaaagttcttaacgacgagttcggtatcgaatctggt
cttatgactacagttcacgcaactacagctactcaaaaaactgtagacggtccttctgct
aaagactggcgcggtggtcgtggtgcttctcagaacatcatcccatcttcaactggtgct
gctaaagctgtaggcgttgttcttccagaactaaacggcaaactaactggtatggctttc
cgcgtaccaactgctaacgtttctgtagttgacctaactgttaaccttaagaacggtgca
tcttacgaagctatctgtgcagctatgaaagcagcatctgaaggttctctaaaaggtgtt
ctaggttacactgaagaccaagttgtttctcaagacttcatcggcgaagttcaaacttca
gtattcgatgctaaagctggtatcgctctaactgacaacttcgttaaagttgtatcttgg
tacgacaacgaaatcggttactcaaacaaagttctagacctaatcgcacacatctctaag
taaatgtctgaaaattacgattcatcgagtattaaagtactaaaaggtctggacgccgtt
cgtaagcgtcctggtatgtacatcggcgacacggatgatggtaccggtctgcaccacatg
gtttttgaggtggtggataactcaattgatgaagcgttagcaggtcactgtaaagacatc
attgtcactatccatgaagattgctctgtatcggtacgcgacgatggtcgtggtatccct
actgagatgcacccagaagaaaaagtgtcagcagccgaagttatcatgacggtacttcac
gctggtggtaaatttgatgacaactcatacaaggtatcgggtggtcttcacggtgtaggt
gtttcggtagtaaacgctctgtctaagcaagttacgctaactatccatcgcggtggccag
atccacactcaaacgtatcaccatggtgagcctcaagcgccactcgcggtgatcggtgag
acggataaaacgggtacagaaattcgtttttggccaagtgaagagactttctctaacacc
g---agttccattacgatattctagctaagcgtctacgtgagctatctttcctaaactct
ggcgtatcgatcaagctacgtgatgagcgtgaagaagataaaaacgatcacttcatgtac
gaaggtggtattcaagcgtttgttgaacacttgaacaccaataaaacgcctatcatcgag
aaagtcttccactttaatgcggagcgt---gaagacggcattgctgtagaagtggcgatg
cagtggaacgatggttatcaagagaacatctattgttttaccaacaacatccctcagcgt
gatggtggtactcaccttgcaggcttccgtgcagccctaactcgtaccttgaactcgttc
atggacaaagaaggcttctcgaagaaagcgaaaac---agcaacatcgggtgatgatgcg
cgtgaaggtctaaccgcagttatctcagttaaagtacctgatccaaagttctcaagccaa
accaaagataagctggtttcttctgaagtgaagtcggccgttgagcaagcgatgggcgaa
aagctgtctgagttccttgttg--------------agcacccagcagaagcgaaaactg
tttgtactaagattattgatgcagcgcgcgctcgtgatgcagcccgtaaagctcgtgaaa
tgactcgtcgtaaaggcgcgctcgatctcgctggtctaccaggcaaactggcagattgtc
aggaaaaagatccggctctgtctgaactctacatagtggagggtgattcggcaggcggct
ccgcaaaacaaggccgtaaccgtaagaaccaagcgattcttccgctgaaaggtaaaatcc
taaacgttgagaaagcacgctttgacaaaatgctgtcctctcaagaggtggcaacgctta
tcaccgctctaggctgtggtatcggtcgtgacgagtacaacccagacaaactgcgttacc
acaacatcatcatcatgaccgatgctgacgtcgatggttcgcacatccgtacgcttctgt
tgaccttcttctaccgtcaaatgccagagcttatagagcgtggctacgtatacatcgctc
agccaccgctttacaaagtgaagaaaggtaagcaagagcagtacattaaagatgaagatg
caatgaaccagtaccaagtgtcattggcactggataacgcgtcgttacacgttaatgctg
aagcgcctgcgctgtctggcgaagcgctagaaagcttagtgaaacagtacaactctggca
ttaagctggtggatcgcatgagccgccgttacccgcgctctttggttcatgagcttattt
actcgccacgcctaacggctgagcagtgccatgatgcaacggcagtcgaagcttggacta
aacaattggttgagcaattgaatgccaaagaagtcggtgccagccaatacagcttcgaag
tcgagcaacatgctgagttaggtctaaacctacctaagattattgttcgtacccacggcg
taacacacgattttgcactcagtgttgatctgtttaactctaaagagtacggcaagcttg
ctgacctttcagaagcgttagacggcctgattgaagacggcgcttacatcaaacgtggtg
agcgtactcaacctgtatcaagctttgttgatgcattagagtggctaattaaagagtcgc
gtcgtggtctaagcctacaacgttacaaaggtctaggtgagatgaacccagaccagcttt
gggaaactactatggacccagaaacacgtcgcatgatgcaggtaacgattgaagatgcag
tcggcgcagaccaactgttcacgacactaatgggtgaccaagtggaacctcgtcgtaatt
tcatcgaagagaatgcgttaaaggttgctaacttggatgtatagatgttcaaaaaacttc
gtggcatattttcaaatgacctatcaatcgatttaggtactgccaacactcttatctacg
ttaaaggacagggcattgtcctagacgagccttcagtcgttgctatccgtcaagaccgca
accgagcgggtaaaagcgtggctgctgtaggtcacgcagcaaaacaaatgctaggtcgta
caccgggcaacatttctgctatccgtccaatgaaagatggtgttatcgccgatttctatg
tgactgagaaaatgcttcagcactttatcaaacaagttcacgacaatagcgtgctaaagc
caagtccacgtgtacttgtgtgtgtaccttgtgggtcaacacaagtcgagcgtcgtgcga
ttcgtgagtcggcactcggtgctggtgcacgtgaagtgtacttgattgatgagccaatgg
ccgctgctattggtgcaggtctgcgtgtctctgagccaacaggttccatggttgtcgata
tcggtggtggtacaacggaagttgccgttatctcattgaatggtgtggtttactcctcat
cagtacgtatcggtggtgaccgttttgatgaagcgatcatcaactacgttcgccgcaact
acggcagcttgattggtgaagcaactgccgagaagatcaaacatgaaatcggttctgcgt
accctggtgatgaagttgaagagatcgaagttcgtggtcgcaacttagctgaaggtgtgc
cgcgtagctttagccttaactcaaacgaaattttggaagctctgcaagagccactgactg
ggattgtttctgcggttatggttgcacttgagcagtgtccaccagagctggcttctgata
tttcagaaaacggtatggtactaacgggtggtggtgcgcttctaaaagatctcgatcgtt
tattgacagaagaaaccggtatcccagttgttattgctgaagatcctctcacttgtgtgg
ctcgtggtggcggtaaagctctggaaatgatcgacatgcacggtggcgatctgtttagcg
aagaataa-----atgacaacgaatcctaaaccagcgtatcaacgtattctgttaaaact
gagtggtgaagctctt-caaggtgaagaaggtttcggtattgaccctgcgatcttggatc
gtatggcgcaagaagtgaaagagttggttgagcttggcgtgcaagttggtgtggttatcg
gtggtggtaacttattccgaggtgcaggccttgctgaagctggcatgaaccgtgttgtcg
gtgaccacatgggtatgcttgcaacggtaatgaatggcctagcaatgcgtgatgctctac
accgtgcttatgttaatgctcgtgttatgtcagcaattccgttgaaaggcgtgtgtgacg
actacaactgggcggatgcaattcgcgaactccgtcaaggccgtgtggtcatcttctctg
caggtactggtaacccgttctttacaacggattcggcagcatgtctacgtggtattgaga
tcgaagcggacgtagttctaaaagcgacaaaagttgatggtgtatttacggctgacccag
tagcaaacccagacgcagaactgtatgata-agctttcttacaacgcagttcttgaaaaa
gaactgaaagtaatggatttggctgcattcacactggctcgtgaccataacatgccaatc
cgcgtattcaatatgaataaaccaggcgcactacgtcgcgtggttatgggcgaagcagaa
ggcacgctaatca-----------------------------------------------
------------------------------------------------------------
------------------------------------------------------------
------------------------------------------------------------
------------------------------------------------------------
---------------------------------------------atgagtcatttggag
aaagtgatggacgagaacaaacagaaagcgctcgccgctgcgctaggtcagattgaaaag
caattcggtaaaggttcaatcatgcgccttggtgataaccgcgcaatggacgtagaaaca
atctctactggctcactttctcttgatatcgctctcggtgctggtggcctcccaatgggt
cgtatcgtagaaatctatggtccagaatcatcaggtaaaacaacgctaactcttgagtgt
attgcagcagctcaaaagcaaggtaaaacttgtgcctttatcgatgctgagcacgcactt
gatcctgtgtatgcaaagaaactaggcgtagatatcgacgcactacttgtttctcagcct
gatacgggtgagcaagctcttgagatttgtgatgcattggctcgttcaggtgccattgac
gttatggttgtcgactcggtagctgcattgacgccaaaagctgaaattgaaggtgaaatg
ggcgatagccacatgggtcttcaagctcgtatgctttctcaagctatgcgtaagcttact
ggtaacttaaagcagtctaactgtatgtgtatcttcatcaaccaaatccgtatgaagatt
ggtgtaatgtttggtaacccagaaacaacaacaggtggtaatgcacttaagttctacgct
tctgttcgtcttgatattcgccgtacaggctctatcaaagaaggagacgaagtggtgggt
aacgaaactcgcatcaaagtagtcaagaacaaaattgcggcaccatttaagcaagctgaa
acgcagattctttacggcgcaggctttaaccgcgaaggtgagctaatcgacctaggcgtg
aagcataagcttgttgaaaaagccggtgcttggtacagctacaacggcgacaaaattggt
caaggtaaagcgaatgctggcaagttcttacgtgagaacccgcaagcggcacaagcgatc
gatgcgaaattacgtgaaatgctactttcacccgc-------------------------
------------------------------------------------------atgcag
ggttctgtaacagaatttcttaagccacgtcttgttgacatcgaacaagttagcacgaca
cacgcaaaagtaactcttgagccattagagcgtggttttggccatactcttggtaatgca
cttcgccgtattcttctatcttctatgccaggttgtgctgtaacagaagtagaaatcgaa
ggcgtacttcatgagtacagcactaaagaaggtgttcaagaagacattcttgaaatccta
cttaaccttaaaggtctagctgtacgtgttgccgaaggcaaagatgaagtattcattact
ttgaacaaatcaggctcgggccctgtggttgcaggtgacatcacccatgatggtgatgta
gagatcgctaacccagaacacgttatttgtcacctaacggatgacaatgctgagatcgca
atgcgtatcaaagttgaacgtggtcgtggttacgttccagcttcggctcgtatccatact
gaagaagatgagcgtccaattggtcgcctactggttgacgctacgtacagcccagtagac
aagattgcttattctgttgaagcagctcgtgtagagcagcgtacagacttagacaagctt
gttatcgacatggaaacgaacggtactcttgaccctgaggaagcaatccgtcgcgcagct
actatcctagctgagcaactggatgcgttcgtagatctacgtgatgtacgtgtacctgag
gagaaggaagagaagccagaattcgatccgatcctactgcgtcctgtagacgatcttgaa
ctaacagttcgctctgctaactgtctgaaagcagaagcgattcactacatcggtgatctt
gtacagcgtactgaggttgagctacttaaaacgcctaacctgggtaaaaaatctcttaca
gagattaaagacgtacttgcatcacgtggtctttctcttggcatgcgcctagaaaactgg
ccaccagcgtctatcgctgaagattaa------------------atgggtaagtcactg
gttattgtggagtcgccggcaaaagcgaaaaccatcaataagtatttaggtaaggacttc
atcgtaaagtccagcgtaggtcacgtacgtgatctaccaactgcaggccaaagcactggt
caaaaagctgcagcggtatcaaccaaaggcttgagtgctgaagaaaaagcacgcattaaa
aaagaaaaagaccgtaaagcactcattaaaaagatgggtatcgacccttatcacggctgg
gaagcaaactatcaagttcttccgggcaaagagaaagtggttgcggagctgcaaaaactc
gccaaagacgcagatagcgtttacctcgcaaccgatttggaccgcgaaggagaagccatc
gcttggcaccttcgtgagatcatcggtggtgatgaagagcgatacaaacgtgtagtgttt
aacgaaattactaagaatgccattcagcaagcgtttgaaaaaccaggtgagctgagcatg
gatggtgttaatgcccaacaagcgcgtcgttttatggaccgtgtcgtaggctttatggtt
tcccctctgctatggaaaaaagtcgcgcgtggtttgtctgcgggccgagtgcaatccgta
gcggttaagttgttggtagagcgtgaacgtgaaatcaaagcatttatccctgaagagttt
tgggatatccacgccgatactaaaacatcagataaaacagattttcgtcttcaagttgcg
cagaaagacggtactgcgtttaagccagttaacgaagctgaaacccaatctgcgattgcg
gtgcttgagaaagcggcttacgaagtatgtaaacgtgaagaccgccctacatcaagcaaa
ccttcagcaccttacattacgtctacgttgcaacaggcagcgagtactcgtttaggctac
ggtgttaagaaaaccatgatgttagctcagcgtctctatgaagcgggttacattacttat
atgcgtactgactcaaccaacttgagttctgaagcggtagaagccgtacgtggatttatc
ggtagcgagtttggtgatgagtatttgcctgcgaaagctaacgtctatggtagcaaagag
ggtgctcaagaagcgcacgaagcgattcgtccatcggatgttgcggttaaagccgatgat
ctagcaggtatggaagcggacgcgcacaagctttacgctttgatttggaatcaatttgtt
gcgtgtcagatgacgcccgcgaaatacgactctacgacggttagcgtgaaagccgctgaa
tacacgctgaaagccaaaggccgtatccttaaatttgatggctggactcgtgttcagcgc
ccaatgggtaaaa---acgaagatcaaattctgccagccgttcaagttggcgataagata
gatttgatcgctttagaccctaaacagcatttcactaagccacctgcgcgctttactgaa
gcagcattggttaaagaacttgaaaagcgcggtatcggtcgtccttctacctacgcgtct
atcatttcgaccatccaagatcgtggttacgtgaaagtggaacaacgccgcttctacgcc
gagaaaatgggtgaaatcgtcactgaccgtctagatggcagcttcgatgaactgatgaac
tatgagttcacttccaaaatggaagagaagctggaccagatagcagaaggtgatgccaac
tggaagaatgtgttagatagtttctttgctgattttaccggtgatctcgcgaaagctgag
ctggatgaagagcaaggcggtatgaagccaaatcatatcgtttacactgatattgaatgt
cctacttgttctcgaccaatggggattcgtaccgcatcaacgggtgtgttcttaggttgt
tcgggttacgcactgccgccaaaagaacgctgtaaaacgaccattaaccttggtgatgaa
gatggcatcattaacgttttggaag---aagacgttgaaacggctgcactaagagcgaaa
aaacgttgccctatctgtgagacggcgatggacgcttacttgatcgacgataagcgtaag
ctgcacgtttgtggtaacaacccgaactgtgaaggttacgtggtcgagcacggtgagtac
aaggtgaaaggttatgacggcccggttgtcgaatgtgacaagtgtggcagtgacatggtg
ctgaaaaacggtcgctttggtaaatacatggattgcactagcgagacatgtaagaacaca
cgtaagatccttaaaaatggtgaagttgcgccaccgaaagaagatcctgttcatctacct
gaactgccatgtg---aaaactcagacgcttactttgtgttgagagatggggcgtcaggt
ttgttcttagcagcaagtactttccctaaatctcgtgaaacgcgtgcaccactggttgaa
gagttggttcgtttcaaagagcgtatttctccgaagttccattacttggcagaagcgcca
gagaaagatcctgatggtctgcctatggttgttcgctttagtcgtaagacgaaagagaac
tatgttcgctcagaagtggatggtaaaccttccggatatactgcactttacgtagatggt
aagtgggaaattaccgacaagcgtaaaaa-------------
>Vdiazotrophicus_LMG7893T
--------------------------------------------agttgttggagttggt
ggcggcggcggtaacgctgtagaacatatggtgcgtgagtccattgaaggcgtggaattc
atcagtatcaacacggatgcacaagcacttcgcaaaaccagcgtaagcagcgtcattcaa
atcggtggtgatatcactaaaggtttgggcgcaggtgctaatcctcaagtgggacgtgat
gcagctctagaaagccgagatcgaattaaagaattactagctggtgccgatatggtgttt
atcgcagctggtatgggcggcggtaccggtactggtgctgctcctgttattgctgaagtg
gcaaaagaactgggcatcttaaccgttgctgtagtgactaaaccatttagctttgaaggt
aaaaaacgtcttgcgtttgctgaacaaggaattgaagagctttctaaacatgttgactct
ttgattactattccaaatgaaaaactgttgaaagtactgggtcgtggtatcactttactt
gaagcctttgctagcgcgaatgacgtacttaagaatgcagtacaagggattgcagagcta
atcactcgccctggcatgattaacgtggactttgcagacgtacgcaccgtaatgtctgaa
atgggtcacgctatgatgggtagtggtattgccaaaggtgaagaccgcgctgaagaagct
gctgaaatggcaat----------------------------------------------
------------------------------------------------------------
------------------------------------------------------------
------------------------------------------------------------
------------------------------------------------------------
------------------------------------------------------------
------------------------------------------------------------
------------------------------------------------------------
------------------------------------------------------------
------------------------------------------------------------
------------------------------------------------------------
--------------tggccgtttcgtattccgtgcagcacaagaacgtaatgacatcgaa
gttgttggtatcaacgacctaatcgacgtagattacatggcttacatgcttaagtatgac
tcaactcacggtcgtttcaacggcactgttgaagttgaaggtggtaacctaatcgtaaac
ggtaagactgtacgtgttactgcagaacgcaacccagaagatctaaaatgggatgcaatc
ggtgttgacgttgttgctgaagcaactggtctattccttgacgacgctactgcacgtaag
cacatcactgctggtgcgaagaaagttgttatgactggcccttctaaagacgcaactcca
atgttcgttaacggcgtaaacttcgacacttacgcaggtcaagacatcgtttctaacgct
tcttgtactactaactgtctagcgcctatcgctaaagttcttaacgacaagttcggtatc
gaatctggtcttatgactacagttcacgctactacagcaactcaaaaaactgtagacggt
ccttctgctaaagactggcgcggtggtcgtggtgcttctcaaaacatcatcccatcttca
actggtgctgctaaagcagtaggcgttgtacttccagcagttaaaggtcttctaactggt
atggctttccgcgtaccaactgctaacgtttctgttgttgacttgactgttaacctgaaa
aacgctgcttcttacgaagaaatctgtaaagcgatgaaagaagcttctgaaggcgaaatg
gctggcgttcttggttacactgaagacgcagtagtatctcaagacttcatcggcgaaaaa
tgcacttcagtattcgatgctaaagctggtatcgctctaactgacaa-------------
------------------------------------------------------------
------------------------------------------------------------
------------------------------------------------------------
------------------------------------------------------------
------------------------------------------------------------
------------------------------------------------------------
------------------------------------------------------------
---------------------aacgcactatcagaaaaagtgcttctgactatttaccgc
ggtggtcacatccatactcaaacctatcgccatggtgtgcctcaagcgccactaagcgtt
gttggtgatactgaaaaaacaggtacaacggttcgtttctggccaagtgctgacaccttt
accaatatcg---aattccattacgatattcttgctaaacgtctacgtgagctttcattc
ctaaactcaggcgtatcaatcaaactgattgatgagcgtgaagaagataaacaagaccac
tttatgtatgaaggtggtatccaagcgtttgttactcaccttaaccgcaacaaaactccg
attcatgagaaagtgttccactttaactcagaacgt---gaagacggtattagcgttgaa
gtagcgatgcagtggaacgacggtttccaagaaggtatttactgctttaccaacaacatc
ccacagcgtgatggtggtactcacttagccggtttccgtgcagcgttaactcgtacgtta
aacacctacatggataaagaaggctacagcaagaaagccaaaac---agcgacatctggt
gacgatgcgcgtgaaggtttgactgcagttgtctcggttaaagttccggatccaaaattc
tcaagccaaaccaaagacaaactggttt--------------------------------
------------------------------------------------------------
------------------------------------------------------------
------------------------------------------------------------
------------------------------------------------------------
------------------------------------------------------------
------------------------------------------------------------
------------------------------------------------------------
------------------------------------------------------------
------------------------------------------------------------
------------------------------------------------------------
------------------------------------------------------------
------------------------------------------------------------
------------------------------------------------------------
------------------------------------------------------------
------------------------------------------------------------
------------------------------------------------------------
------------------------------------------------------------
------------------------------------------------------------
------------------------------------------------------------
------------------------------------------------------------
------------------------------------------------------------
------------------------------------------------------------
------------------------------------------------------------
--------------------------------------gacttaggtactgccaacactc
ttatttatgttaaaggtcaaggcattgtccttgatgaaccatctgtagttgctattcgcc
aagacaaaggccgtggtggaaaaactgtagcggctgtcggtcatgcagctaagcaaatgt
taggtcgtacgccgggtaatatctctgcaattcgtcctatgaaagatggtgttattgctg
acttctacgtgactgaaaaaatgcttcagcattttatccgtcaagtgcatgacaacagtt
ttctaaaaccaagcccacgcgtacttgtttgtgttccttgtggttccactcaagttgagc
gccgtgcgattcgtgaatctgcactaggtgcaggcgcacgcgaagtgcaccttattgatg
aaccaatggcagcagcaattggtgctggcctacgtgtttctgagccaacaggttcaatgg
tggtcgatatcggtggtggtacaactgaagttgcagttatctcattgaacggtgttgttt
actcttcttctgttcgtatcggtggtgaccgttttgatgaagctatcatcaactatgttc
gtcgtaactacggcagcttaatcggtgaagcaaccgctgagaaaattaagcacgaaatcg
gttcggcttaccctggcgatgaagtgatggaaattgaagttcgtggccgtaacctcgctg
aaggtgttccacgtagctttacactaaactcaaacgaaattttggaagcactgcaagagc
cgctaacgggtatcgtttctgctgtgatggttgcgcttgagcaatgtccaccagaactgg
cttctgatatctctgaaaacggtatggttctgactggtggtggtgcactactgaaagatc
ttgatcgtctattaacggaagaaaccggcattcctgttgtgatcgctgaagaaccactaa
cttgtgtggctcgtggc-------------------------------------------
--------------------------------------aaccagtatatcaacgtattct
gttaaaacttagcggtgaagcgctt-caaggtgaagaaggttttggtattgatccagccg
ttctagatcgtatggctcaagaagtgaaagaactggtggagcttggtgtccaagtgggcg
ttgttatcggtggcggtaacttattccgtggcgctggtctggcgaaagcaggcatgaacc
gtgttgtgggtgaccacatggggatgctagcgacagtgatgaatggtttggcaatgcgtg
atgcacttcaccgtgcgtatgtgaatgctcgtgtaatgtctgcaattccattgaatggtg
tgtgtgacgattacaactgggcagatgctatcagccagctacgtggcggtcgtgttgtga
ttttctcggcaggtactggtaacccattcttcaccactgattcagctgcgtgtttgcgcg
gtattgaaattgaagcggatatcgttctaaaagcaacgaaagttgatggagtgttctcgg
ctgaccctgtagctaacccagatgctcagttgtatgata-aactttcttacaacgacgtt
cttga-------------------------------------------------------
------------------------------------------------------------
------------------------------------------------------------
------------------------------------------------------------
------------------------------------------------------------
------------------------------------------------------------
------------------------------------------------------------
------------------------------------------------------------
------------------------------------------------------------
------------ttcggtaaaggttcgattatgcgccttggtgacaaccgtactatggat
gtagaaaccatctctacgggttcactttctttggatatcgcgttaggtgctggtggttta
ccaatgggacgtattgtagaagtctacggtccagaatcttcaggtaaaacaacactgact
cttgaactgattgctgcagcgcaacgtgtaggtaaaacttgtgcctttattgatgctgag
catgctctagacccaatctacgctcgcaaactcggcgttaatattgatgaactattggtt
tctcagccagatactggtgagcaagcacttgaaatctgtgacgcattggctcgttctggt
gcggtagatgttatggttgtcgactcagttgcagcactaacgccgaaagcagaaattgaa
ggtgaaatgggcgatagccacatgggtcttcaagctcgtatgctttctcaagcaatgcgt
aaattaacgggtaacctgaagcagtcaaactgtatgtgtatcttcatcaaccaaattcgt
atgaagattggtgtgatgttcggtaaccctgaaacaacaacgggtggtaacgctcttaaa
ttctacgcttctgtacgtctagatattcgtcgtactggttctatcaaagaaggcgatgaa
gttgttggtaacgaaacacgtatcaaagtggttaagaacaagattgcagcgccatttaaa
caagctgatacgcaaattctttacggccaaggctttaaccgcgaaggtgaactgattgat
------------------------------------------------------------
------------------------------------------------------------
------------------------------------------------------------
------------------------------------------------------------
----------------------aatttcttaagccacgtcttgttgacatcgaacagatc
agcacgacacacgcaaaagtaactcttgagccattagagcgtggttttggccacactctt
ggtaatgcacttcaccgtattttactatcttctatgccgggttgtgccgtaacagaagta
gaaattgaaggcgtacttcatgagtacagcactaaagaaggcgttcaggaagatattctt
gagatcctactgaaccttaaaggtttggctgttcgcgttgccgaaggcaaagatgaagtg
ttcattacactaaacaaatcaggctcgggccctgtggttgcaggtgacatcacccatgat
ggtgatgtagagatcgctaacccagaacacgttatttgccatctaacagatagcaatgct
gaaatcgctatgcgtattaaagtagaacgtggtcgtggttatgttccagcttcagcccgt
atccatactgaagaagatgagcgtccaatcggtcgtttgcttgtagatgcgactttcagc
ccagtagacaaaattgcttactcggttgatgcagctcgtgttgaacagcgtactgactta
gacaagcttgttatcgatatggaaacaaacggaactttagaacctgaggaagcaatccgt
cgtgcagcaactattcttgctgaacaattggatgcgttcgtagatctacgtgatgtacgt
gtacctgaggagaaagaagagaagccggaattcgatccgatcctactccgtcctgtagac
gatcttgaactaacagttcgctctgctaactgtctgaaagcagaagcgattcactacatc
ggtgatctagtacagcgcactgaggttgagctacttaaaacgcctaaccttggtaaaaaa
tctcttactgagattaaagacgtgcttgcatcacgtggtctttctctgggcat-------
------------------------------------------------------------
------------------------------------------------------------
------------------------------------------------------------
------------------------------------------------------------
------------------------------------------------------------
------------------------------------------------------------
------------------------------------------------------------
-------------------------------------------------------aacgt
gtagtgtttaacgaaattactaagaatgctatccaacaagccttccaaaaacctggagac
ttgaacatggatggcgttaatgcgcagcaagcacgccgttttatggaccgtgttgtaggc
tttatggtttctccactgttgtggaaaaaagtcgctcgtggcttatctgcgggccgtgtg
cagtctgtcgctgtaaaactacttgtagagcgcgaacgtgcgattaaagcatttgttcct
gaagagttttgggatattcacgcagatacaacgacaccggccaaagaagcgtttcgtctt
caagttgcgcagaaagatggcgaagctttcagacctaccaatgaaacggatgccatggca
tctgtggctgcgttgcaaaaagccgtttatgaagtgtgcaaacgtgaagaccgtccaacc
agcagtaaagcaagcgctccgttcataacatcaacacttcaacaagcggcaagtactcgc
ttaggctacggtgttaagaagaccatgatgttagctcagcgcctctacgaggcgggttac
atcacttatatgcgtactgactcaaccaatttgagttcagaagcagtggatgcggttcgc
gaatacatcagttctgagttcggtgcggattacttacctgcaaaagcgaaagtttacggc
agcaaagagggcgc----------------------------------------------
------------------------------------------------------------
------------------------------------------------------------
------------------------------------------------------------
------------------------------------------------------------
------------------------------------------------------------
------------------------------------------------------------
------------------------------------------------------------
------------------------------------------------------------
------------------------------------------------------------
------------------------------------------------------------
------------------------------------------------------------
------------------------------------------------------------
------------------------------------------------------------
------------------------------------------------------------
------------------------------------------------------------
------------------------------------------------------------
------------------------------------------------------------
------------------------------------------------------------
------------------------------------------------------------
------------------------------------------------------------
------------------------------------------------------------
------------------------------------------------------------
------------------------------------------------------------
------------------------------------------------------------
------------------------------------------------------------
-----------------------------------agttgttggagttggtggcggcggc
ggtaacgctgtagaacatatggtgcgtgagtccattgaaggcgtggaattcatcagtatc
aacacggatgcacaagcacttcgcaaaaccagcgtaagcagcgtcattcaaatcggtggt
gatatcactaaaggtttgggcgcaggtgctaatcctcaagtgggacgtgatgcagctcta
gaaagccgagatcgaattaaagaattactagctggtgccgatatggtgtttatcgcagct
ggtatgggcggcggtaccggtactggtgctgctcctgttattgctgaagtggcaaaagaa
ctgggcatcttaaccgttgctgtagtgactaaaccatttagctttgaaggtaaaaaacgt
cttgcgtttgctgaacaaggaattgaagagctttctaaacatgttgactctttgattact
attccaaatgaaaaactgttgaaagtactgggtcgtggtatcactttacttgaagccttt
gctagcgcgaatgacgtacttaagaatgcagtacaagggattgcagagctaatcactcgc
cctggcatgattaacgtggactttgcagacgtacgcaccgtaatgtctgaaatgggtcac
gctatgatgggtagtggtattgccaaaggtgaagaccgcgctgaagaagctgctgaaatg
gcaat-------------------------------------------------------
------------------------------------------------------------
------------------------------------------------------------
------------------------------------------------------------
------------------------------------------------------------
------------------------------------------------------------
------------------------------------------------------------
------------------------------------------------------------
------------------------------------------------------------
------------------------------------------------------------
------------------------------------------------------------
-----tggccgtttcgtattccgtgcagcacaagaacgtaatgacatcgaagttgttggt
atcaacgacctaatcgacgtagattacatggcttacatgcttaagtatgactcaactcac
ggtcgtttcaacggcactgttgaagttgaaggtggtaacctaatcgtaaacggtaagact
gtacgtgttactgcagaacgcaacccagaagatctaaaatgggatgcaatcggtgttgac
gttgttgctgaagcaactggtctattccttgacgacgctactgcacgtaagcacatcact
gctggtgcgaagaaagttgttatgactggcccttctaaagacgcaactccaatgttcgtt
aacggcgtaaacttcgacacttacgcaggtcaagacatcgtttctaacgcttcttgtact
actaactgtctagcgcctatcgctaaagttcttaacgacaagttcggtatcgaatctggt
cttatgactacagttcacgctactacagcaactcaaaaaactgtagacggtccttctgct
aaagactggcgcggtggtcgtggtgcttctcaaaacatcatcccatcttcaactggtgct
gctaaagcagtaggcgttgtacttccagcagttaaaggtcttctaactggtatggctttc
cgcgtaccaactgctaacgtttctgttgttgacttgactgttaacctgaaaaacgctgct
tcttacgaagaaatctgtaaagcgatgaaagaagcttctgaaggcgaaatggctggcgtt
cttggttacactgaagacgcagtagtatctcaagacttcatcggcgaaaaatgcacttca
gtattcgatgctaaagctggtatcgctctaactgacaa----------------------
------------------------------------------------------------
------------------------------------------------------------
------------------------------------------------------------
------------------------------------------------------------
------------------------------------------------------------
------------------------------------------------------------
------------------------------------------------------------
------------aacgcactatcagaaaaagtgcttctgactatttaccgcggtggtcac
atccatactcaaacctatcgccatggtgtgcctcaagcgccactaagcgttgttggtgat
actgaaaaaacaggtacaacggttcgtttctggccaagtgctgacacctttaccaatatc
g---aattccattacgatattcttgctaaacgtctacgtgagctttcattcctaaactca
ggcgtatcaatcaaactgattgatgagcgtgaagaagataaacaagaccactttatgtat
gaaggtggtatccaagcgtttgttactcaccttaaccgcaacaaaactccgattcatgag
aaagtgttccactttaactcagaacgt---gaagacggtattagcgttgaagtagcgatg
cagtggaacgacggtttccaagaaggtatttactgctttaccaacaacatcccacagcgt
gatggtggtactcacttagccggtttccgtgcagcgttaactcgtacgttaaacacctac
atggataaagaaggctacagcaagaaagccaaaac---agcgacatctggtgacgatgcg
cgtgaaggtttgactgcagttgtctcggttaaagttccggatccaaaattctcaagccaa
accaaagacaaactggttt-----------------------------------------
------------------------------------------------------------
------------------------------------------------------------
------------------------------------------------------------
------------------------------------------------------------
------------------------------------------------------------
------------------------------------------------------------
------------------------------------------------------------
------------------------------------------------------------
------------------------------------------------------------
------------------------------------------------------------
------------------------------------------------------------
------------------------------------------------------------
------------------------------------------------------------
------------------------------------------------------------
------------------------------------------------------------
------------------------------------------------------------
------------------------------------------------------------
------------------------------------------------------------
------------------------------------------------------------
------------------------------------------------------------
------------------------------------------------------------
------------------------------------------------------------
------------------------------------------------------------
-----------------------------gacttaggtactgccaacactcttatttatg
ttaaaggtcaaggcattgtccttgatgaaccatctgtagttgctattcgccaagacaaag
gccgtggtggaaaaactgtagcggctgtcggtcatgcagctaagcaaatgttaggtcgta
cgccgggtaatatctctgcaattcgtcctatgaaagatggtgttattgctgacttctacg
tgactgaaaaaatgcttcagcattttatccgtcaagtgcatgacaacagttttctaaaac
caagcccacgcgtacttgtttgtgttccttgtggttccactcaagttgagcgccgtgcga
ttcgtgaatctgcactaggtgcaggcgcacgcgaagtgcaccttattgatgaaccaatgg
cagcagcaattggtgctggcctacgtgtttctgagccaacaggttcaatggtggtcgata
tcggtggtggtacaactgaagttgcagttatctcattgaacggtgttgtttactcttctt
ctgttcgtatcggtggtgaccgttttgatgaagctatcatcaactatgttcgtcgtaact
acggcagcttaatcggtgaagcaaccgctgagaaaattaagcacgaaatcggttcggctt
accctggcgatgaagtgatggaaattgaagttcgtggccgtaacctcgctgaaggtgttc
cacgtagctttacactaaactcaaacgaaattttggaagcactgcaagagccgctaacgg
gtatcgtttctgctgtgatggttgcgcttgagcaatgtccaccagaactggcttctgata
tctctgaaaacggtatggttctgactggtggtggtgcactactgaaagatcttgatcgtc
tattaacggaagaaaccggcattcctgttgtgatcgctgaagaaccactaacttgtgtgg
ctcgtggc----------------------------------------------------
-----------------------------aaccagtatatcaacgtattctgttaaaact
tagcggtgaagcgctt-caaggtgaagaaggttttggtattgatccagccgttctagatc
gtatggctcaagaagtgaaagaactggtggagcttggtgtccaagtgggcgttgttatcg
gtggcggtaacttattccgtggcgctggtctggcgaaagcaggcatgaaccgtgttgtgg
gtgaccacatggggatgctagcgacagtgatgaatggtttggcaatgcgtgatgcacttc
accgtgcgtatgtgaatgctcgtgtaatgtctgcaattccattgaatggtgtgtgtgacg
attacaactgggcagatgctatcagccagctacgtggcggtcgtgttgtgattttctcgg
caggtactggtaacccattcttcaccactgattcagctgcgtgtttgcgcggtattgaaa
ttgaagcggatatcgttctaaaagcaacgaaagttgatggagtgttctcggctgaccctg
tagctaacccagatgctcagttgtatgata-aactttcttacaacgacgttcttga----
------------------------------------------------------------
------------------------------------------------------------
------------------------------------------------------------
------------------------------------------------------------
------------------------------------------------------------
------------------------------------------------------------
------------------------------------------------------------
------------------------------------------------------------
------------------------------------------------------------
---ttcggtaaaggttcgattatgcgccttggtgacaaccgtactatggatgtagaaacc
atctctacgggttcactttctttggatatcgcgttaggtgctggtggtttaccaatggga
cgtattgtagaagtctacggtccagaatcttcaggtaaaacaacactgactcttgaactg
attgctgcagcgcaacgtgtaggtaaaacttgtgcctttattgatgctgagcatgctcta
gacccaatctacgctcgcaaactcggcgttaatattgatgaactattggtttctcagcca
gatactggtgagcaagcacttgaaatctgtgacgcattggctcgttctggtgcggtagat
gttatggttgtcgactcagttgcagcactaacgccgaaagcagaaattgaaggtgaaatg
ggcgatagccacatgggtcttcaagctcgtatgctttctcaagcaatgcgtaaattaacg
ggtaacctgaagcagtcaaactgtatgtgtatcttcatcaaccaaattcgtatgaagatt
ggtgtgatgttcggtaaccctgaaacaacaacgggtggtaacgctcttaaattctacgct
tctgtacgtctagatattcgtcgtactggttctatcaaagaaggcgatgaagttgttggt
aacgaaacacgtatcaaagtggttaagaacaagattgcagcgccatttaaacaagctgat
acgcaaattctttacggccaaggctttaaccgcgaaggtgaactgattgat---------
------------------------------------------------------------
------------------------------------------------------------
------------------------------------------------------------
------------------------------------------------------------
-------------aatttcttaagccacgtcttgttgacatcgaacagatcagcacgaca
cacgcaaaagtaactcttgagccattagagcgtggttttggccacactcttggtaatgca
cttcaccgtattttactatcttctatgccgggttgtgccgtaacagaagtagaaattgaa
ggcgtacttcatgagtacagcactaaagaaggcgttcaggaagatattcttgagatccta
ctgaaccttaaaggtttggctgttcgcgttgccgaaggcaaagatgaagtgttcattaca
ctaaacaaatcaggctcgggccctgtggttgcaggtgacatcacccatgatggtgatgta
gagatcgctaacccagaacacgttatttgccatctaacagatagcaatgctgaaatcgct
atgcgtattaaagtagaacgtggtcgtggttatgttccagcttcagcccgtatccatact
gaagaagatgagcgtccaatcggtcgtttgcttgtagatgcgactttcagcccagtagac
aaaattgcttactcggttgatgcagctcgtgttgaacagcgtactgacttagacaagctt
gttatcgatatggaaacaaacggaactttagaacctgaggaagcaatccgtcgtgcagca
actattcttgctgaacaattggatgcgttcgtagatctacgtgatgtacgtgtacctgag
gagaaagaagagaagccggaattcgatccgatcctactccgtcctgtagacgatcttgaa
ctaacagttcgctctgctaactgtctgaaagcagaagcgattcactacatcggtgatcta
gtacagcgcactgaggttgagctacttaaaacgcctaaccttggtaaaaaatctcttact
gagattaaagacgtgcttgcatcacgtggtctttctctgggcat----------------
------------------------------------------------------------
------------------------------------------------------------
------------------------------------------------------------
------------------------------------------------------------
------------------------------------------------------------
------------------------------------------------------------
------------------------------------------------------------
----------------------------------------------aacgtgtagtgttt
aacgaaattactaagaatgctatccaacaagccttccaaaaacctggagacttgaacatg
gatggcgttaatgcgcagcaagcacgccgttttatggaccgtgttgtaggctttatggtt
tctccactgttgtggaaaaaagtcgctcgtggcttatctgcgggccgtgtgcagtctgtc
gctgtaaaactacttgtagagcgcgaacgtgcgattaaagcatttgttcctgaagagttt
tgggatattcacgcagatacaacgacaccggccaaagaagcgtttcgtcttcaagttgcg
cagaaagatggcgaagctttcagacctaccaatgaaacggatgccatggcatctgtggct
gcgttgcaaaaagccgtttatgaagtgtgcaaacgtgaagaccgtccaaccagcagtaaa
gcaagcgctccgttcataacatcaacacttcaacaagcggcaagtactcgcttaggctac
ggtgttaagaagaccatgatgttagctcagcgcctctacgaggcgggttacatcacttat
atgcgtactgactcaaccaatttgagttcagaagcagtggatgcggttcgcgaatacatc
agttctgagttcggtgcggattacttacctgcaaaagcgaaagtttacggcagcaaagag
ggcgc-------------------------------------------------------
------------------------------------------------------------
------------------------------------------------------------
------------------------------------------------------------
------------------------------------------------------------
------------------------------------------------------------
------------------------------------------------------------
------------------------------------------------------------
------------------------------------------------------------
------------------------------------------------------------
------------------------------------------------------------
------------------------------------------------------------
------------------------------------------------------------
------------------------------------------------------------
------------------------------------------------------------
------------------------------------------------------------
------------------------------------------------------------
------------------------------------------------------------
------------------------------------------------------------
------------------------------------------------------------
------------------------------------------------------------
------------------------------------------------------------
------------------------------------------------------------
------------------------------------------------------------
------------------------------------------------------------
------------------------------------------
>F10_9ZB36
atgtttgaaccgatgatggaaatgtctgacgatgccgtaatcaaagtcgttggagttggt
ggcggtggtggtaatgccgttgaacacatggtgcgtgagtctattgaaggcgtagaattc
atcagtgtcaacacggatgcacaagcacttcgtaaaacgagtgttaacagcgttattcag
attggtggtgatatcactaaaggtcttggtgcaggcgctaaccctcaggttggccgagat
gcagcattggaagatcgagaaagaattaaagaagttctgagcggtgccgatatggtattt
atagccgctggaatgggcggtggtactggaacaggtgctgcgccagttattgctgaagta
gcaaaagaattaggtgtattgaccgttgctgttgtcactaagccatttagctttgaaggt
aaaaaacgtttagcctttgctgaacagggtattgaagagctatctaagcatgttgactca
ttaattacgattcctaatgagaagttgcttaaagttcttggacgcggcgtgactttgcta
gaagcgtttggcagtgctaatgatgtactgaaaaatgcggttcaaggtattgcagagctg
atcactcgcccaggcatgattaacgtcgattttgccgatgtacgaacagtgatgtcagaa
atgggtcatgcaatgatgggcagtggtgtttcaagaggtgaagaccgtgctgaagaagcg
gctgaaaccgccatttccagtccattattggaagacattgatttagcgggtgcgcgtggt
gttcttgttaacattacagccggtctagatatgcgcttagatgagtttgaaacagtgggt
aacactgttaaagcattcgcctctgataatgcaacggttgtgattggtacttctctggat
ccagacatgactgatgaaatccgagtgacagtggttgctactggtatcggcacagagaag
aaacctgatattacattggttgctggcggtaaagcgaaagtagctccggttactcagcca
caaacttcagcaccagcgaaaactgaggaaaaggcggcacagcctttgcaagaaaaacct
caagttgccgctcaaacagcaacgacaccgacaacgtcaaactcaggacaagcagcaaca
gcgcctaagcctgagaaagaaaatgcgtatttagatattccggcatttttacgtcgtcaa
gctgattaa---------------------------------------------------
------------------------------------------------------------
------------------------------------atgactatcaaagtaggtattaac
ggttttggccgtatcggtcgtttcgtatttcgtgcagcgcaggagcgcaacgatatcgaa
gtagtaggtattaacgatctaatcgacgtagagtacatggcttacatgcttaagtacgac
tcaactcacggccgtttcaacggtactgttgaagttgaaggcggaaacctaatcgttaac
ggtaaaactgtacgtgtaacagctgagcgcaaccctgaagatcttaaatgggatgctatc
gatgtagacgtagttgctgaagcaacgggtcttttcctaacagacgagactgcacgtaag
cacatcactgctggtgctaagaaagttgttcttactggtccttctaaagacgcaactcca
atgatcgttatgggtgttaaccaaaacacttacgctggtgaagatgttgtttctaacgct
tcttgtacgactaactgtctagcacctgttgctaaagttcttaacgacaagttcggtatc
gaatctggtcttatgactacagttcacgctactacagcgactcaaaaaactgttgatggt
ccttctgctaaagactggcgcggtggccgtggtgcttctcaaaacatcatcccatcttca
actggtgctgctaaagcagtaggcgttgttcttccagaactaaacggcaaactaactggt
atggctttccgcgtaccaactgctaacgtttctgtagttgacctaaccgttaaccttaag
actccagcttcttacgaagcaatctgtgctgctatgaaagaagcatctgaaggcgagctt
aaaggtgttctaggttacactgaagaccaagttgtatcacaagatttcatcggtgaagtt
caaacttcagtattcgatgctaaagctggtgttgcactaactgacacattcgttaaagtt
gtatcttggtacgacaacgaaatcggttactcaaacaaagttcttgacctaattgcacac
atctctaagtaaatgtctgaaaattacgattcatcgagtattaaggtactaaagggtctg
gatgcagtacgtaagcgtccgggtatgtacatcggcgacacagatgatggcaccggtcta
caccacatggtttttgaggtggtggataactcaattgatgaagcgttagcgggtcattgt
aatgacatcattgtgactattcatgaggacaactcagtatcggtacgtgatgacggccgt
ggtatcccgactgaattgcacgaagaagaaaatgtatcggcagctgaagttatcatgacg
gttcttcatgctggtggtaagttcgatgacaactcgtataaagtatcaggtggcttgcac
ggggtaggtgtttcggtagtcaacgctctttctaagcaggtgaccttaaccatccatcgt
ggcggtaaaattcacaaacagacgtatcagcatggtgagcctcaagcgccactagcggca
acaggtgataccgaaagaaccggaactgaaattcgtttttggccaagtgaagagaccttc
accaacattg---aattccattacgatatcttagcaaaacgactgcgtgaactttcgttc
ctaaactctggcgtgtctatcaagctgattgatgagcgtgaagaagataaaatggaccac
ttcgaatacgaaggcggtattcaagcatttgttgagcatcttaataccaacaagacaccg
attatccagaaaatattccatttcgattcagagcga---gatgacggtattaccgttgaa
gtcgcgatgcaatggaacgatggttaccaagaaaatatctactgctttaccaacaacatt
ccacagcgggatggtggtgctcacttagccggtttccgttctgcgttaactcgtacgcta
aacagctttatggataaagaaggcttttctaagaaagctaagac---ttctacatcaggt
gacgatgctcgtgaaggtctaacggcaattgtttctgtaaaagtgccggatcctaagttc
tcaagccaaaccaaagataaactggtttcatcagaagtgaaatcagccgttgaatctgtt
atgggtgagaaactgtcagagttcctgattg--------------agaacccaggtgaag
cgaagattgtttgttcgaaaattatcgatgcagcacgagctcgtgatgcagcgcgtaaag
ctcgtgaaatgacacgtcgtaaaggcgcattagatttagcgggtcttccaggtaaactag
cggactgtcaggaaaaagatcctgcattgtctgaactgtatattgtggaaggagactctg
ctggcggatcagccaagcaggggcgtaaccgtaagaaccaagcgattttgccactgaaag
gtaagatcctaaacgttgagaaagcccgctttgataaaatgctgtcttctcaagaagttg
ccacactgattaccgcactaggttgtgggattggtcgtgacgaatacaatccagataaac
tgcgttaccacaacatcatcatcatgaccgatgccgatgtcgatggttctcacatccgta
ctctgctcctgacgttcttctatcgtcaaatgcctgaactgattgaacgtggttacatct
atattgctcagccaccgctttacaaagtgaagaaaggtaagcaagagcaatacatcaaag
atgaagaagcgatgcttctgtatcaggtttctttagcgcttgataatgcatcactgcatg
tgaacgctgaagctccggccttttctggtgaaggtttagagaaactggtactgcaataca
atgcaggtattaagctggtggatcgtatgagccgccgttaccctcgcgctttgattcatg
agttcatctacatgcctcgtctaagcgctgagcagtgtaatgatgtagccgcagtggaag
attggggtaatcagctgattgaccagcttaatgcaaaagaagaaggcgcgagccaataca
gcctagagatcgagcagcacgttgagcttggattaaatcttcctaaagtgattgttcgta
ctcacggagtgactcatgagcacttactcagcattgatcttctgaactcgaaagaatacg
caaaattagcggatctttcagaggctcttgacggtcttatcgaagaaggggcttacatta
aacgtggtgagcgcacactggaagttgcaacgtttgttgaagcgatagattggctaatca
aagagtctcgccgtggtctaagcctacagcgttacaaaggtctgggtgaaatgaacccgg
atcagctttgggaaacgaccatggatcctgattctcgtcgtatgctacaagtaacgattg
aagatgcagttggtgctgatctgttgttcacgacattaatgggtgatcaagttgagccgc
gtcgtaacttcatcgaagagaacgcacttaaagtagctaacctagacgtttagatgttta
aaaaacttcgtggcatgttttctaacgacctatctatcgatttaggtactgccaacacac
ttatatatgtcaaaggacaagggatcgttctcgacgaaccttctgttgttgctattcgtc
aagatcgtgcgcgctctggaaagagcgttgctgctgtaggtcatgccgcaaagcaaatgc
tcggtcgtacacctggcaatatctcagccattcgcccaatgaaagatggggtgattgctg
acttctatgtcactgaaaaaatgttacaacacttcataaaacaggttcacgacaacagtg
tgcttaaaccaagcccacgcgttttggtttgcgtaccttgtggttcaactcaagttgagc
gtcgtgccattcgtgaatcggcattaggtgctggtgctcgtgaggtttacttgatcgatg
agccaatggctgcggcaattggtgctggtctgcgcgtttcagagcctactggttcaatgg
ttgtggatatcggtggtggtactactgaagtggcggttatctcactaaacggtgtggtct
actcatcttctgtacgcatcggtggtgaccgctttgatgaagcgatcattaactacgttc
gtcgtaactacggcagcttaattggtgaagcaaccgctgagaaaattaaacatgaaatcg
gttcagcttatcctggtgatgaagttgaagagattgaagtgcgtggccgtaaccttgcag
aaggtgtaccacgtagctttagcctaaactcaaacgagatcttagaagcactgcaagagc
ctctttcgggtattgtttctgctgttatggttgcattggagcagtgtccaccagagttag
cgtcagacatttcagaaaacggcatggtattaactggtggtggtgcactgcttaaagata
tcgaccgtctactaacggaagaaacagggatccctgttgtcgtcgctgaaaatccgttga
cgtgtgttgctttaggtggcggtaaagcccttgagatgatcgacatgcacggtggcgatc
tgtttagcgaagagtaa-----atgactacgaaccctaaacctgcgtaccaacgtatcct
gttaaaactgagtggcgaagcgctg-caaggcgaagaaggttttggtattgaccctgcaa
tccttgatcgcatggctcaagaagtaaaagaattggttgaacttggtgtccaagtcggcg
tagtaatcggtggtggtaacctctttagaggcgcgggtctcgcagaagctggcatgaacc
gtgtcgtgggtgaccacatgggaatgctggcaacagttatgaatggtttagcgatgcgtg
atgcgcttcaccgcgcttatgttaatgcgcgtgttatgtctgctattccacttaaaggtg
tctgcgatgactataactgggctgatgcaattagccagttacgtcatggtcgtgttgtga
ttttttcagccggaacgggcaacccgttttttacaacagattctgctgcatgtttgcgcg
gaattgagattgaagctgacgtggttctcaaagcgacaaaagtagacggtgtatttactg
ctgacccagtagctaaccctgatgcagagttgtatgata-cgctgtcttacaacactatt
cttgaaaaagaacttaaagtcatggatttggcggcgtttacgctagcgcgtgaccacaag
atgccaattcgagtgttcaatatgaacaaaccaggcgcattgcgtcgcgtggttatgggc
gaaacggaaggtacactaatca--------------------------------------
------------------------------------------------------------
------------------------------------------------------------
------------------------------------------------------------
------------------------------------------------------------
------------------------------------------------------------
---------------atggacgcaaataaagaaaaagcactagccgcagccttaggccag
attgaaaagcagtttggtaaaggttctattatgcgtctaggtgacaaccgtacaatggat
gtagaaaccatctcaacaggctcactttctttagatatcgcactcggtgctggtggctta
ccaatggggcgtattgttgaagtctacggcccggaatcatcaggtaaaactacgttgacc
cttgagctcattgctgccgctcaacgagtaggtaaaacctgtgccttcgttgatgctgag
catgccttagatcctatctacgcacaaaagctaggcgtagatattgacgctttgttagtt
tctcagccagatacgggcgagcaagcgctagaaatctgtgacgcattggcacgatctggt
gcgattgatgtattggtcattgactcggttgcagcattgacaccgaaagcagaaattgaa
ggtgaaatgggcgatagccacatgggtcttcaagctcgcatgctttctcaagcaatgcgt
aagctgacgggtaatcttaagcaatctaactgtatggcaatcttcattaaccaaattcgt
atgaaaattggtgttatgtttggtaatccagaaaccacaactggtggtaacgcacttaag
ttttacgcatcggttcgtcttgatattcgtcgtactggctctatcaaagaaggcgatgaa
atcgttggtaacgaaacccgtatcaaggttgttaagaataagattgccgcaccatttaag
caggccgaaacacaaattctgtacggcaaaggcttcaaccgcgaaggcgaattgatcgat
ttaggtgtgaagcacaaacttgttgaaaaagcgggtgcttggtacagctacaatggtgac
aagattggtcaaggtaaagcaaatgcaggtaaatatctgcgtgataacccagaagcagct
cttgcaatcgatactaaattacgagaaatg------------------------------
------------------------------------------------------------
---atgcagggttctgtaacagaatttcttaagccacgtcttgttgacatcgaacagatc
aacacgacacacgcaaaagtaactcttgagccgttagagcgtggtttcggtcatactcta
ggtaatgctcttcgccgcattcttctatcttctatgccaggttgtgctgtaacagaagtt
gagattgaaggcgtattacacgaatacagcaccaaagaaggtgtacaagaagatatcctt
gagattcttcttaacctaaaaggtttagctgttcgcgttgccgaaggcaaagatgaagtg
tttataacactgaacaaatcaggctcaggccctgtggttgcaggtgacatcacccatgat
ggtgatgtagaggtcgtaaatcctgaacacgttatttgtcacctaacggatgacaacgct
gagatcgctatgcgtatcaaagttgaacgtggtcgtggttacgttccagcttccgctcgc
attcataccgaagaagatgagcgtcctattggtcgtttgctcgttgacgctacatacagc
ccagtagacaaaattgcctactctgttgaagcggcacgtgttgaacaacgtaccgattta
gacaagcttgttatcgatatggaaacgaacggtactctagaacctgaggaagctatccgt
cgtgcagctactattttagctgaacaactggatgcattcgtagatcttcgtgatgtacgt
gttcctgaggagaaggaagagaagccagaattcgatcctatcctactgcgtcctgtagac
gatcttgaactaacagttcgctctgccaattgtttgaaagcagaagcgattcactacatc
ggtgatcttgtacagcgtactgaggttgagctacttaaaacgccaaaccttggtaagaaa
tctcttacagagattaaagacgtacttgcatcacgtggtctttctctgggcatgcgccta
gaaaattggccgccagcgtctatcgctgaagattaa------------------atgggt
aaatcactcgttatagtggaatcaccagccaaggcaaaaactattaataagtaccttggt
aaagatttcatcgttaaatctagcgtcggtcatgtgcgtgatcttccgacggcgggtcaa
agtaccggaaaaaaagctgcagctatctcgactaaagggatgagtgttgaggaaaaagca
cgcatcaagaaagaaaaagaccgcaaagctttaatcaagaaaatgggcattaacccattt
aatgactgggaagcgaattatcaaatacttccaggtaaagaaaaagtcgtcgccgaacta
cagaaattggctaaagatgctgattatgtttatctcgcaaccgatttggaccgcgaagga
gaagcgatcgcatggcatcttcgtgagatcatcggcggtgatgaacagcgatacaaacga
gtggtctttaacgaaatcaccaaaaatgcgattcagcaggcttttgaaacgcctggtgaa
ttgaatatggatggagtcaatgcccaacaagctcgacgttttatggatcgagtggttggc
tttatggtttcgccattactctggaaaaaagtagcacgaggtttatcggctggtcgagtt
cagtcggttgcggttaaacttcttgtcgaacgagagcgtgaaattaaagcgtttattcca
gaagagttttgggacattcatgcgaatactctgactagtacagagactaatttccgttta
caagttgctcaaaaagacggtgttgcttttaagccgaccaatgaacagcaaacgctatct
gcggttaataccttagaaaatgccacttttgaagtgtgcaagcgtgaagatagaccgaca
tcaagtaagccatctgcgccttatatcacttcaacactgcagcaagctgcgagtacacgt
ctcggctatggcgtgaaaaagaccatgatgcttgctcagaggctgtatgagggtggttac
atcacgtacatgcgtacagattcaactaacttgagttcagaggctgtagagtctgtgaga
gagtatatcaacactgagttcggtgagagctacttgccagctaaacctcttgtttacggt
agcaaggaaggcgctcaagaagctcacgaagcgattcgtccgtctagtgttgaggttaaa
acggaagacttgcaaggtatagaacctgacgctcagaaagtgtacacattgatttggaat
cagtttgttgcctgtcaaatgacgcaagccaaatacgattctaccaccgtgagcgtgaaa
gcggatgaatacacattaaaagcgaaaggtcgcatcctcaagtttgatggttggactcgt
gttcaacgtccgttaggtaaaa---atgaagatcagattttgcccgcagtacaagttggc
gatacattaaagcttgaaactctagagccgaaacaacattttaccaagccaccagcccga
ttcacggaagcggcacttgtgaaagaactagagaagcgtggcattggtcgtccttctaca
tacgcctctattatttctacgattcaagaccgtggttatgtcaaagtggaccaacgtcgt
ttctatgcagagaaaatgggtgaaattgtcaccgatcgcctcgatggtagtttcgatgat
ttaatgaactttgactttaccgctcgaatggaagctaagcttgaccaagtcgcagaaggt
aatatggactggaagggggttctcaacaacttcttcacagactttaccggtgatttagaa
aaagccgatctcgatgagcttgaaggcggaatgaagccaaacaatattgtggaaaccgat
attgaatgcccaacctgctcgagacctatggggattcgcaccgcatcaacaggcgtgttc
ttaggttgttcgggttatgcgttgccacccaaagagcgttgtaaaacgacaataaaccta
ggcgatgaagacggtattatcaatgtactcgaag---aagacgttgaaaccgaggcattg
agagctaagaaacgttgtccgatttgtgaaacagcaatggatgcgtatctgattgacgaa
aaacgtaagatgcatgtttgtggtaacaacccaaattgtgatggttacgttgttgagtac
ggtgaattcaaagttaaaggttacgacggtcctcttgttgaatgcgataaatgttcttca
gatatggtgctaaaaaatggccgctttggaaaatatatggactgtaccagcgagacctgt
aagaacacgcgtaagattctgagaaatggggaagttgcaccacccaaagaagatccggtt
catttacctgaattaccatgtg---aaaattcagatgcgtattttgttttgagagatggt
gcgtctggtctattcatggcggcgagtaactttcctaaatcgcgtgaaacccgggcacca
ttggtttccgagttggttcggtttaaagataggctatcccctaaatttacttacttggct
gatgcgccaacggaagaccctgatgggttgcctaccgtagttcgatttagccgtaaaacg
aaagaaaactatgtgcggtctgaaatagacggtaagccttctggctggactggcatgttc
gtcgatgggaaatgggaaattaccgataaaaggaaaaa-------------atgtttgaa
ccgatgatggaaatgtctgacgatgccgtaatcaaagtcgttggagttggtggcggtggt
ggtaatgccgttgaacacatggtgcgtgagtctattgaaggcgtagaattcatcagtgtc
aacacggatgcacaagcacttcgtaaaacgagtgttaacagcgttattcagattggtggt
gatatcactaaaggtcttggtgcaggcgctaaccctcaggttggccgagatgcagcattg
gaagatcgagaaagaattaaagaagttctgagcggtgccgatatggtatttatagccgct
ggaatgggcggtggtactggaacaggtgctgcgccagttattgctgaagtagcaaaagaa
ttaggtgtattgaccgttgctgttgtcactaagccatttagctttgaaggtaaaaaacgt
ttagcctttgctgaacagggtattgaagagctatctaagcatgttgactcattaattacg
attcctaatgagaagttgcttaaagttcttggacgcggcgtgactttgctagaagcgttt
ggcagtgctaatgatgtactgaaaaatgcggttcaaggtattgcagagctgatcactcgc
ccaggcatgattaacgtcgattttgccgatgtacgaacagtgatgtcagaaatgggtcat
gcaatgatgggcagtggtgtttcaagaggtgaagaccgtgctgaagaagcggctgaaacc
gccatttccagtccattattggaagacattgatttagcgggtgcgcgtggtgttcttgtt
aacattacagccggtctagatatgcgcttagatgagtttgaaacagtgggtaacactgtt
aaagcattcgcctctgataatgcaacggttgtgattggtacttctctggatccagacatg
actgatgaaatccgagtgacagtggttgctactggtatcggcacagagaagaaacctgat
attacattggttgctggcggtaaagcgaaagtagctccggttactcagccacaaacttca
gcaccagcgaaaactgaggaaaaggcggcacagcctttgcaagaaaaacctcaagttgcc
gctcaaacagcaacgacaccgacaacgtcaaactcaggacaagcagcaacagcgcctaag
cctgagaaagaaaatgcgtatttagatattccggcatttttacgtcgtcaagctgattaa
------------------------------------------------------------
------------------------------------------------------------
---------------------------atgactatcaaagtaggtattaacggttttggc
cgtatcggtcgtttcgtatttcgtgcagcgcaggagcgcaacgatatcgaagtagtaggt
attaacgatctaatcgacgtagagtacatggcttacatgcttaagtacgactcaactcac
ggccgtttcaacggtactgttgaagttgaaggcggaaacctaatcgttaacggtaaaact
gtacgtgtaacagctgagcgcaaccctgaagatcttaaatgggatgctatcgatgtagac
gtagttgctgaagcaacgggtcttttcctaacagacgagactgcacgtaagcacatcact
gctggtgctaagaaagttgttcttactggtccttctaaagacgcaactccaatgatcgtt
atgggtgttaaccaaaacacttacgctggtgaagatgttgtttctaacgcttcttgtacg
actaactgtctagcacctgttgctaaagttcttaacgacaagttcggtatcgaatctggt
cttatgactacagttcacgctactacagcgactcaaaaaactgttgatggtccttctgct
aaagactggcgcggtggccgtggtgcttctcaaaacatcatcccatcttcaactggtgct
gctaaagcagtaggcgttgttcttccagaactaaacggcaaactaactggtatggctttc
cgcgtaccaactgctaacgtttctgtagttgacctaaccgttaaccttaagactccagct
tcttacgaagcaatctgtgctgctatgaaagaagcatctgaaggcgagcttaaaggtgtt
ctaggttacactgaagaccaagttgtatcacaagatttcatcggtgaagttcaaacttca
gtattcgatgctaaagctggtgttgcactaactgacacattcgttaaagttgtatcttgg
tacgacaacgaaatcggttactcaaacaaagttcttgacctaattgcacacatctctaag
taaatgtctgaaaattacgattcatcgagtattaaggtactaaagggtctggatgcagta
cgtaagcgtccgggtatgtacatcggcgacacagatgatggcaccggtctacaccacatg
gtttttgaggtggtggataactcaattgatgaagcgttagcgggtcattgtaatgacatc
attgtgactattcatgaggacaactcagtatcggtacgtgatgacggccgtggtatcccg
actgaattgcacgaagaagaaaatgtatcggcagctgaagttatcatgacggttcttcat
gctggtggtaagttcgatgacaactcgtataaagtatcaggtggcttgcacggggtaggt
gtttcggtagtcaacgctctttctaagcaggtgaccttaaccatccatcgtggcggtaaa
attcacaaacagacgtatcagcatggtgagcctcaagcgccactagcggcaacaggtgat
accgaaagaaccggaactgaaattcgtttttggccaagtgaagagaccttcaccaacatt
g---aattccattacgatatcttagcaaaacgactgcgtgaactttcgttcctaaactct
ggcgtgtctatcaagctgattgatgagcgtgaagaagataaaatggaccacttcgaatac
gaaggcggtattcaagcatttgttgagcatcttaataccaacaagacaccgattatccag
aaaatattccatttcgattcagagcga---gatgacggtattaccgttgaagtcgcgatg
caatggaacgatggttaccaagaaaatatctactgctttaccaacaacattccacagcgg
gatggtggtgctcacttagccggtttccgttctgcgttaactcgtacgctaaacagcttt
atggataaagaaggcttttctaagaaagctaagac---ttctacatcaggtgacgatgct
cgtgaaggtctaacggcaattgtttctgtaaaagtgccggatcctaagttctcaagccaa
accaaagataaactggtttcatcagaagtgaaatcagccgttgaatctgttatgggtgag
aaactgtcagagttcctgattg--------------agaacccaggtgaagcgaagattg
tttgttcgaaaattatcgatgcagcacgagctcgtgatgcagcgcgtaaagctcgtgaaa
tgacacgtcgtaaaggcgcattagatttagcgggtcttccaggtaaactagcggactgtc
aggaaaaagatcctgcattgtctgaactgtatattgtggaaggagactctgctggcggat
cagccaagcaggggcgtaaccgtaagaaccaagcgattttgccactgaaaggtaagatcc
taaacgttgagaaagcccgctttgataaaatgctgtcttctcaagaagttgccacactga
ttaccgcactaggttgtgggattggtcgtgacgaatacaatccagataaactgcgttacc
acaacatcatcatcatgaccgatgccgatgtcgatggttctcacatccgtactctgctcc
tgacgttcttctatcgtcaaatgcctgaactgattgaacgtggttacatctatattgctc
agccaccgctttacaaagtgaagaaaggtaagcaagagcaatacatcaaagatgaagaag
cgatgcttctgtatcaggtttctttagcgcttgataatgcatcactgcatgtgaacgctg
aagctccggccttttctggtgaaggtttagagaaactggtactgcaatacaatgcaggta
ttaagctggtggatcgtatgagccgccgttaccctcgcgctttgattcatgagttcatct
acatgcctcgtctaagcgctgagcagtgtaatgatgtagccgcagtggaagattggggta
atcagctgattgaccagcttaatgcaaaagaagaaggcgcgagccaatacagcctagaga
tcgagcagcacgttgagcttggattaaatcttcctaaagtgattgttcgtactcacggag
tgactcatgagcacttactcagcattgatcttctgaactcgaaagaatacgcaaaattag
cggatctttcagaggctcttgacggtcttatcgaagaaggggcttacattaaacgtggtg
agcgcacactggaagttgcaacgtttgttgaagcgatagattggctaatcaaagagtctc
gccgtggtctaagcctacagcgttacaaaggtctgggtgaaatgaacccggatcagcttt
gggaaacgaccatggatcctgattctcgtcgtatgctacaagtaacgattgaagatgcag
ttggtgctgatctgttgttcacgacattaatgggtgatcaagttgagccgcgtcgtaact
tcatcgaagagaacgcacttaaagtagctaacctagacgtttagatgtttaaaaaacttc
gtggcatgttttctaacgacctatctatcgatttaggtactgccaacacacttatatatg
tcaaaggacaagggatcgttctcgacgaaccttctgttgttgctattcgtcaagatcgtg
cgcgctctggaaagagcgttgctgctgtaggtcatgccgcaaagcaaatgctcggtcgta
cacctggcaatatctcagccattcgcccaatgaaagatggggtgattgctgacttctatg
tcactgaaaaaatgttacaacacttcataaaacaggttcacgacaacagtgtgcttaaac
caagcccacgcgttttggtttgcgtaccttgtggttcaactcaagttgagcgtcgtgcca
ttcgtgaatcggcattaggtgctggtgctcgtgaggtttacttgatcgatgagccaatgg
ctgcggcaattggtgctggtctgcgcgtttcagagcctactggttcaatggttgtggata
tcggtggtggtactactgaagtggcggttatctcactaaacggtgtggtctactcatctt
ctgtacgcatcggtggtgaccgctttgatgaagcgatcattaactacgttcgtcgtaact
acggcagcttaattggtgaagcaaccgctgagaaaattaaacatgaaatcggttcagctt
atcctggtgatgaagttgaagagattgaagtgcgtggccgtaaccttgcagaaggtgtac
cacgtagctttagcctaaactcaaacgagatcttagaagcactgcaagagcctctttcgg
gtattgtttctgctgttatggttgcattggagcagtgtccaccagagttagcgtcagaca
tttcagaaaacggcatggtattaactggtggtggtgcactgcttaaagatatcgaccgtc
tactaacggaagaaacagggatccctgttgtcgtcgctgaaaatccgttgacgtgtgttg
ctttaggtggcggtaaagcccttgagatgatcgacatgcacggtggcgatctgtttagcg
aagagtaa-----atgactacgaaccctaaacctgcgtaccaacgtatcctgttaaaact
gagtggcgaagcgctg-caaggcgaagaaggttttggtattgaccctgcaatccttgatc
gcatggctcaagaagtaaaagaattggttgaacttggtgtccaagtcggcgtagtaatcg
gtggtggtaacctctttagaggcgcgggtctcgcagaagctggcatgaaccgtgtcgtgg
gtgaccacatgggaatgctggcaacagttatgaatggtttagcgatgcgtgatgcgcttc
accgcgcttatgttaatgcgcgtgttatgtctgctattccacttaaaggtgtctgcgatg
actataactgggctgatgcaattagccagttacgtcatggtcgtgttgtgattttttcag
ccggaacgggcaacccgttttttacaacagattctgctgcatgtttgcgcggaattgaga
ttgaagctgacgtggttctcaaagcgacaaaagtagacggtgtatttactgctgacccag
tagctaaccctgatgcagagttgtatgata-cgctgtcttacaacactattcttgaaaaa
gaacttaaagtcatggatttggcggcgtttacgctagcgcgtgaccacaagatgccaatt
cgagtgttcaatatgaacaaaccaggcgcattgcgtcgcgtggttatgggcgaaacggaa
ggtacactaatca-----------------------------------------------
------------------------------------------------------------
------------------------------------------------------------
------------------------------------------------------------
------------------------------------------------------------
------------------------------------------------------------
------atggacgcaaataaagaaaaagcactagccgcagccttaggccagattgaaaag
cagtttggtaaaggttctattatgcgtctaggtgacaaccgtacaatggatgtagaaacc
atctcaacaggctcactttctttagatatcgcactcggtgctggtggcttaccaatgggg
cgtattgttgaagtctacggcccggaatcatcaggtaaaactacgttgacccttgagctc
attgctgccgctcaacgagtaggtaaaacctgtgccttcgttgatgctgagcatgcctta
gatcctatctacgcacaaaagctaggcgtagatattgacgctttgttagtttctcagcca
gatacgggcgagcaagcgctagaaatctgtgacgcattggcacgatctggtgcgattgat
gtattggtcattgactcggttgcagcattgacaccgaaagcagaaattgaaggtgaaatg
ggcgatagccacatgggtcttcaagctcgcatgctttctcaagcaatgcgtaagctgacg
ggtaatcttaagcaatctaactgtatggcaatcttcattaaccaaattcgtatgaaaatt
ggtgttatgtttggtaatccagaaaccacaactggtggtaacgcacttaagttttacgca
tcggttcgtcttgatattcgtcgtactggctctatcaaagaaggcgatgaaatcgttggt
aacgaaacccgtatcaaggttgttaagaataagattgccgcaccatttaagcaggccgaa
acacaaattctgtacggcaaaggcttcaaccgcgaaggcgaattgatcgatttaggtgtg
aagcacaaacttgttgaaaaagcgggtgcttggtacagctacaatggtgacaagattggt
caaggtaaagcaaatgcaggtaaatatctgcgtgataacccagaagcagctcttgcaatc
gatactaaattacgagaaatg---------------------------------------
------------------------------------------------------atgcag
ggttctgtaacagaatttcttaagccacgtcttgttgacatcgaacagatcaacacgaca
cacgcaaaagtaactcttgagccgttagagcgtggtttcggtcatactctaggtaatgct
cttcgccgcattcttctatcttctatgccaggttgtgctgtaacagaagttgagattgaa
ggcgtattacacgaatacagcaccaaagaaggtgtacaagaagatatccttgagattctt
cttaacctaaaaggtttagctgttcgcgttgccgaaggcaaagatgaagtgtttataaca
ctgaacaaatcaggctcaggccctgtggttgcaggtgacatcacccatgatggtgatgta
gaggtcgtaaatcctgaacacgttatttgtcacctaacggatgacaacgctgagatcgct
atgcgtatcaaagttgaacgtggtcgtggttacgttccagcttccgctcgcattcatacc
gaagaagatgagcgtcctattggtcgtttgctcgttgacgctacatacagcccagtagac
aaaattgcctactctgttgaagcggcacgtgttgaacaacgtaccgatttagacaagctt
gttatcgatatggaaacgaacggtactctagaacctgaggaagctatccgtcgtgcagct
actattttagctgaacaactggatgcattcgtagatcttcgtgatgtacgtgttcctgag
gagaaggaagagaagccagaattcgatcctatcctactgcgtcctgtagacgatcttgaa
ctaacagttcgctctgccaattgtttgaaagcagaagcgattcactacatcggtgatctt
gtacagcgtactgaggttgagctacttaaaacgccaaaccttggtaagaaatctcttaca
gagattaaagacgtacttgcatcacgtggtctttctctgggcatgcgcctagaaaattgg
ccgccagcgtctatcgctgaagattaa------------------atgggtaaatcactc
gttatagtggaatcaccagccaaggcaaaaactattaataagtaccttggtaaagatttc
atcgttaaatctagcgtcggtcatgtgcgtgatcttccgacggcgggtcaaagtaccgga
aaaaaagctgcagctatctcgactaaagggatgagtgttgaggaaaaagcacgcatcaag
aaagaaaaagaccgcaaagctttaatcaagaaaatgggcattaacccatttaatgactgg
gaagcgaattatcaaatacttccaggtaaagaaaaagtcgtcgccgaactacagaaattg
gctaaagatgctgattatgtttatctcgcaaccgatttggaccgcgaaggagaagcgatc
gcatggcatcttcgtgagatcatcggcggtgatgaacagcgatacaaacgagtggtcttt
aacgaaatcaccaaaaatgcgattcagcaggcttttgaaacgcctggtgaattgaatatg
gatggagtcaatgcccaacaagctcgacgttttatggatcgagtggttggctttatggtt
tcgccattactctggaaaaaagtagcacgaggtttatcggctggtcgagttcagtcggtt
gcggttaaacttcttgtcgaacgagagcgtgaaattaaagcgtttattccagaagagttt
tgggacattcatgcgaatactctgactagtacagagactaatttccgtttacaagttgct
caaaaagacggtgttgcttttaagccgaccaatgaacagcaaacgctatctgcggttaat
accttagaaaatgccacttttgaagtgtgcaagcgtgaagatagaccgacatcaagtaag
ccatctgcgccttatatcacttcaacactgcagcaagctgcgagtacacgtctcggctat
ggcgtgaaaaagaccatgatgcttgctcagaggctgtatgagggtggttacatcacgtac
atgcgtacagattcaactaacttgagttcagaggctgtagagtctgtgagagagtatatc
aacactgagttcggtgagagctacttgccagctaaacctcttgtttacggtagcaaggaa
ggcgctcaagaagctcacgaagcgattcgtccgtctagtgttgaggttaaaacggaagac
ttgcaaggtatagaacctgacgctcagaaagtgtacacattgatttggaatcagtttgtt
gcctgtcaaatgacgcaagccaaatacgattctaccaccgtgagcgtgaaagcggatgaa
tacacattaaaagcgaaaggtcgcatcctcaagtttgatggttggactcgtgttcaacgt
ccgttaggtaaaa---atgaagatcagattttgcccgcagtacaagttggcgatacatta
aagcttgaaactctagagccgaaacaacattttaccaagccaccagcccgattcacggaa
gcggcacttgtgaaagaactagagaagcgtggcattggtcgtccttctacatacgcctct
attatttctacgattcaagaccgtggttatgtcaaagtggaccaacgtcgtttctatgca
gagaaaatgggtgaaattgtcaccgatcgcctcgatggtagtttcgatgatttaatgaac
tttgactttaccgctcgaatggaagctaagcttgaccaagtcgcagaaggtaatatggac
tggaagggggttctcaacaacttcttcacagactttaccggtgatttagaaaaagccgat
ctcgatgagcttgaaggcggaatgaagccaaacaatattgtggaaaccgatattgaatgc
ccaacctgctcgagacctatggggattcgcaccgcatcaacaggcgtgttcttaggttgt
tcgggttatgcgttgccacccaaagagcgttgtaaaacgacaataaacctaggcgatgaa
gacggtattatcaatgtactcgaag---aagacgttgaaaccgaggcattgagagctaag
aaacgttgtccgatttgtgaaacagcaatggatgcgtatctgattgacgaaaaacgtaag
atgcatgtttgtggtaacaacccaaattgtgatggttacgttgttgagtacggtgaattc
aaagttaaaggttacgacggtcctcttgttgaatgcgataaatgttcttcagatatggtg
ctaaaaaatggccgctttggaaaatatatggactgtaccagcgagacctgtaagaacacg
cgtaagattctgagaaatggggaagttgcaccacccaaagaagatccggttcatttacct
gaattaccatgtg---aaaattcagatgcgtattttgttttgagagatggtgcgtctggt
ctattcatggcggcgagtaactttcctaaatcgcgtgaaacccgggcaccattggtttcc
gagttggttcggtttaaagataggctatcccctaaatttacttacttggctgatgcgcca
acggaagaccctgatgggttgcctaccgtagttcgatttagccgtaaaacgaaagaaaac
tatgtgcggtctgaaatagacggtaagccttctggctggactggcatgttcgtcgatggg
aaatgggaaattaccgataaaaggaaaaa-------------
>Vnereis_LMG3895T
---------------------------------------------gtcgttggtgttggt
ggcggcggtggtaacgctgttgaacacatggtgcgtgaatccatcgaaggcgtggaattc
atcagcatcaacacggatgcgcaagcgctgcgtaaaactagcgtaaacagcgttattcag
attggtggtgacatcacaaaaggcctaggtgctggtgcaaatcctcaagtaggacgtgac
gctgctctcgaaaaccgcgatcaaattaaagatgagctaactggcgccgatatggtattt
atcgcagctggtatgggcggtggtacaggtacaggtgcggctcctgtgattgcagaagtg
gcaaaagagctaggtattctaaccgttgctgtagtaactaagccatttagcttcgaaggt
aaaaagcgtttagcctttgctgagcagggtattgaagagctatctaagcaagttgactct
ttaattacgattcctaacgagaagttgctaaaagtacttggtcgcggcatcactttgtta
gaagcttttgcaagcgcgaatgatgtacttaagaatgcggtacaaggtattgctgaactt
attactcgcccaggcatgatcaacgtcgactttgcagacgtaagaactgtgatgtctgaa
atgggtcacgcaatgatgggtagcggtgtagcaaaaggcgaagaccgcgcagaagaagca
gcagaaatggcaat----------------------------------------------
------------------------------------------------------------
------------------------------------------------------------
------------------------------------------------------------
------------------------------------------------------------
------------------------------------------------------------
------------------------------------------------------------
------------------------------------------------------------
------------------------------------------------------------
------------------------------------------------------------
------------------------------------------------------------
------------------cgtttcgtattccgtgcagcgcaagagcgcaacgacatcgaa
gtagtaggtattaacgatcttatcgatgtagaatacatggcatacatgcttaagtatgac
tcaactcacggccgtttcaacggtactgttgaagttgaaggcggtaacctaatcgttaac
ggtaaaactgtacgtgttactgcagagcgcaacccagcggaccttaaatggaacgaaatc
gatgttgacgttgtagctgaagcaactggtcttttcctaactgacgagactgcacgtaaa
cacatcgaagctggcgcgaagaaagttgttctaactggtccttcaaaagacgctactcca
atgatcgttatgggtgttaaccaagacacttacgctggtcaagacatcgtttctaacgct
tcttgtactactaactgtctagcgcctatcgctaaagttcttaacgacaagttcggtatc
gaatctggtcttatgactacagttcacgctactacagcaactcaaaaaactgtagacggt
ccttctgctaaagactggcgcggtggtcgtggtgcttctcagaacatcatcccatcttca
actggtgctgctaaagctgtaggcgttgttcttccagaactaaacggcaaactaactggt
atggctttccgcgtaccaacagctaacgtttctgtagttgacctaacagttaacctaaaa
gaaggcgcatcttacgacgctatctgtgcagcgatgaaagaagcttctgaaggcgagcta
aaaggtgttctaggttacactgaagatgcagtagtatctcaagacttcatcggtgaagtt
caaacttctgtattcgatgctaaagctggtatcgctctaac-------------------
------------------------------------------------------------
------------------------------------------------------------
------------------------------------------------------------
------------------------------------------------------------
------------------------------------------------------------
------------------------------------------------------------
------------------------------------------------------------
-------------------------------ctgaaaaagtgactctgaccatccagcgt
ggtggccatattcacacgcaaacgtatcgtcatggtgagccagaagcgccactagccgtg
gtcggtgatactgaaaacactggtactcagatccgtttttggccaagcgcagaaactttc
tctaacaccg---agttccactacgacattctggcaaaacgcctgcgtgaactgtctttc
ttaaactctggtgtatcaatcaaactgattgatgagcgcgaagacgataaaagtgaccac
ttcatgtttgaaggtggtatccaagcgtttgttgaccacctaaacaccaacaaaacccca
atcatcgataaaatcttccatttcaactttgaacgt---gaagacggtatttctgttgaa
gtggcgatgcaatggaacgatggcttccaagaaagcattttctgtttcactaacaacatc
ccacagcgcgacggtggtactcacctagctggcttccgtgctgcgctgacgcgtactttg
aactcgttcatggataaagaaggcttttctaagaaagcgaaaac---gtcgacatcgggt
gatgatgcgcgtgaaggtctgacagcggttgtttccgtgaaagtgccggatccaaaattc
tccagccaaaccaaagacaaactggtttcttctgaagtgaaatcagcggttgaatcggca
atgggtgagaagctgtctgaattcttggttg--------------agaacccaactgaag
cgaagatggtgtgttctaagatcatcgatgcagcgcgtgcgcgtgaagcggcacgt----
------------------------------------------------------------
------------------------------------------------------------
------------------------------------------------------------
------------------------------------------------------------
------------------------------------------------------------
------------------------------------------------------------
------------------------------------------------------------
------------------------------------------------------------
------------------------------------------------------------
------------------------------------------------------------
------------------------------------------------------------
------------------------------------------------------------
------------------------------------------------------------
------------------------------------------------------------
------------------------------------------------------------
------------------------------------------------------------
------------------------------------------------------------
------------------------------------------------------------
------------------------------------------------------------
------------------------------------------------------------
------------------------------------------------------------
---------------------------------------------------------ctc
ttatctacgttaaaggacagggcattgtcctagacgagccttccgtagtcgctatccgtc
aagaccgcaaccgtgtgggtaaaagcgtggctgctgtaggtcatgcagcgaaacaaatgc
taggccgtactccgggcaatatctctgctatccgtccgatgaaagatggtgttattgcag
atttctatgtaacagaaaaaatgctacagcacttcatcaagcaagtgcacgataacagcg
tactaaaaccaagcccacgtgtattagtgtgtgtgccttgtggttcaactcaggtagagc
gtcgcgcgatccgtgaatcagcactgggtgcaggcgcacgtgaggtgtatctaatcgacg
agccaatggcggcagcgattggtgcgggtctacgcgtctctgaaccaacgggttctatgg
tcgttgatatcggtggtggtaccacagaagttgcagttatttcattgaacggcgttgttt
attcatcttcggtacgtattggtggtgaccgctttgatgaagcgatcatcaactacgtgc
gtcgtaactacggcagcttgatcggtgaagcaaccgcagaaaagatcaaacacgaaattg
gttcggcttacccgggcgatgaagtggaagagatcgaagttcgcggtcgtaacctagccg
aaggtgttccacgtagctttagtctgaactcaaacgaaattctagaagcactgcaagagc
cgctaactggtatcgtttctgcggtaatggttgctcttgaacagtgtccgccagagctgg
cttcagatatctcagaaaacggcatggttctaacgggtggcggtgcgctacttaaagact
tggatcgtttacttatggaagaaacgggcattccggtagtgattgctgaagacccactga
cgtgtgttgctc------------------------------------------------
-----------------------------------------------atcaacgtattct
gttaaaactgagtggtgaagctctt-caaggtgaagacggttttggtattgacccagcgg
ttcttgaccgtatggctcaagaggttaaagaactggttgaactaggcgttcaggttggtg
tagttatcggtggtggtaacttattccgtggtgcaggtctggctgaagctggtatgaacc
gcgttgttggcgaccacatgggtatgctggcgactgtgatgaacggtcttgcgatgcgtg
atgcactgcaccgtgcttacgttaacgctcgcgtgatgtctgcgattcctctaaaaggtg
tatgtgacgattacaactgggcagacgcaatccgtgaacttcgtcaaggtcgtgtggtga
tcttctcggctggtacaggtaacccgttcttcacaacagactcagcggcatgtctacgtg
gtatcgaaatcgaagcggatgttgtactaaaagcaacaaaagtggatggcgtatttacag
ctgacccagtagcaaacccagacgcagagctgtatgata-agctttcttacgctgaagtt
cttgataaagaactgaaagtgatggacg--------------------------------
------------------------------------------------------------
------------------------------------------------------------
------------------------------------------------------------
------------------------------------------------------------
------------------------------------------------------------
------------------------------------------------------------
------------------------------------------------------------
------------------------------------------------------------
------------ttcggcaaaggctctatcatgcgccttggtgataaccgcgcaatggat
gtagaaacaatctctacaggctcactttctctagatatcgcattaggtgctggtggtctg
ccaatgggccgtatcgtagaggtttatggtccagagtcgtcaggtaaaactacgttgact
ctagagcttatcgcagcagcgcaacgcgaaggtaaaacttgtgcgtttatcgatgcagaa
cacgcgcttgatcctgtttacgcgaaaaagctgggtgttgatattgatgcgttgcttgtt
tctcagccagatacaggtgaacaagcacttgaaatttgtgacgcattagcgcgttcaggt
gccatcgatgtaatggtggtggactcggtagcagcattaacacctaaagcggaaatcgaa
ggcgaaatgggcgacagccacatgggtcttcaagcgcgtatgctttctcaagcaatgcgt
aagctgacaggtaacctaaaacaatctaactgtatgtgtatcttcatcaaccaaatccgt
atgaagattggtgtgatgtttggtaaccctgaaaccacaacaggtggtaacgcactgaaa
ttctacgcgtctgttcgtcttgatatccgtcgtactggttctatcaaagaaggcgacgaa
gtcgtgggtaacgaaacccgtattaaagtggttaagaacaagattgctgcaccgtttaaa
caagcggaaactcagatcctatatggtcagggctttaaccgtgaaggtgagctgattgac
ctaggtgtaag-------------------------------------------------
------------------------------------------------------------
------------------------------------------------------------
------------------------------------------------------------
----------------------aatttcttaagccacgtcttgttgacatcgaacaagtt
agcacgactcacgcaaaagtaactcttgagccattagagcgtggctttggtcacactcta
ggtaatgcacttcgccgcattcttctatcttctatgccaggttgcgcagttacagaagta
gagattgaaggcgttctacacgaatacagcactaaagaaggtgttcaggaagatattctt
gaagttcttctaaacctaaaaggtttggctgtgcgcgttgccgaaggcaaagatgaagtg
tttattacgctgaataaatcaggctcgggccctgtggttgcaggtgacatcacccatgat
ggtgatgtagagatcgctaacccagaacacgttatttgtcacctaacggatgacaacgct
gagatcgctatgcgtatcaaagttgaacgtggtcgtggttacgttccagcttctgctcgc
atccatactgaagaagatgagcgtcctattggtcgcctactggttgacgctacatacagt
ccagtagacaagattgcttactctgttgaagcagctcgtgtagagcagcgtacagactta
gacaagcttgttatcgacatggagacgaacggaactctagaccctgaggaagcaattcgt
cgcgcagcaactattcttgctgagcaacttgatgcgttcgtagatcttcgtgatgtacgt
gtacctgaggagaaggaagagaagccagaattcgatccgatcctactgcgtcctgtagac
gatcttgaactaacagttcgctctgctaactgtttgaaagcagaagcgattcactacatc
ggtgatcttgtacagcgtactgaggttgagctacttaaaacgcctaaccttggtaaaaaa
tctcttacagagattaaagacgtacttgcatcacgtggtctttctctgggcat-------
------------------------------------------------------------
------------------------------------------------------------
------------------------------------------------------------
------------------------------------------------------------
------------------------------------------------------------
------------------------------------------------------------
------------------------------------------------------------
-------------------------------------------------------aacgt
gtagtatttaacgagattacaaaaaacgcgattcagcaagctttccagagccctggtgag
ctaagtatggatggcgttaatgcacaacaagcacgtcgtttcatggaccgtgttgttggc
tttatggtttctccgctgctttggaaaaaagtggcacgtggcttgtctgctggtcgagta
cagtctgttgcagtgaagttactggttgagcgtgagcgtgaaatcaaagcatttgttcca
gaagagttctgggatatccacgctgacactaaaacggcagataaaaccgatttccgtctg
caagtggctcaaaaagacggtgttgcatttaaacccgttaatgaagcagaaaccaaatct
gcacttgcagtgctagaaaatgcagcttacgaagtctgtaaacgcgaagaccgcccgaca
tctagcaaaccctctgcaccgtttattacgtcgacactgcagcaagcggcaagcacgcgt
cttggctatggtgtaaagaaaaccatgatgttggcgcagcgcttgtatgaagcgggttac
attacctatatgcgtacagactcgaccaacttgagcgcggaagctgttgaaaccgttcgc
gaatttattggtagtgaatttggcgatgcttacttgcctgcaaaagcgaatgtgtacggc
agcaaagaag--------------------------------------------------
------------------------------------------------------------
------------------------------------------------------------
------------------------------------------------------------
------------------------------------------------------------
------------------------------------------------------------
------------------------------------------------------------
------------------------------------------------------------
------------------------------------------------------------
------------------------------------------------------------
------------------------------------------------------------
------------------------------------------------------------
------------------------------------------------------------
------------------------------------------------------------
------------------------------------------------------------
------------------------------------------------------------
------------------------------------------------------------
------------------------------------------------------------
------------------------------------------------------------
------------------------------------------------------------
------------------------------------------------------------
------------------------------------------------------------
------------------------------------------------------------
------------------------------------------------------------
------------------------------------------------------------
------------------------------------------------------------
------------------------------------gtcgttggtgttggtggcggcggt
ggtaacgctgttgaacacatggtgcgtgaatccatcgaaggcgtggaattcatcagcatc
aacacggatgcgcaagcgctgcgtaaaactagcgtaaacagcgttattcagattggtggt
gacatcacaaaaggcctaggtgctggtgcaaatcctcaagtaggacgtgacgctgctctc
gaaaaccgcgatcaaattaaagatgagctaactggcgccgatatggtatttatcgcagct
ggtatgggcggtggtacaggtacaggtgcggctcctgtgattgcagaagtggcaaaagag
ctaggtattctaaccgttgctgtagtaactaagccatttagcttcgaaggtaaaaagcgt
ttagcctttgctgagcagggtattgaagagctatctaagcaagttgactctttaattacg
attcctaacgagaagttgctaaaagtacttggtcgcggcatcactttgttagaagctttt
gcaagcgcgaatgatgtacttaagaatgcggtacaaggtattgctgaacttattactcgc
ccaggcatgatcaacgtcgactttgcagacgtaagaactgtgatgtctgaaatgggtcac
gcaatgatgggtagcggtgtagcaaaaggcgaagaccgcgcagaagaagcagcagaaatg
gcaat-------------------------------------------------------
------------------------------------------------------------
------------------------------------------------------------
------------------------------------------------------------
------------------------------------------------------------
------------------------------------------------------------
------------------------------------------------------------
------------------------------------------------------------
------------------------------------------------------------
------------------------------------------------------------
------------------------------------------------------------
---------cgtttcgtattccgtgcagcgcaagagcgcaacgacatcgaagtagtaggt
attaacgatcttatcgatgtagaatacatggcatacatgcttaagtatgactcaactcac
ggccgtttcaacggtactgttgaagttgaaggcggtaacctaatcgttaacggtaaaact
gtacgtgttactgcagagcgcaacccagcggaccttaaatggaacgaaatcgatgttgac
gttgtagctgaagcaactggtcttttcctaactgacgagactgcacgtaaacacatcgaa
gctggcgcgaagaaagttgttctaactggtccttcaaaagacgctactccaatgatcgtt
atgggtgttaaccaagacacttacgctggtcaagacatcgtttctaacgcttcttgtact
actaactgtctagcgcctatcgctaaagttcttaacgacaagttcggtatcgaatctggt
cttatgactacagttcacgctactacagcaactcaaaaaactgtagacggtccttctgct
aaagactggcgcggtggtcgtggtgcttctcagaacatcatcccatcttcaactggtgct
gctaaagctgtaggcgttgttcttccagaactaaacggcaaactaactggtatggctttc
cgcgtaccaacagctaacgtttctgtagttgacctaacagttaacctaaaagaaggcgca
tcttacgacgctatctgtgcagcgatgaaagaagcttctgaaggcgagctaaaaggtgtt
ctaggttacactgaagatgcagtagtatctcaagacttcatcggtgaagttcaaacttct
gtattcgatgctaaagctggtatcgctctaac----------------------------
------------------------------------------------------------
------------------------------------------------------------
------------------------------------------------------------
------------------------------------------------------------
------------------------------------------------------------
------------------------------------------------------------
------------------------------------------------------------
----------------------ctgaaaaagtgactctgaccatccagcgtggtggccat
attcacacgcaaacgtatcgtcatggtgagccagaagcgccactagccgtggtcggtgat
actgaaaacactggtactcagatccgtttttggccaagcgcagaaactttctctaacacc
g---agttccactacgacattctggcaaaacgcctgcgtgaactgtctttcttaaactct
ggtgtatcaatcaaactgattgatgagcgcgaagacgataaaagtgaccacttcatgttt
gaaggtggtatccaagcgtttgttgaccacctaaacaccaacaaaaccccaatcatcgat
aaaatcttccatttcaactttgaacgt---gaagacggtatttctgttgaagtggcgatg
caatggaacgatggcttccaagaaagcattttctgtttcactaacaacatcccacagcgc
gacggtggtactcacctagctggcttccgtgctgcgctgacgcgtactttgaactcgttc
atggataaagaaggcttttctaagaaagcgaaaac---gtcgacatcgggtgatgatgcg
cgtgaaggtctgacagcggttgtttccgtgaaagtgccggatccaaaattctccagccaa
accaaagacaaactggtttcttctgaagtgaaatcagcggttgaatcggcaatgggtgag
aagctgtctgaattcttggttg--------------agaacccaactgaagcgaagatgg
tgtgttctaagatcatcgatgcagcgcgtgcgcgtgaagcggcacgt-------------
------------------------------------------------------------
------------------------------------------------------------
------------------------------------------------------------
------------------------------------------------------------
------------------------------------------------------------
------------------------------------------------------------
------------------------------------------------------------
------------------------------------------------------------
------------------------------------------------------------
------------------------------------------------------------
------------------------------------------------------------
------------------------------------------------------------
------------------------------------------------------------
------------------------------------------------------------
------------------------------------------------------------
------------------------------------------------------------
------------------------------------------------------------
------------------------------------------------------------
------------------------------------------------------------
------------------------------------------------------------
------------------------------------------------------------
------------------------------------------------ctcttatctacg
ttaaaggacagggcattgtcctagacgagccttccgtagtcgctatccgtcaagaccgca
accgtgtgggtaaaagcgtggctgctgtaggtcatgcagcgaaacaaatgctaggccgta
ctccgggcaatatctctgctatccgtccgatgaaagatggtgttattgcagatttctatg
taacagaaaaaatgctacagcacttcatcaagcaagtgcacgataacagcgtactaaaac
caagcccacgtgtattagtgtgtgtgccttgtggttcaactcaggtagagcgtcgcgcga
tccgtgaatcagcactgggtgcaggcgcacgtgaggtgtatctaatcgacgagccaatgg
cggcagcgattggtgcgggtctacgcgtctctgaaccaacgggttctatggtcgttgata
tcggtggtggtaccacagaagttgcagttatttcattgaacggcgttgtttattcatctt
cggtacgtattggtggtgaccgctttgatgaagcgatcatcaactacgtgcgtcgtaact
acggcagcttgatcggtgaagcaaccgcagaaaagatcaaacacgaaattggttcggctt
acccgggcgatgaagtggaagagatcgaagttcgcggtcgtaacctagccgaaggtgttc
cacgtagctttagtctgaactcaaacgaaattctagaagcactgcaagagccgctaactg
gtatcgtttctgcggtaatggttgctcttgaacagtgtccgccagagctggcttcagata
tctcagaaaacggcatggttctaacgggtggcggtgcgctacttaaagacttggatcgtt
tacttatggaagaaacgggcattccggtagtgattgctgaagacccactgacgtgtgttg
ctc---------------------------------------------------------
--------------------------------------atcaacgtattctgttaaaact
gagtggtgaagctctt-caaggtgaagacggttttggtattgacccagcggttcttgacc
gtatggctcaagaggttaaagaactggttgaactaggcgttcaggttggtgtagttatcg
gtggtggtaacttattccgtggtgcaggtctggctgaagctggtatgaaccgcgttgttg
gcgaccacatgggtatgctggcgactgtgatgaacggtcttgcgatgcgtgatgcactgc
accgtgcttacgttaacgctcgcgtgatgtctgcgattcctctaaaaggtgtatgtgacg
attacaactgggcagacgcaatccgtgaacttcgtcaaggtcgtgtggtgatcttctcgg
ctggtacaggtaacccgttcttcacaacagactcagcggcatgtctacgtggtatcgaaa
tcgaagcggatgttgtactaaaagcaacaaaagtggatggcgtatttacagctgacccag
tagcaaacccagacgcagagctgtatgata-agctttcttacgctgaagttcttgataaa
gaactgaaagtgatggacg-----------------------------------------
------------------------------------------------------------
------------------------------------------------------------
------------------------------------------------------------
------------------------------------------------------------
------------------------------------------------------------
------------------------------------------------------------
------------------------------------------------------------
------------------------------------------------------------
---ttcggcaaaggctctatcatgcgccttggtgataaccgcgcaatggatgtagaaaca
atctctacaggctcactttctctagatatcgcattaggtgctggtggtctgccaatgggc
cgtatcgtagaggtttatggtccagagtcgtcaggtaaaactacgttgactctagagctt
atcgcagcagcgcaacgcgaaggtaaaacttgtgcgtttatcgatgcagaacacgcgctt
gatcctgtttacgcgaaaaagctgggtgttgatattgatgcgttgcttgtttctcagcca
gatacaggtgaacaagcacttgaaatttgtgacgcattagcgcgttcaggtgccatcgat
gtaatggtggtggactcggtagcagcattaacacctaaagcggaaatcgaaggcgaaatg
ggcgacagccacatgggtcttcaagcgcgtatgctttctcaagcaatgcgtaagctgaca
ggtaacctaaaacaatctaactgtatgtgtatcttcatcaaccaaatccgtatgaagatt
ggtgtgatgtttggtaaccctgaaaccacaacaggtggtaacgcactgaaattctacgcg
tctgttcgtcttgatatccgtcgtactggttctatcaaagaaggcgacgaagtcgtgggt
aacgaaacccgtattaaagtggttaagaacaagattgctgcaccgtttaaacaagcggaa
actcagatcctatatggtcagggctttaaccgtgaaggtgagctgattgacctaggtgta
ag----------------------------------------------------------
------------------------------------------------------------
------------------------------------------------------------
------------------------------------------------------------
-------------aatttcttaagccacgtcttgttgacatcgaacaagttagcacgact
cacgcaaaagtaactcttgagccattagagcgtggctttggtcacactctaggtaatgca
cttcgccgcattcttctatcttctatgccaggttgcgcagttacagaagtagagattgaa
ggcgttctacacgaatacagcactaaagaaggtgttcaggaagatattcttgaagttctt
ctaaacctaaaaggtttggctgtgcgcgttgccgaaggcaaagatgaagtgtttattacg
ctgaataaatcaggctcgggccctgtggttgcaggtgacatcacccatgatggtgatgta
gagatcgctaacccagaacacgttatttgtcacctaacggatgacaacgctgagatcgct
atgcgtatcaaagttgaacgtggtcgtggttacgttccagcttctgctcgcatccatact
gaagaagatgagcgtcctattggtcgcctactggttgacgctacatacagtccagtagac
aagattgcttactctgttgaagcagctcgtgtagagcagcgtacagacttagacaagctt
gttatcgacatggagacgaacggaactctagaccctgaggaagcaattcgtcgcgcagca
actattcttgctgagcaacttgatgcgttcgtagatcttcgtgatgtacgtgtacctgag
gagaaggaagagaagccagaattcgatccgatcctactgcgtcctgtagacgatcttgaa
ctaacagttcgctctgctaactgtttgaaagcagaagcgattcactacatcggtgatctt
gtacagcgtactgaggttgagctacttaaaacgcctaaccttggtaaaaaatctcttaca
gagattaaagacgtacttgcatcacgtggtctttctctgggcat----------------
------------------------------------------------------------
------------------------------------------------------------
------------------------------------------------------------
------------------------------------------------------------
------------------------------------------------------------
------------------------------------------------------------
------------------------------------------------------------
----------------------------------------------aacgtgtagtattt
aacgagattacaaaaaacgcgattcagcaagctttccagagccctggtgagctaagtatg
gatggcgttaatgcacaacaagcacgtcgtttcatggaccgtgttgttggctttatggtt
tctccgctgctttggaaaaaagtggcacgtggcttgtctgctggtcgagtacagtctgtt
gcagtgaagttactggttgagcgtgagcgtgaaatcaaagcatttgttccagaagagttc
tgggatatccacgctgacactaaaacggcagataaaaccgatttccgtctgcaagtggct
caaaaagacggtgttgcatttaaacccgttaatgaagcagaaaccaaatctgcacttgca
gtgctagaaaatgcagcttacgaagtctgtaaacgcgaagaccgcccgacatctagcaaa
ccctctgcaccgtttattacgtcgacactgcagcaagcggcaagcacgcgtcttggctat
ggtgtaaagaaaaccatgatgttggcgcagcgcttgtatgaagcgggttacattacctat
atgcgtacagactcgaccaacttgagcgcggaagctgttgaaaccgttcgcgaatttatt
ggtagtgaatttggcgatgcttacttgcctgcaaaagcgaatgtgtacggcagcaaagaa
g-----------------------------------------------------------
------------------------------------------------------------
------------------------------------------------------------
------------------------------------------------------------
------------------------------------------------------------
------------------------------------------------------------
------------------------------------------------------------
------------------------------------------------------------
------------------------------------------------------------
------------------------------------------------------------
------------------------------------------------------------
------------------------------------------------------------
------------------------------------------------------------
------------------------------------------------------------
------------------------------------------------------------
------------------------------------------------------------
------------------------------------------------------------
------------------------------------------------------------
------------------------------------------------------------
------------------------------------------------------------
------------------------------------------------------------
------------------------------------------------------------
------------------------------------------------------------
------------------------------------------------------------
------------------------------------------------------------
------------------------------------------
>EX25
atgtttgaaccgatgatggaaatgtctgacgatgcagtaatcaaggtcgttggggttggt
ggcggcggtggtaacgccgttgaacacatggtgcgtgaatccatcgaaggtgtggaattc
atcagcgtcaacactgatgcgcaagcacttcgtaagacaagcgttggcaatgttattcag
atcggtggcgatatcaccaaaggtctgggtgcaggtgctaatccacaggttggccgtgac
gcagctctcgaagacagagatagaattaaagattccctaactggcgccgatatggtgttt
atcgcagctggtatgggtggcggtacaggtactggtgcagcacctgttattgctgaagta
gctaaagagcttggcattctaactgtcgcggtagtgacaaaaccgttcagctttgaaggc
aaaaagcgtttggcgttcgctgagcaaggtatcgatgagctgtctaagcacgttgactct
ttgattacgattccaaacgaaaagctgcttaaagtacttggccgtggtgtcacgctacta
gaagcttttgcaagtgcgaacgacgttcttaagaacgcagttcaaggcattgcagagcta
attactcgccctggcatgatcaacgtcgactttgcggacgtaagaacagtaatgtctgaa
atgggtcacgcgatgatgggcagcggtattgctaaaggcgaagatcgtgctgaagaagcg
gctgaaatggcaatttctagcccacttctggaagacatcgatctagcgggcgctcgtggt
gttcttgtcaatattactgcaggtctggatatgcgtcttgacgagtttgagacggttggt
aatacagtgaaagcatttgcttctgacaatgcaactgttgttatcggtacttctctagac
ccagatatgacggacgaaatccgcgtaacagttgtagcgacaggtattggcaatgagaaa
aaaccagatatcacgctagt----------------------------------------
------------------------------------------------------------
------------------------------------------------------------
------------------------------------------------------------
------------------------------------------------------------
------------------------------------------------------------
------------------------------------atgactatcaaagtaggtattaac
ggttttggccgtatcggtcgtttcgtattccgtgcagcgcaagagcgtgctgacatcgaa
gttgtaggtatcaacgaccttatcgacgtagattacatggcatacatgcttaagtacgac
tcaactcacggccgtttcaacggtactgttgaagttgaaggcggtaacctaatcgttaac
ggtaaaactgtacgtgttactgcagagcgcaacccagcggaccttaagtgggacgaaatc
ggtgttgacgttgttgcagaagcaactggtcttttcctaactgacgagactgcacgtaag
cacatcgaagctggcgcgaagaaagttgttctaactggtccttcaaaagacgctactcca
atgttcgtaatgggcgttaaccacgcgacttacgctggtcaagacatcgtttctaacgct
tcttgtactactaactgtctagcgcctatcgctaaagttcttaacgacaagttcggtatc
gaatctggtcttatgactacagttcacgctactacagcaactcaaaaaactgtagacggt
ccttctgctaaagactggcgcggtggtcgtggtgcttctcaaaacatcatcccatcttca
actggtgctgctaaagctgtaggcgttgttcttccagaactaaacggcaaactaactggt
atggctttccgcgtaccaacagctaacgtttctgtagttgacctaacagttaacctaaaa
gaaggtgcatcttacgaagctatctgtgcagcaatgaaagaagcttctgaaggcgagcta
aaaggtgttctaggttacactgaagatgcagtagtatctcaagacttcatcggtgaagtt
caaacttctgtattcgatgctaaagctggtatcgctctaactgataacttcgttaaagtt
gtatcttggtacgacaacgaaatcggttactcaaacaaagttctagacctaatcgctcac
atctctaagtaa-----------ttacgattcatcgagtattaaggtactgaagggtctg
gatgcggtacgtaagcgtccaggaatgtacatcggcgatacggacgacggcaccggcctt
caccacatggttttcgaggtggtggataactcaattgatgaagcgttggcaggtcactgt
aaagacatcgttgtgacaattcatgaggataactcggtttccgttagcgatgatggtcgt
ggcattccaacagaaatccactcagaggaaaatgtctctgcagcagaagtaatcatgacg
gtacttcacgcgggtggtaagttcgacgataactcatacaaagtatcgggtggtcttcac
ggggtaggtgtttcagtggtaaacgctctatctgagaaagttgagctgacgattcatcgt
ggtggccatatccatacgcaaacctaccgccatggtgagcctcaagcgccactagccgtt
gtgggtgatacggataaaaccggtacacaaattcgtttctggccaagtgccgagacgttc
tctaacactg---agtttcactatgacattctggcgaaacgcctgcgtgaactgtcattc
ctgaactctggtgtgtcgatcaaattggttgatgaacgtgaagcggacaaacatgatcac
ttcatgtatgaaggtggtattcaagcgttcgttgatcacctaaacaccaacaaaacgcca
atcatcgaaaaaatcttccactttaactctgagcgt---gaagacggcatttcagttgaa
gtggcgatgcaatggaacgatggtttccaagagaatatcttctgttttaccaacaatatc
ccacagcgtgatggtggtactcaccttgctggtttccgtgctgcgttaacacgtacattg
aacagctttatggataaagaaggtttctctaagaaagcaaaaac---agcgacttcaggc
gacgatgcgcgtgaaggtctaactgcggttgtttcggtgaaagtgcctgatcctaagttc
tcaagccaaacaaaagacaaactggtttcttctgaagtgaaatcagctgttgagtctgca
atgggtgaaaaactgtctgagttcctgattg--------------agaacccgacagaag
cgaagatggtttgttcgaaaatcatcgatgcagcacgtgctcgtgaagcagcgcgtaaag
ctcgtgaaatgacgcgccgtaaaggtgcactagacctagctggccttccaggtaaacttg
cagactgtcaggaaaaagatccggcactctctgaactatacatagtggagggtgattcgg
caggcggctccgcaaaacaaggccgtaatcgtaagaaccaagcaatcctaccgctaaaag
gtaagattcttaacgtagaaaaagcacgtttcgacaagatgctatcttcccaagaagtag
caacactgatcaccgcactaggttgtggtatcggtcgtgacgagtacaacccggacaagc
ttcgttaccacaacatcatcatcatgaccgatgccgatgtcgatggttcgcacatccgta
cgctactattgaccttcttctaccgtcaaatgccagagcttatcgagcgtggttacgtgt
acatcgctcagccaccactttacaaagtgaaaaaaggcaaacaagagcagtacatcaaag
acgaagaagcgatgaaccaataccaagtatcattggctctggataatgcatcgctacacg
taaacgcagaagcaccagcattggcaggtgaagcactagagaagcttgttcaacagtaca
atgcg-------------------------------------------------------
------------------------------------------------------------
------------------------------------------------------------
------------------------------------------------------------
------------------------------------------------------------
------------------------------------------------------------
------------------------------------------------------------
------------------------------------------------------------
------------------------------------------------------------
------------------------------------------------------------
-----------------------------------------------------atgttta
agaaacttcgtggcatgttttctaacgatctatctatcgatttaggtacagccaacactc
taatttacgtaaaagggcaaggaattgtccttgatgaaccttctgtagttgctattcgtc
aagatcgtgtaggttctgcaaaaagcgttgctgcagtcggtcacgcagcaaaacagatgc
ttggtcgtacacctggcaacatttccgctatccgcccaatgaaagacggcgtaatcgctg
atttctacgtaaccgaaaaaatgcttcagcactttatcaaacaagtgcatgacaacagca
tcctaaagccaagcccacgtgttcttgtttgtgttccttgtggttctacccaagttgagc
gtcgcgcaattcgtgaatcagctctcggtgctggcgcgcgtgaagtttacctaatcgacg
agccaatggcggcagcaattggtgcaggcctgcgcgtgtctgagccgactggttcaatgg
tggtagatatcggtggtggtacaactgaagttgccgttatctctctaaacggtgtggttt
actcatcgtctgtacgtatcggtggtgaccgctttgatgaagcggtaattaactacgtac
gtcgtaactacggcagcttgattggtgaagccacggctgaaaagatcaaacacgaaatcg
gttctgcttaccctggtgatgaagttcaagagattgaagttcgcggtcgtaaccttgcag
agggtgtaccacgcagctttagcttgaactcaaacgagatcttagaagcgcttcaagagc
cgttatctggcattgtatcagcagtcatggttgcactagaacagtgtccaccggagcttg
cttcagacatttctgaaaatggtatggttctaaccggtggcggtgcgctactgaaagatc
tcgatcgactattaatggaagaaaccggtatccctgtggttatcgcggaagacccactaa
cgtgtgttgcgcgtggtggcggtaaagcactagaaatgatcgacatgcacggtggcgatc
tgttctctgaagaataa-----atgactacgaaccctaaaccagcgtatcaacgtattct
attaaaactgagtggtgaagctctt-caaggtgaagacggttttggtattgatcctgcgg
tccttgatcgcatggcacaagaagttaaagaactggttgaactgggtgttcaggttggtg
tagttatcggtggcggtaacttgttccgtggtgcaggccttgctgaagctggtatgaacc
gcgtagttggtgaccacatgggtatgcttgctacagtaatgaatggcctagcgatgcgcg
atgctcttcaccgcgcatacgtgaatgcgcgcgttatgtctgccattcctctaaaaggcg
tatgtgacgactataattgggctgatgcgatccgtgagcttcgccaaggccgtgttgtca
tcttctctgctggtacgggtaacccgttctttacaacggattctgctgcttgcctacgtg
gtattgaaatcgaagcggatgttgtactaaaagcgacgaaagttgatggtgtatttactg
ctgaccctgtagcaaacccagacgcagagctgtatgata-agctatcttacgcagaagtt
ctggataaagagctgaaagtgatggacttggcggcgtttacgctagctcgtgaccacaaa
atgccaatccgcgtatttaacatgaacaagccaggcgcactacgtcgcgtggttatgggc
gaagcagaaggcacgctaatcaacgaataa------------------------------
------------------------------------------------------------
------------------------------------------------------------
------------------------------------------------------------
------------------------------------------------------------
------------------------------------------------------------
---------------atggacgagaacaaacagaaagcgctcgccgctgcgctaggtcaa
attgaaaagcaattcggtaaaggctctatcatgcgccttggtgataaccgagcaatggac
gtagaaaccatctcaacaggctctctttctcttgatatcgctttgggtgcaggtggtctg
ccaatgggtcgtatcgtagaagtctacggtccagaatcttcaggtaaaacaacactaacg
cttgagcttatcgctgctgcgcaacgtgaaggtaaaacttgtgcgtttatcgatgcagag
cacgctctggatcctgtctacgcgaagaaacttggtgttgatatcgatgcgctcttggtt
tctcagccagacactggtgagcaagcactagagatttgtgatgcactagctcgctctggc
gctatcgacgtaatggttgttgactcagttgcggcgctaacaccaaaagcagaaattgaa
ggcgaaatgggcgacagccacatgggtctgcaagcacgtatgctttctcaagcgatgcgt
aagctaacaggtaacctaaaacagtctaactgtatgtgtatcttcattaaccaaatccgt
atgaagattggtgtgatgttcggtaacccagaaacgaccacgggtggtaacgcacttaaa
ttctacgcttctgttcgtcttgatattcgtcgtactggcgcaatcaaagaaggtgacgaa
gtcgttggtaacgaaactcgcatcaaagtagttaagaacaagattgctgcaccgtttaaa
gaagccaatacgcaaatcatgtacggccaaggctttaaccgcgaaggtgagctggtagat
ctaggtgtgaagcacaagctggttgaaaaggctggtgcttggtacagctaccaaggcgat
aagattggtcaaggtaaagcgaacgcg---------------------------------
------------------------------------------------------------
------------------------------------------------------------
---atgcagggttctgtaacagaatttcttaagccacgtctagttgacatcgaacaaatc
agctcgactcacgcaaaagtaactcttgagccattagagcgtggctttggtcatactctg
ggtaatgcacttcgccgcattcttctatcttctatgcctggttgtgcagtgacagaagta
gaaatcgaaggcgtacttcacgagtacagcactaaagaaggtgtacaagaagatattctt
gaaatccttctaaaccttaaaggtttggcagtgcgtgttgctgaaggcaaagatgaagtg
ttcattactttgaacaaatcaggctcgggccctgtggttgcaggtgacatcacccatgat
ggtgatgtagagatcgctaaccctgaacacgttatttgtcacctaacggatgacaacgct
gaaatcgcaatgcgtattaaagtagaacgtggtcgtggttatgttccagcttctgcgcgt
atccataacgaagaagacgagcgtccaatcggtcgcctactagtagatgctacttacagc
ccagtagacaaaattgcctacgctgtagaagcagctcgtgtagaacagcgcactgatcta
gacaagcttgttatcgatatggaaacaaacggtactctagaacctgaggaagcaatccgt
cgtgcagctacaatcctagctgaacaattggatgcattcgtagatcttcgtgatgtacga
gttcctgaggagaaagaagagaagccagaattcgatccgatcctactgcgtcctgtagac
gatcttgaactaacagttcgctctgctaactgtctgaaagcagaagcgattcactacatc
ggtgatctagtacaacgtactgaggttgagctacttaaaacgcctaaccttggtaaaaaa
tctcttactgagattaaagacgtacttgcgtcacgtggtctgtctctgggcatgcgccta
gaaaactggccacctgcatcaatcgctgaagattaa------------------------
------------------------------------------------------------
------------------------------------------------------------
------------------------------------------------------------
------------------------------------------atggggattaacccatat
catgactgggaagcgaattaccaaatccttccaggcaaagaaaaagttgtcaacgaacta
caaaaactcgccaaagacgcagattgcgtttatctcgcaaccgacttggaccgcgaaggg
gaagcaatcgcatggcaccttcgtgagatcatcggtggcgatgaagagcgatacaaacgt
gtagtttttaacgaaattacgaaaaacgcgatccaacaagctttccaaacacctggagag
ctgaacatggatggtgttaatgcccaacaagcgcgtcgcttcatggaccgtgtcgttggt
tttatggtttcacctctactttggaaaaaagtggctcgtggtttatctgctggtcgcgtg
cagtctgttgcggtgaaactattagttgagcgtgagcgtgagattaacgcgtttgtacca
gaagaattctgggatattcatgcgaatacgaaaacgaaagacaaagcggactttaaacta
cttgttgctcagaaagatggttctgcgtttaagccagttaatgaggcagaaaccaaagca
gcgatgtctgtgcttgagaatgcaagttacgaagtatgtaagcgtgaagatcgcccgacg
aagagcaagccttcagcaccttacatcacctctacgcttcaacaggcagcgagtacacgt
cttggctacggcgtgaaaaagaccatgatgctagctcagcgcctctatgaggccggttat
atcacttatatgcgtacggactcgactaacctaagtgccgaggctgtggacgctgtacgt
gattttattggttctgagtttggtgataagtatttaccagcgaaaccgctgacgtatggc
agtaaagaaggggcacaggaagcgcacgaagcgatccgtccttcaaatgtgggtgttaaa
gcggaagacctgcaaggtgtcgatgctgatgcgcacaaactttacgctttgatttggaat
cagtttgtcgcgtgtcaaatgacaccagcagaatacgattcaacaaccatcagcgtaaaa
gcagcagaatacacgcttaaagcgaaaggccgtatccttaaatttgacggctggactcgt
gtacaacgtccaatgggcaaaa---acgaggatacaatccttcctgcggtacaacttggc
gataagctaagcttagagtcacttgaccctaaacagcactttacaaagccacctgcgcgc
tacactgaagcagcactggttaaagagctggaaaaacgaggtattggtcgtccttcgact
tatgcatcgatcatttctacgattcaagatcgtggttacgtaaaagttgatcagcgtcgt
ttctacgccgaaaaaatgggcgaaattgttaccgaccgccttgatgacagctttaacgat
ttaatgaactacgacttcaccgcccgcatggaacagaaactggaccaaatcgctgaaggt
gaagtgaactggaaagcagtgctagataacttctttgctgatttcactggcgatcttgaa
aaagcggaattggatgagtcagaaggcggtatgaagctaaaccatatcgtcatgacggat
atcgaatgtccgacgtgtagccgtccaatgggtatccgtactgcttcgacaggtgtgttc
ttaggctgttctggttacgcgttaccaccaaaagagcgttgtaagacaaccatcaacttg
ggtgacgaagaaggtattattaacgttttagaag---aagacgttgaaacggccgcgctt
cgtgctaaaaagcgttgtccgatctgtgaaacggcgatggatgcgtacctgattgatgac
aagcgtaagatgcatgtttgtggtaataacccgaactgtgaaggctaccttgttgaatac
ggtgagttcaaagtcaaaggctatgatggtccagttgttgaatgtgacaaatgtggctct
gatatggtgcttaagaacggtcgctttggtaaatacatggactgtacgagtgaaacgtgt
aagaacactcgtaagattctgaagaatggcgaagtcgcgccaccgaaagaagatcctgtt
catttccccgagttgccttgtg---aaaactcagatgcgtatttcgtacttcgtgatggt
gcttcaggtctatttatggcggcaagcaacttcccgaaatcgcgcgagacacgtgctcct
ttggttgctgaactggcacgttttgaagagcgtttacctgagaagttcaaatacctagcg
accgcaccgcaagaagatcctgatggtcgtcctgcagttgtacgctttagtcgcaaaaca
aaagagaactacgttcgttcggaagagaacggcaaaccatctggttggacagcgctcttt
gttgaaggtaagtggg-----------------------------------atgtttgaa
ccgatgatggaaatgtctgacgatgcagtaatcaaggtcgttggggttggtggcggcggt
ggtaacgccgttgaacacatggtgcgtgaatccatcgaaggtgtggaattcatcagcgtc
aacactgatgcgcaagcacttcgtaagacaagcgttggcaatgttattcagatcggtggc
gatatcaccaaaggtctgggtgcaggtgctaatccacaggttggccgtgacgcagctctc
gaagacagagatagaattaaagattccctaactggcgccgatatggtgtttatcgcagct
ggtatgggtggcggtacaggtactggtgcagcacctgttattgctgaagtagctaaagag
cttggcattctaactgtcgcggtagtgacaaaaccgttcagctttgaaggcaaaaagcgt
ttggcgttcgctgagcaaggtatcgatgagctgtctaagcacgttgactctttgattacg
attccaaacgaaaagctgcttaaagtacttggccgtggtgtcacgctactagaagctttt
gcaagtgcgaacgacgttcttaagaacgcagttcaaggcattgcagagctaattactcgc
cctggcatgatcaacgtcgactttgcggacgtaagaacagtaatgtctgaaatgggtcac
gcgatgatgggcagcggtattgctaaaggcgaagatcgtgctgaagaagcggctgaaatg
gcaatttctagcccacttctggaagacatcgatctagcgggcgctcgtggtgttcttgtc
aatattactgcaggtctggatatgcgtcttgacgagtttgagacggttggtaatacagtg
aaagcatttgcttctgacaatgcaactgttgttatcggtacttctctagacccagatatg
acggacgaaatccgcgtaacagttgtagcgacaggtattggcaatgagaaaaaaccagat
atcacgctagt-------------------------------------------------
------------------------------------------------------------
------------------------------------------------------------
------------------------------------------------------------
------------------------------------------------------------
------------------------------------------------------------
---------------------------atgactatcaaagtaggtattaacggttttggc
cgtatcggtcgtttcgtattccgtgcagcgcaagagcgtgctgacatcgaagttgtaggt
atcaacgaccttatcgacgtagattacatggcatacatgcttaagtacgactcaactcac
ggccgtttcaacggtactgttgaagttgaaggcggtaacctaatcgttaacggtaaaact
gtacgtgttactgcagagcgcaacccagcggaccttaagtgggacgaaatcggtgttgac
gttgttgcagaagcaactggtcttttcctaactgacgagactgcacgtaagcacatcgaa
gctggcgcgaagaaagttgttctaactggtccttcaaaagacgctactccaatgttcgta
atgggcgttaaccacgcgacttacgctggtcaagacatcgtttctaacgcttcttgtact
actaactgtctagcgcctatcgctaaagttcttaacgacaagttcggtatcgaatctggt
cttatgactacagttcacgctactacagcaactcaaaaaactgtagacggtccttctgct
aaagactggcgcggtggtcgtggtgcttctcaaaacatcatcccatcttcaactggtgct
gctaaagctgtaggcgttgttcttccagaactaaacggcaaactaactggtatggctttc
cgcgtaccaacagctaacgtttctgtagttgacctaacagttaacctaaaagaaggtgca
tcttacgaagctatctgtgcagcaatgaaagaagcttctgaaggcgagctaaaaggtgtt
ctaggttacactgaagatgcagtagtatctcaagacttcatcggtgaagttcaaacttct
gtattcgatgctaaagctggtatcgctctaactgataacttcgttaaagttgtatcttgg
tacgacaacgaaatcggttactcaaacaaagttctagacctaatcgctcacatctctaag
taa-----------ttacgattcatcgagtattaaggtactgaagggtctggatgcggta
cgtaagcgtccaggaatgtacatcggcgatacggacgacggcaccggccttcaccacatg
gttttcgaggtggtggataactcaattgatgaagcgttggcaggtcactgtaaagacatc
gttgtgacaattcatgaggataactcggtttccgttagcgatgatggtcgtggcattcca
acagaaatccactcagaggaaaatgtctctgcagcagaagtaatcatgacggtacttcac
gcgggtggtaagttcgacgataactcatacaaagtatcgggtggtcttcacggggtaggt
gtttcagtggtaaacgctctatctgagaaagttgagctgacgattcatcgtggtggccat
atccatacgcaaacctaccgccatggtgagcctcaagcgccactagccgttgtgggtgat
acggataaaaccggtacacaaattcgtttctggccaagtgccgagacgttctctaacact
g---agtttcactatgacattctggcgaaacgcctgcgtgaactgtcattcctgaactct
ggtgtgtcgatcaaattggttgatgaacgtgaagcggacaaacatgatcacttcatgtat
gaaggtggtattcaagcgttcgttgatcacctaaacaccaacaaaacgccaatcatcgaa
aaaatcttccactttaactctgagcgt---gaagacggcatttcagttgaagtggcgatg
caatggaacgatggtttccaagagaatatcttctgttttaccaacaatatcccacagcgt
gatggtggtactcaccttgctggtttccgtgctgcgttaacacgtacattgaacagcttt
atggataaagaaggtttctctaagaaagcaaaaac---agcgacttcaggcgacgatgcg
cgtgaaggtctaactgcggttgtttcggtgaaagtgcctgatcctaagttctcaagccaa
acaaaagacaaactggtttcttctgaagtgaaatcagctgttgagtctgcaatgggtgaa
aaactgtctgagttcctgattg--------------agaacccgacagaagcgaagatgg
tttgttcgaaaatcatcgatgcagcacgtgctcgtgaagcagcgcgtaaagctcgtgaaa
tgacgcgccgtaaaggtgcactagacctagctggccttccaggtaaacttgcagactgtc
aggaaaaagatccggcactctctgaactatacatagtggagggtgattcggcaggcggct
ccgcaaaacaaggccgtaatcgtaagaaccaagcaatcctaccgctaaaaggtaagattc
ttaacgtagaaaaagcacgtttcgacaagatgctatcttcccaagaagtagcaacactga
tcaccgcactaggttgtggtatcggtcgtgacgagtacaacccggacaagcttcgttacc
acaacatcatcatcatgaccgatgccgatgtcgatggttcgcacatccgtacgctactat
tgaccttcttctaccgtcaaatgccagagcttatcgagcgtggttacgtgtacatcgctc
agccaccactttacaaagtgaaaaaaggcaaacaagagcagtacatcaaagacgaagaag
cgatgaaccaataccaagtatcattggctctggataatgcatcgctacacgtaaacgcag
aagcaccagcattggcaggtgaagcactagagaagcttgttcaacagtacaatgcg----
------------------------------------------------------------
------------------------------------------------------------
------------------------------------------------------------
------------------------------------------------------------
------------------------------------------------------------
------------------------------------------------------------
------------------------------------------------------------
------------------------------------------------------------
------------------------------------------------------------
------------------------------------------------------------
--------------------------------------------atgtttaagaaacttc
gtggcatgttttctaacgatctatctatcgatttaggtacagccaacactctaatttacg
taaaagggcaaggaattgtccttgatgaaccttctgtagttgctattcgtcaagatcgtg
taggttctgcaaaaagcgttgctgcagtcggtcacgcagcaaaacagatgcttggtcgta
cacctggcaacatttccgctatccgcccaatgaaagacggcgtaatcgctgatttctacg
taaccgaaaaaatgcttcagcactttatcaaacaagtgcatgacaacagcatcctaaagc
caagcccacgtgttcttgtttgtgttccttgtggttctacccaagttgagcgtcgcgcaa
ttcgtgaatcagctctcggtgctggcgcgcgtgaagtttacctaatcgacgagccaatgg
cggcagcaattggtgcaggcctgcgcgtgtctgagccgactggttcaatggtggtagata
tcggtggtggtacaactgaagttgccgttatctctctaaacggtgtggtttactcatcgt
ctgtacgtatcggtggtgaccgctttgatgaagcggtaattaactacgtacgtcgtaact
acggcagcttgattggtgaagccacggctgaaaagatcaaacacgaaatcggttctgctt
accctggtgatgaagttcaagagattgaagttcgcggtcgtaaccttgcagagggtgtac
cacgcagctttagcttgaactcaaacgagatcttagaagcgcttcaagagccgttatctg
gcattgtatcagcagtcatggttgcactagaacagtgtccaccggagcttgcttcagaca
tttctgaaaatggtatggttctaaccggtggcggtgcgctactgaaagatctcgatcgac
tattaatggaagaaaccggtatccctgtggttatcgcggaagacccactaacgtgtgttg
cgcgtggtggcggtaaagcactagaaatgatcgacatgcacggtggcgatctgttctctg
aagaataa-----atgactacgaaccctaaaccagcgtatcaacgtattctattaaaact
gagtggtgaagctctt-caaggtgaagacggttttggtattgatcctgcggtccttgatc
gcatggcacaagaagttaaagaactggttgaactgggtgttcaggttggtgtagttatcg
gtggcggtaacttgttccgtggtgcaggccttgctgaagctggtatgaaccgcgtagttg
gtgaccacatgggtatgcttgctacagtaatgaatggcctagcgatgcgcgatgctcttc
accgcgcatacgtgaatgcgcgcgttatgtctgccattcctctaaaaggcgtatgtgacg
actataattgggctgatgcgatccgtgagcttcgccaaggccgtgttgtcatcttctctg
ctggtacgggtaacccgttctttacaacggattctgctgcttgcctacgtggtattgaaa
tcgaagcggatgttgtactaaaagcgacgaaagttgatggtgtatttactgctgaccctg
tagcaaacccagacgcagagctgtatgata-agctatcttacgcagaagttctggataaa
gagctgaaagtgatggacttggcggcgtttacgctagctcgtgaccacaaaatgccaatc
cgcgtatttaacatgaacaagccaggcgcactacgtcgcgtggttatgggcgaagcagaa
ggcacgctaatcaacgaataa---------------------------------------
------------------------------------------------------------
------------------------------------------------------------
------------------------------------------------------------
------------------------------------------------------------
------------------------------------------------------------
------atggacgagaacaaacagaaagcgctcgccgctgcgctaggtcaaattgaaaag
caattcggtaaaggctctatcatgcgccttggtgataaccgagcaatggacgtagaaacc
atctcaacaggctctctttctcttgatatcgctttgggtgcaggtggtctgccaatgggt
cgtatcgtagaagtctacggtccagaatcttcaggtaaaacaacactaacgcttgagctt
atcgctgctgcgcaacgtgaaggtaaaacttgtgcgtttatcgatgcagagcacgctctg
gatcctgtctacgcgaagaaacttggtgttgatatcgatgcgctcttggtttctcagcca
gacactggtgagcaagcactagagatttgtgatgcactagctcgctctggcgctatcgac
gtaatggttgttgactcagttgcggcgctaacaccaaaagcagaaattgaaggcgaaatg
ggcgacagccacatgggtctgcaagcacgtatgctttctcaagcgatgcgtaagctaaca
ggtaacctaaaacagtctaactgtatgtgtatcttcattaaccaaatccgtatgaagatt
ggtgtgatgttcggtaacccagaaacgaccacgggtggtaacgcacttaaattctacgct
tctgttcgtcttgatattcgtcgtactggcgcaatcaaagaaggtgacgaagtcgttggt
aacgaaactcgcatcaaagtagttaagaacaagattgctgcaccgtttaaagaagccaat
acgcaaatcatgtacggccaaggctttaaccgcgaaggtgagctggtagatctaggtgtg
aagcacaagctggttgaaaaggctggtgcttggtacagctaccaaggcgataagattggt
caaggtaaagcgaacgcg------------------------------------------
------------------------------------------------------------
------------------------------------------------------atgcag
ggttctgtaacagaatttcttaagccacgtctagttgacatcgaacaaatcagctcgact
cacgcaaaagtaactcttgagccattagagcgtggctttggtcatactctgggtaatgca
cttcgccgcattcttctatcttctatgcctggttgtgcagtgacagaagtagaaatcgaa
ggcgtacttcacgagtacagcactaaagaaggtgtacaagaagatattcttgaaatcctt
ctaaaccttaaaggtttggcagtgcgtgttgctgaaggcaaagatgaagtgttcattact
ttgaacaaatcaggctcgggccctgtggttgcaggtgacatcacccatgatggtgatgta
gagatcgctaaccctgaacacgttatttgtcacctaacggatgacaacgctgaaatcgca
atgcgtattaaagtagaacgtggtcgtggttatgttccagcttctgcgcgtatccataac
gaagaagacgagcgtccaatcggtcgcctactagtagatgctacttacagcccagtagac
aaaattgcctacgctgtagaagcagctcgtgtagaacagcgcactgatctagacaagctt
gttatcgatatggaaacaaacggtactctagaacctgaggaagcaatccgtcgtgcagct
acaatcctagctgaacaattggatgcattcgtagatcttcgtgatgtacgagttcctgag
gagaaagaagagaagccagaattcgatccgatcctactgcgtcctgtagacgatcttgaa
ctaacagttcgctctgctaactgtctgaaagcagaagcgattcactacatcggtgatcta
gtacaacgtactgaggttgagctacttaaaacgcctaaccttggtaaaaaatctcttact
gagattaaagacgtacttgcgtcacgtggtctgtctctgggcatgcgcctagaaaactgg
ccacctgcatcaatcgctgaagattaa---------------------------------
------------------------------------------------------------
------------------------------------------------------------
------------------------------------------------------------
---------------------------------atggggattaacccatatcatgactgg
gaagcgaattaccaaatccttccaggcaaagaaaaagttgtcaacgaactacaaaaactc
gccaaagacgcagattgcgtttatctcgcaaccgacttggaccgcgaaggggaagcaatc
gcatggcaccttcgtgagatcatcggtggcgatgaagagcgatacaaacgtgtagttttt
aacgaaattacgaaaaacgcgatccaacaagctttccaaacacctggagagctgaacatg
gatggtgttaatgcccaacaagcgcgtcgcttcatggaccgtgtcgttggttttatggtt
tcacctctactttggaaaaaagtggctcgtggtttatctgctggtcgcgtgcagtctgtt
gcggtgaaactattagttgagcgtgagcgtgagattaacgcgtttgtaccagaagaattc
tgggatattcatgcgaatacgaaaacgaaagacaaagcggactttaaactacttgttgct
cagaaagatggttctgcgtttaagccagttaatgaggcagaaaccaaagcagcgatgtct
gtgcttgagaatgcaagttacgaagtatgtaagcgtgaagatcgcccgacgaagagcaag
ccttcagcaccttacatcacctctacgcttcaacaggcagcgagtacacgtcttggctac
ggcgtgaaaaagaccatgatgctagctcagcgcctctatgaggccggttatatcacttat
atgcgtacggactcgactaacctaagtgccgaggctgtggacgctgtacgtgattttatt
ggttctgagtttggtgataagtatttaccagcgaaaccgctgacgtatggcagtaaagaa
ggggcacaggaagcgcacgaagcgatccgtccttcaaatgtgggtgttaaagcggaagac
ctgcaaggtgtcgatgctgatgcgcacaaactttacgctttgatttggaatcagtttgtc
gcgtgtcaaatgacaccagcagaatacgattcaacaaccatcagcgtaaaagcagcagaa
tacacgcttaaagcgaaaggccgtatccttaaatttgacggctggactcgtgtacaacgt
ccaatgggcaaaa---acgaggatacaatccttcctgcggtacaacttggcgataagcta
agcttagagtcacttgaccctaaacagcactttacaaagccacctgcgcgctacactgaa
gcagcactggttaaagagctggaaaaacgaggtattggtcgtccttcgacttatgcatcg
atcatttctacgattcaagatcgtggttacgtaaaagttgatcagcgtcgtttctacgcc
gaaaaaatgggcgaaattgttaccgaccgccttgatgacagctttaacgatttaatgaac
tacgacttcaccgcccgcatggaacagaaactggaccaaatcgctgaaggtgaagtgaac
tggaaagcagtgctagataacttctttgctgatttcactggcgatcttgaaaaagcggaa
ttggatgagtcagaaggcggtatgaagctaaaccatatcgtcatgacggatatcgaatgt
ccgacgtgtagccgtccaatgggtatccgtactgcttcgacaggtgtgttcttaggctgt
tctggttacgcgttaccaccaaaagagcgttgtaagacaaccatcaacttgggtgacgaa
gaaggtattattaacgttttagaag---aagacgttgaaacggccgcgcttcgtgctaaa
aagcgttgtccgatctgtgaaacggcgatggatgcgtacctgattgatgacaagcgtaag
atgcatgtttgtggtaataacccgaactgtgaaggctaccttgttgaatacggtgagttc
aaagtcaaaggctatgatggtccagttgttgaatgtgacaaatgtggctctgatatggtg
cttaagaacggtcgctttggtaaatacatggactgtacgagtgaaacgtgtaagaacact
cgtaagattctgaagaatggcgaagtcgcgccaccgaaagaagatcctgttcatttcccc
gagttgccttgtg---aaaactcagatgcgtatttcgtacttcgtgatggtgcttcaggt
ctatttatggcggcaagcaacttcccgaaatcgcgcgagacacgtgctcctttggttgct
gaactggcacgttttgaagagcgtttacctgagaagttcaaatacctagcgaccgcaccg
caagaagatcctgatggtcgtcctgcagttgtacgctttagtcgcaaaacaaaagagaac
tacgttcgttcggaagagaacggcaaaccatctggttggacagcgctctttgttgaaggt
aagtggg-----------------------------------
>Vorientalis_LMG7897T
--------------------------------------------agtcgttggagttggt
ggcggtggtggtaacgccgttgaacacatggtgcgtgagtccatcgaaggtgttgagttt
attagtattaacactgatgctcaggcacttcgtaaaaccagtgtgaatagtgttattcag
attggcggtgatatgactaaaggtctaggtgctggtgcgaaccctcaagtaggacgtgac
gcagctctcgaagatcgagatcgtattaaagaagagctcaacggtgccgatatggtattt
atcgcagctggtatgggcggtggtacaggtacaggtgcagctccggtaattgcagaagta
gcgaaagaactcggtattctgactgttgctgtagtaactaagccatttagctttgaaggt
aaaaagcgtttagcttttgctgagcaaggtattgaagagctttctaagcatgtggactcg
ctaattacgattccaaatgaaaagctgcttaaagtacttggccgtggaattactctacta
gaagcctttgctagtgcgaatgacgtattgaagaacgcggtacaaggtattgcggaactg
attactcgcccaggcatgattaacgtcgactttgcggacgtacggactgtaatgtcggaa
atgggtcatgcgatgatgggtagtggcgttgctaaaggcgaagatcgtgcggaagaagcg
gcagagatggcaatctca------------------------------------------
------------------------------------------------------------
------------------------------------------------------------
------------------------------------------------------------
------------------------------------------------------------
------------------------------------------------------------
------------------------------------------------------------
------------------------------------------------------------
------------------------------------------------------------
------------------------------------------------------------
------------------------------------------------------------
-------------------gtttcgttttccgtgcagcgcaagagcgtaacgacatcgaa
gtagtaggtattaacgacctaatcgacgtagagtacatggcatacatgcttaagtacgat
tcaactcacggccgtttcaacggtactgttgaagttgaaggtggtaacctaatcgttaac
ggtaaaactgtacgtgttactgcagaacgcaacccagaagaccttaagtgggacgcaatc
ggtgttgacgttgtagctgaagcaactggtcttttcctaacagacgagactgcacgtaag
cacatcactgctggcgcgaagaaagttgttctaactggtccttctaaagacgcaactcca
atgttcgttatgggcgtaaacgattcaacttacgctggtcaagacatcgtttctaacgct
tcttgtactactaactgtctagcacctgtagctaaagttcttaacgacaagttcggtatc
gaatctggtcttatgactacagttcacgcaactacagctactcaaaaaactgtagacggt
ccttcagctaaagactggcgcggtggtcgtggtgcttctcagaacatcatcccatcttca
actggtgctgctaaagcagtaggcgttgttcttccagaactaaacggccttctaactggt
atggctttccgcgtaccaactgctaacgtttctgtagttgacctaactgttaacctaaaa
gaagctgcatcttacgaagctatctgtgctgcaatgaaagaagcttctgaaggcgaacta
aaaggcgttctaggttacactgaagatcaagttgtatctcaagacttcatcggcgaagtt
caaacttcagtattcgacgctaaagctggtgttgctctaactgacaaattcg--------
------------------------------------------------------------
------------------------------------------------------------
------------------------------------------------------------
------------------------------------------------------------
------------------------------------------------------------
------------------------------------------------------------
------------------------------------------------------------
----------------------------------aaaaagtgacgctaaccatccatcgt
ggtggtcatacacacactcaaacataccatcatggtgagcctcaagcgccgctagctgtg
gttggcgatactgataaaaccggtacgcaaatccgtttctggccaagtggtgaaactttc
acaaatactg---agttccactacgatatcctagcaaaacgtctacgtgagctatcattc
ctaaactctggtgtttctatcatgctgaaagatgagcgtgaagaagacaagagcgaccac
ttcatgtttgaaggtggtattcaagcgttcgttgaccacctaaacaccaacaaaacacct
atcattgagaaaatcttccacttcgacttcgaacgt---gaagatggcatctcggttgaa
gtcgcgatgcagtggaacgacggcttccaagaaaacatctactgtttcaccaacaacatc
cctcaacgcgatggtggtactcacttagcgggtttccgtgcggctctgactcgtacactt
aataccttcatggacaaagaaggtttctcgaagaaagcgaagac---cgcgacatccggt
gatgatgcgcgtgaaggtctaacggctgttgtttcggtaaaagtgccagatcctaagttc
tcaagccaaactaaagacaagttggtttcttcagaagtgaaatcagcggttgaatcggca
atgggtgagaaactgtctgagttcctagttg--------------aaaacccgacagaag
cgaagatggtttgttctaagattatcgac-------------------------------
------------------------------------------------------------
------------------------------------------------------------
------------------------------------------------------------
------------------------------------------------------------
------------------------------------------------------------
------------------------------------------------------------
------------------------------------------------------------
------------------------------------------------------------
------------------------------------------------------------
------------------------------------------------------------
------------------------------------------------------------
------------------------------------------------------------
------------------------------------------------------------
------------------------------------------------------------
------------------------------------------------------------
------------------------------------------------------------
------------------------------------------------------------
------------------------------------------------------------
------------------------------------------------------------
------------------------------------------------------------
------------------------------------------------------------
-------------------------------------cgatttaggtactgccaacactc
ttatttacgttaaaggacagggtatcgtcctagacgagccttcagtagtcgctattcgcc
aagaccgtaaccgtgcgggcaaaagcgttgcagcggttggtcacgcagcaaaacaaatgc
tgggtcgtacgccagggaatatctcggcgatccgtcctatgaaagatggcgttattgctg
acttctacgtaaccgaaaaaatgctacagcacttcattaagcaagtgcatgacaacagtg
tattaaagccaagcccgcgtgttctagtgtgtgtaccttgtggttcaacacaagtagagc
gtcgtgcaatccgtgaatcagcgctaggtgctggtgcgcgtgaggtttacttgattgatg
agccaatggctgcagcaatcggtgctggcctacgcgtatctgagccaacaggttcaatgg
ttgtcgatatcggcggtggtacaacagaagtggcggtaatctcactaaacggtgtggttt
actcttcatctgtacgtattggtggtgaccgttttgatgaagcgatcatcaactatgtac
gtcgtaactacggcagcttgatcggtgaagcaacggctgaaaagatcaaacatgagattg
gttctgcatatccaggtgatgatgtagaagagatcgaagttcgcggtcgtaacctcgctg
aaggtgtgcctcgtagcttctgcctaaactcaaatgaaattcttgaagcgctacaagaac
ctctaacaggtattgtatcagctgtgatggttgcacttgagcaatgtccaccagagctag
cttcagacatctctgaaaacggtatggttctaactggtggtggtgcactactaaaagacc
ttgatcgtcttctaactgaagaaacaggcattccagttgttatcgctgaagatccactaa
cgtgtgtggctcgtg---------------------------------------------
-----------------------------------------------atcaacgtattct
gttaaaactgagtggtgaagctctttcaaggcgaagatggtttcggcattgatccagcgg
ttcttgatcgcatggcacaagaagtaaaagagttggttgaacttggtgttcaagttggtg
tggttatcggtggtggtaacctattccgcggtgcaggcctagccgaagcgggtatgaacc
gtgttgttggtgaccacatgggtatgctagcaacagtaatgaatggcctagccatgcgtg
atgctcttcaccgtgcatacgtgaacgctcgcgtaatgtcagcaattcctcttaaaggtg
tgtgtgacgattacaactgggctgacgctatccgcgaacttcgccaaggccgtgtagtga
ttttctctgcaggtactggtaacccgttctttactacagattctgctgcatgtttgcgcg
gtattgaaattgaagctgacgtagttctaaaagcgacaaaagtagatggcgtatttagcg
ctgaccctgtagcaaaccctgacgcagagctgtatgata-agctttcattcaatgcagtt
cttg--------------------------------------------------------
------------------------------------------------------------
------------------------------------------------------------
------------------------------------------------------------
------------------------------------------------------------
------------------------------------------------------------
------------------------------------------------------------
------------------------------------------------------------
------------------------------------------------------------
------------ttcggtaaaggttcaatcatgcgccttggtgataaccgcgcaatggac
gtagaaacaatctctactggttcactttctcttgatatcgcgctaggtgctggtggtctt
ccgatgggtcgtatcgtcgagatctacggtcctgaatcatcgggtaaaacgacgctaact
cttgagtgtatcgctgcggcgcaaaaacaaggcaaaacttgtgcgtttatcgatgctgag
cacgcacttgatccggtttacgcgaagaagcttggtgttgatattgatgcgcttcttgtt
tctcagccagatactggtgagcaagctctggaaatctgtgatgcactagctcgttcaggt
gctatcgacgttatggttattgactcggttgcggctctaacgcctaaagcggagattgaa
ggtgaaatgggcgacagccacatgggccttcaagcgcgtatgctttctcaagcaatgcgc
aagctaacaggtaacctaaagcaatctaactgtatgtgtatcttcatcaaccaaatccgt
atgaagattggtgtgatgttcggtaatccagaaacgacaaccggtggtaacgcacttaag
ttctacgcatcagttcgtcttgatattcgccgtactggttctatcaaagaaggtgatgag
gttgtcggtaacgaaactcgcattaaagttgtgaagaacaagattgctgcgccatttaaa
caagctgaaacacagattttgtatggccaaggtttcaaccgtgaaggtgagctaattgac
ctaggtgtaag-------------------------------------------------
------------------------------------------------------------
------------------------------------------------------------
------------------------------------------------------------
----------------------aatttcttaagccacgtcttgttgacatcgaacaagtt
agcacgactcacgcaaaagtaactcttgagccattagagcgtggttttggccatactctt
ggtaatgcacttcgccgaattcttctatcttctatgccaggttgtgctgtaacagaagta
gaaattgaaggcgtacttcatgagtacagcactaaagaaggcgttcaagaagatattctt
gaaatcctactaaaccttaaaggtctagctgtacgcgttgccgaaggcaaagatgaagtg
ttcattactttgaataaatcaggctcgggccctgtggttgcaggtgacatcacccatgat
ggtgatgtagagatcgctaaccctgaacacgttatttgtcacctaacggatgacaacgct
gagatcgctatgcgtatcaaagttgaacgtggtcgtggttatgttccagcttcggctcgt
atccatactgaagaagatgagcgtccaattggtcgcctactggttgacgctacgtacagc
ccagtagacaagattgcttactctgttgaagcagctcgtgtagagcagcgtacagaccta
gacaagcttgttatcgatatggaaacgaacggtactctagaccctgaggaagcaatccgt
cgtgcagctactatcctagctgaacaattggatgcgttcgtagatcttcgtgatgtacgt
gtacctgaggagaaggaagagaagccagaattcgatccgatcctactgcgtcctgtagac
gatcttgaactaacagttcgctctgctaactgtctgaaagcagaagcgattcactacatc
ggtgatcttgtacagcgtactgaggttgagctacttaaaacgcctaaccttggtaaaaaa
tctcttactgagattaaagacgtacttgcatcacgtggtctgtctctgggcat-------
------------------------------------------------------------
------------------------------------------------------------
------------------------------------------------------------
------------------------------------------------------------
------------------------------------------------------------
------------------------------------------------------------
------------------------------------------------------------
-------------------------------------------------------aacgc
gttgtattcaacgaaattactaaaaatgcaatccagcaggcgttcgagaaaccgggcgag
ttgagcatggatggcgttaacgcacagcaagcacgtcgttttatggaccgtgttgtaggc
tttatggtgtcacctcttctttggaagaaagtggcgcgtggcttgtctgctggtcgcgta
caatcggtagcggtgaagttactggttgagcgtgagcgtgaaatcaaagcctttatccct
gaagagttctgggatatccacgctgatactaagacgcaagacaaaacggacttccgcctg
caagtgtcgcagaaagaaggcgtggcatttaagccggtaaacgaagcagaaaccaagtca
gcacttgctgtgcttgaaaatgctcgctacgaagtgtgtaagcgtgaagaccgaccaacg
tcgagtaaaccttctgctccgtttattacatctacgctacagcaagccgcgagtactcgc
ttaggttacggcgttaagaaaaccatgatgctggctcagcgtttgtatgaagcgggctac
attacttatatgcgtaccgactcaactaacttgagctctgaagcggtagaaacggttcgt
ggttttatcggcgaacagtatggtgatgcataccttccagctaaaccaaatgtctacggt
agcaaagaaggt------------------------------------------------
------------------------------------------------------------
------------------------------------------------------------
------------------------------------------------------------
------------------------------------------------------------
------------------------------------------------------------
------------------------------------------------------------
------------------------------------------------------------
------------------------------------------------------------
------------------------------------------------------------
------------------------------------------------------------
------------------------------------------------------------
------------------------------------------------------------
------------------------------------------------------------
------------------------------------------------------------
------------------------------------------------------------
------------------------------------------------------------
------------------------------------------------------------
------------------------------------------------------------
------------------------------------------------------------
------------------------------------------------------------
------------------------------------------------------------
------------------------------------------------------------
------------------------------------------------------------
------------------------------------------------------------
------------------------------------------------------------
-----------------------------------agtcgttggagttggtggcggtggt
ggtaacgccgttgaacacatggtgcgtgagtccatcgaaggtgttgagtttattagtatt
aacactgatgctcaggcacttcgtaaaaccagtgtgaatagtgttattcagattggcggt
gatatgactaaaggtctaggtgctggtgcgaaccctcaagtaggacgtgacgcagctctc
gaagatcgagatcgtattaaagaagagctcaacggtgccgatatggtatttatcgcagct
ggtatgggcggtggtacaggtacaggtgcagctccggtaattgcagaagtagcgaaagaa
ctcggtattctgactgttgctgtagtaactaagccatttagctttgaaggtaaaaagcgt
ttagcttttgctgagcaaggtattgaagagctttctaagcatgtggactcgctaattacg
attccaaatgaaaagctgcttaaagtacttggccgtggaattactctactagaagccttt
gctagtgcgaatgacgtattgaagaacgcggtacaaggtattgcggaactgattactcgc
ccaggcatgattaacgtcgactttgcggacgtacggactgtaatgtcggaaatgggtcat
gcgatgatgggtagtggcgttgctaaaggcgaagatcgtgcggaagaagcggcagagatg
gcaatctca---------------------------------------------------
------------------------------------------------------------
------------------------------------------------------------
------------------------------------------------------------
------------------------------------------------------------
------------------------------------------------------------
------------------------------------------------------------
------------------------------------------------------------
------------------------------------------------------------
------------------------------------------------------------
------------------------------------------------------------
----------gtttcgttttccgtgcagcgcaagagcgtaacgacatcgaagtagtaggt
attaacgacctaatcgacgtagagtacatggcatacatgcttaagtacgattcaactcac
ggccgtttcaacggtactgttgaagttgaaggtggtaacctaatcgttaacggtaaaact
gtacgtgttactgcagaacgcaacccagaagaccttaagtgggacgcaatcggtgttgac
gttgtagctgaagcaactggtcttttcctaacagacgagactgcacgtaagcacatcact
gctggcgcgaagaaagttgttctaactggtccttctaaagacgcaactccaatgttcgtt
atgggcgtaaacgattcaacttacgctggtcaagacatcgtttctaacgcttcttgtact
actaactgtctagcacctgtagctaaagttcttaacgacaagttcggtatcgaatctggt
cttatgactacagttcacgcaactacagctactcaaaaaactgtagacggtccttcagct
aaagactggcgcggtggtcgtggtgcttctcagaacatcatcccatcttcaactggtgct
gctaaagcagtaggcgttgttcttccagaactaaacggccttctaactggtatggctttc
cgcgtaccaactgctaacgtttctgtagttgacctaactgttaacctaaaagaagctgca
tcttacgaagctatctgtgctgcaatgaaagaagcttctgaaggcgaactaaaaggcgtt
ctaggttacactgaagatcaagttgtatctcaagacttcatcggcgaagttcaaacttca
gtattcgacgctaaagctggtgttgctctaactgacaaattcg-----------------
------------------------------------------------------------
------------------------------------------------------------
------------------------------------------------------------
------------------------------------------------------------
------------------------------------------------------------
------------------------------------------------------------
------------------------------------------------------------
-------------------------aaaaagtgacgctaaccatccatcgtggtggtcat
acacacactcaaacataccatcatggtgagcctcaagcgccgctagctgtggttggcgat
actgataaaaccggtacgcaaatccgtttctggccaagtggtgaaactttcacaaatact
g---agttccactacgatatcctagcaaaacgtctacgtgagctatcattcctaaactct
ggtgtttctatcatgctgaaagatgagcgtgaagaagacaagagcgaccacttcatgttt
gaaggtggtattcaagcgttcgttgaccacctaaacaccaacaaaacacctatcattgag
aaaatcttccacttcgacttcgaacgt---gaagatggcatctcggttgaagtcgcgatg
cagtggaacgacggcttccaagaaaacatctactgtttcaccaacaacatccctcaacgc
gatggtggtactcacttagcgggtttccgtgcggctctgactcgtacacttaataccttc
atggacaaagaaggtttctcgaagaaagcgaagac---cgcgacatccggtgatgatgcg
cgtgaaggtctaacggctgttgtttcggtaaaagtgccagatcctaagttctcaagccaa
actaaagacaagttggtttcttcagaagtgaaatcagcggttgaatcggcaatgggtgag
aaactgtctgagttcctagttg--------------aaaacccgacagaagcgaagatgg
tttgttctaagattatcgac----------------------------------------
------------------------------------------------------------
------------------------------------------------------------
------------------------------------------------------------
------------------------------------------------------------
------------------------------------------------------------
------------------------------------------------------------
------------------------------------------------------------
------------------------------------------------------------
------------------------------------------------------------
------------------------------------------------------------
------------------------------------------------------------
------------------------------------------------------------
------------------------------------------------------------
------------------------------------------------------------
------------------------------------------------------------
------------------------------------------------------------
------------------------------------------------------------
------------------------------------------------------------
------------------------------------------------------------
------------------------------------------------------------
------------------------------------------------------------
----------------------------cgatttaggtactgccaacactcttatttacg
ttaaaggacagggtatcgtcctagacgagccttcagtagtcgctattcgccaagaccgta
accgtgcgggcaaaagcgttgcagcggttggtcacgcagcaaaacaaatgctgggtcgta
cgccagggaatatctcggcgatccgtcctatgaaagatggcgttattgctgacttctacg
taaccgaaaaaatgctacagcacttcattaagcaagtgcatgacaacagtgtattaaagc
caagcccgcgtgttctagtgtgtgtaccttgtggttcaacacaagtagagcgtcgtgcaa
tccgtgaatcagcgctaggtgctggtgcgcgtgaggtttacttgattgatgagccaatgg
ctgcagcaatcggtgctggcctacgcgtatctgagccaacaggttcaatggttgtcgata
tcggcggtggtacaacagaagtggcggtaatctcactaaacggtgtggtttactcttcat
ctgtacgtattggtggtgaccgttttgatgaagcgatcatcaactatgtacgtcgtaact
acggcagcttgatcggtgaagcaacggctgaaaagatcaaacatgagattggttctgcat
atccaggtgatgatgtagaagagatcgaagttcgcggtcgtaacctcgctgaaggtgtgc
ctcgtagcttctgcctaaactcaaatgaaattcttgaagcgctacaagaacctctaacag
gtattgtatcagctgtgatggttgcacttgagcaatgtccaccagagctagcttcagaca
tctctgaaaacggtatggttctaactggtggtggtgcactactaaaagaccttgatcgtc
ttctaactgaagaaacaggcattccagttgttatcgctgaagatccactaacgtgtgtgg
ctcgtg------------------------------------------------------
--------------------------------------atcaacgtattctgttaaaact
gagtggtgaagctctttcaaggcgaagatggtttcggcattgatccagcggttcttgatc
gcatggcacaagaagtaaaagagttggttgaacttggtgttcaagttggtgtggttatcg
gtggtggtaacctattccgcggtgcaggcctagccgaagcgggtatgaaccgtgttgttg
gtgaccacatgggtatgctagcaacagtaatgaatggcctagccatgcgtgatgctcttc
accgtgcatacgtgaacgctcgcgtaatgtcagcaattcctcttaaaggtgtgtgtgacg
attacaactgggctgacgctatccgcgaacttcgccaaggccgtgtagtgattttctctg
caggtactggtaacccgttctttactacagattctgctgcatgtttgcgcggtattgaaa
ttgaagctgacgtagttctaaaagcgacaaaagtagatggcgtatttagcgctgaccctg
tagcaaaccctgacgcagagctgtatgata-agctttcattcaatgcagttcttg-----
------------------------------------------------------------
------------------------------------------------------------
------------------------------------------------------------
------------------------------------------------------------
------------------------------------------------------------
------------------------------------------------------------
------------------------------------------------------------
------------------------------------------------------------
------------------------------------------------------------
---ttcggtaaaggttcaatcatgcgccttggtgataaccgcgcaatggacgtagaaaca
atctctactggttcactttctcttgatatcgcgctaggtgctggtggtcttccgatgggt
cgtatcgtcgagatctacggtcctgaatcatcgggtaaaacgacgctaactcttgagtgt
atcgctgcggcgcaaaaacaaggcaaaacttgtgcgtttatcgatgctgagcacgcactt
gatccggtttacgcgaagaagcttggtgttgatattgatgcgcttcttgtttctcagcca
gatactggtgagcaagctctggaaatctgtgatgcactagctcgttcaggtgctatcgac
gttatggttattgactcggttgcggctctaacgcctaaagcggagattgaaggtgaaatg
ggcgacagccacatgggccttcaagcgcgtatgctttctcaagcaatgcgcaagctaaca
ggtaacctaaagcaatctaactgtatgtgtatcttcatcaaccaaatccgtatgaagatt
ggtgtgatgttcggtaatccagaaacgacaaccggtggtaacgcacttaagttctacgca
tcagttcgtcttgatattcgccgtactggttctatcaaagaaggtgatgaggttgtcggt
aacgaaactcgcattaaagttgtgaagaacaagattgctgcgccatttaaacaagctgaa
acacagattttgtatggccaaggtttcaaccgtgaaggtgagctaattgacctaggtgta
ag----------------------------------------------------------
------------------------------------------------------------
------------------------------------------------------------
------------------------------------------------------------
-------------aatttcttaagccacgtcttgttgacatcgaacaagttagcacgact
cacgcaaaagtaactcttgagccattagagcgtggttttggccatactcttggtaatgca
cttcgccgaattcttctatcttctatgccaggttgtgctgtaacagaagtagaaattgaa
ggcgtacttcatgagtacagcactaaagaaggcgttcaagaagatattcttgaaatccta
ctaaaccttaaaggtctagctgtacgcgttgccgaaggcaaagatgaagtgttcattact
ttgaataaatcaggctcgggccctgtggttgcaggtgacatcacccatgatggtgatgta
gagatcgctaaccctgaacacgttatttgtcacctaacggatgacaacgctgagatcgct
atgcgtatcaaagttgaacgtggtcgtggttatgttccagcttcggctcgtatccatact
gaagaagatgagcgtccaattggtcgcctactggttgacgctacgtacagcccagtagac
aagattgcttactctgttgaagcagctcgtgtagagcagcgtacagacctagacaagctt
gttatcgatatggaaacgaacggtactctagaccctgaggaagcaatccgtcgtgcagct
actatcctagctgaacaattggatgcgttcgtagatcttcgtgatgtacgtgtacctgag
gagaaggaagagaagccagaattcgatccgatcctactgcgtcctgtagacgatcttgaa
ctaacagttcgctctgctaactgtctgaaagcagaagcgattcactacatcggtgatctt
gtacagcgtactgaggttgagctacttaaaacgcctaaccttggtaaaaaatctcttact
gagattaaagacgtacttgcatcacgtggtctgtctctgggcat----------------
------------------------------------------------------------
------------------------------------------------------------
------------------------------------------------------------
------------------------------------------------------------
------------------------------------------------------------
------------------------------------------------------------
------------------------------------------------------------
----------------------------------------------aacgcgttgtattc
aacgaaattactaaaaatgcaatccagcaggcgttcgagaaaccgggcgagttgagcatg
gatggcgttaacgcacagcaagcacgtcgttttatggaccgtgttgtaggctttatggtg
tcacctcttctttggaagaaagtggcgcgtggcttgtctgctggtcgcgtacaatcggta
gcggtgaagttactggttgagcgtgagcgtgaaatcaaagcctttatccctgaagagttc
tgggatatccacgctgatactaagacgcaagacaaaacggacttccgcctgcaagtgtcg
cagaaagaaggcgtggcatttaagccggtaaacgaagcagaaaccaagtcagcacttgct
gtgcttgaaaatgctcgctacgaagtgtgtaagcgtgaagaccgaccaacgtcgagtaaa
ccttctgctccgtttattacatctacgctacagcaagccgcgagtactcgcttaggttac
ggcgttaagaaaaccatgatgctggctcagcgtttgtatgaagcgggctacattacttat
atgcgtaccgactcaactaacttgagctctgaagcggtagaaacggttcgtggttttatc
ggcgaacagtatggtgatgcataccttccagctaaaccaaatgtctacggtagcaaagaa
ggt---------------------------------------------------------
------------------------------------------------------------
------------------------------------------------------------
------------------------------------------------------------
------------------------------------------------------------
------------------------------------------------------------
------------------------------------------------------------
------------------------------------------------------------
------------------------------------------------------------
------------------------------------------------------------
------------------------------------------------------------
------------------------------------------------------------
------------------------------------------------------------
------------------------------------------------------------
------------------------------------------------------------
------------------------------------------------------------
------------------------------------------------------------
------------------------------------------------------------
------------------------------------------------------------
------------------------------------------------------------
------------------------------------------------------------
------------------------------------------------------------
------------------------------------------------------------
------------------------------------------------------------
------------------------------------------------------------
------------------------------------------
>Pprofundum_SS9
atgtttgaaccgatgatggaaatgtctgatgacgctgttattaaggtcattggcgttggc
ggcggcggcggtaatgctgtcgatcacatggtacgtgaatcgattgaaggcgttcagttc
atcagtgttaatactgatgcgcaggcacttcgtaaaaccagtgtaagcactgttattcag
attggtggtgatatcactaaaggtctgggtgcgggtgcaaacccacaagtgggccgagat
tcggcactggaagatcgcgatgcgatcaaggcagaacttgaaggttctgacatgatcttt
atcgcggcaggcatgggcgggggcactggaacaggtgctgcaccaatcattgctgaaata
gcaaaagagctgggtattcttactgtagcggtggtaaccaaaccatttagctttgaaggt
aagaagcgaatggcttttgctgaacaaggtatcgaagagctgtctaagcatgttgattct
ttaatcacgattccgaatgaaaaactgcttaaagtacttggtcgtggcattacgttattg
gatgcatttgctaaggccaatgatgttcttaaaaatgccgttcagggtattgcagagcta
ataacccgtcctggtatgatcaacgtcgatttcgccgatgttcgtaccgtgatgtctgaa
atgggtcatgcgatgatgggcagtggcattgctactggtgatgatcgtgctgaagaagcc
gctgaaatggctatttctagtccgttacttgaagatatcgatctagctggtgctcgtggt
gtgcttgttaacatcactgctggtctagatatgcgtcttgacgaatttgagactgtcggt
aataccgtgaaggcgtttgcatcagataatgcaaccgttgttatcggtacttcacttgac
ccagacatgagcgacgagctacgtgtaacggttgttgcaacgggtattggtaaagagtct
aagccagatattactctggtaaccgcttctaagccggtacaagcaacaccagccgcgcca
gtatcagttgaagaaactaaatcttcatcaatgatgcagtcgtcagtggcaacagaaagt
aacgtgcaacagccggcatcagcagctgcagcaccgaaatctaagcctcaggctgatcat
gattacttggatattccagcatttttgcgtaagcaagctgactaa---------------
------------------------------------------------ttgaccttaagc
aatttaagttcgttttttacttgcagggtcactaaggattctgtaattttaccaccagtt
atctttcataataaattaagtcgtggagctactgtaatgactatcaaagttggtattaac
ggttttggccgtattggacgttttgttttccgtgcatctgtagagcgtaatgacatcgaa
gttgttggcatcaacgaccttatcgatgttgaatacatggcatacatgcttaagtacgac
tcaactcacggtcgtttcaacggtactgttgaagttgttgacggtaacctagtagtaaac
ggtaacactgtacgtgtaactgctgtacgtaaccctgaagagcttaagtgggacgaaatt
ggtgtagacgttgttgctgaagcaactggtcttttccttactgacgagactgctcgtaag
cacatcacagctggcgctaagaaagttgttcttactggtccttctggcgacgt---tcct
atgttcgttatgggcgttaactctgcagactatgctggtcaagatatcgtttctaacgca
tcttgtactactaactgcctagcacctattgctaaagttattaacgacaagtggggcatt
gaatctggtcttatgactactgttcacgctactactgctactcaaaaaactgttgacggt
ccatcaatgaaagactggcgtggtggccgtggtgcttctcagaacatcatcccatcttca
actggtgctgctaaagctgtaggtaaagtaattcctgagctaaacggccttctaacaggt
atggctttccgcgtacctactgctaacgtttctgttgttgacttaactgttaacctaaaa
actgctgcaacttacgaagaaatttgtgcagaaatgaagcgtgcttctgaaaatgaattc
gctggcgttcttggttacactgaagatgcagttgtttctcaagacttcatcggtgaagtt
caaacttcagtatttgatgcaaaagctggtgttgcgctaactgacaaattcgttaagctt
gtatcttggtacgacaacgaaatcggttactcaaacaaagttcttgatctaatcgctcac
gtatctaagtaa------------------------------------------------
------------------------------------------------------------
------------------------------------------------------------
------------------------------------------------------------
------------------------------------------------------------
--------------------------------------------------------acac
ggtgttggtgtttctgttgtaaatgcattatctgaaaagctagagctgacgatcttccgt
cacggtaaaatccataaccaaatatatcgtcatggtgtaccagaggcgccaatggctgaa
actggtgttatcgagggcacgggtactgaattacgtttttggcctagtcatgagaccttc
accaata---cattattccattacgatattttagctaaacgtttacgtgagttatctttc
ttaaattcgggcgtatcaatcaagctaattgatgaacgtgaagacggtaaacaagatcat
ttcgtttatgaaggtggtatcaaggcatttattgattacttaaatgtgaacaaaacacct
attaataaagaagcatttcacttctctgtagaacgtgaaga---tggcattactgttgaa
gttgcgatgcagtggaacgatggtttccaggaaggcatctattgctttaccaataatatc
ccgcaacgcgatggtggtactcaccttgctggtttccgtggtgctttaacgcgtaccctg
aataattacatggagaaagaaggcttcctgaaaaaagccaagtcttcgacagcaacgggt
gatgatgcccgtgaaggtctgactgcagttatttcagtaaaagtaccagatcctaaattt
tcttcacaaactaaagataagctagtttcttctgaagttaaatcagcggttgaacaagct
atgggtgaaaagttagcagaatacttgctag--------------aaaaccctaaagaag
cggcaaccgtggtcactaaaattattgatgcatcacgcgca-------------------
------------------------------------------------------------
------------------------------------------------------------
------------------------------------------------------------
------------------------------------------------------------
------------------------------------------------------------
------------------------------------------------------------
------------------------------------------------------------
------------------------------------------------------------
------------------------------------------------------------
------------------------------------------------------------
------------------------------------------------------------
------------------------------------------------------------
------------------------------------------------------------
------------------------------------------------------------
------------------------------------------------------------
------------------------------------------------------------
------------------------------------------------------------
------------------------------------------------------------
------------------------------------------------------------
------------------------------------------------------------
-----------------------------------------------------atgttta
aaaaacttcgtggcatgttttctaacgatctctctattgacttgggtaccgccaataccc
ttatttatgtcaaaggacagggcatcgttctcgatgaaccttcagtagttgctatccgtc
aggatcgcaacggatcagccaaaagcgttgcagctgttggccatgatgcaaaactgatgc
tgggtcgtacacctggtaatattgcagcaattcgtccgatgaaggatggtgtaatcgccg
acttctacgtgacagaaaaaatgctgcagcactttattaagcaagtgcatgacaatagct
tcttacgcccgagcccacgtgtattggttgctgttccttgtggttctacccaagttgagc
gccgtgccattcgtgaatcagcacaaggtgctggtgcgcgtgaagtgtatttgattgatg
agccaatggctgctgctatcggtgcaggtatgcctgtgtctgaagcaacgggttcaatgg
tgatcgatatcggtggtggtacaacagaagttgctgttatctcactaaacggtgtggtgt
attcatcatctgtacgtattggtggtgatcgctttgatgaagcgataattaactacgtac
gtcgtaactacggtagcttgattggtgaagcaacagctgaacgaatcaaacacgaaatcg
gttcagcttaccctggcgatgaagtactggaaattgaagtacgtggtcgtaaccttgcag
aaggtgttccgcgcagctttacgctaaactcgaacgaaatccttgaagcgctacaagagc
cgctaacaggtattgtatcagcagttatggtagcacttgaacagtgtccgccagagctag
catctgatatttctgagcgtggtatggtactaacgggtggcggtgcattgcttcgcgatc
tagaccgtctactaacagaagaaacgggtattccagtagttgttgctgaagatccgctaa
catgtgttgcacgtggtggtggtaaagcattagaaatgattgatatgcacggtggcgacc
tctttagcgaggaataa-----atgaccacaaaccctaaaccaatttatcaacgaatttt
acttaaactaagtggtgaagcacta-cagggatcagaaggtttcggtattgatgcaaaag
ttcttgaccgtatggcacaagaagttaaagaactcgttgaactgggtgtgcaggttggcc
ttgttatcggtggcggtaacctgttccgtggtgcaggtttggctgaagcgggtatgaacc
gagttgtgggcgaccacatgggtatgctagcaactgtgatgaatggtttggcaatgcgag
atgcattacaccgtgcctatgtgaacgctcgagtgatgtctgcaattccacttaatggtg
tgtgtgacagctacaactgggctgaagctattagccaacttcgtcaaggtcgcgttgtga
tcttcgctgctggtactggtaatccgttctttacgactgattcagctgcatgccttcgtg
gtattgagattgaagctgacatagtattgaaagcaacgaaagttgacggagtttacactg
atgatccagttaagaacccagatgcagttctttgtgata-agcttggtttccaagacgtt
ctagaaaaagagcttaaagtgatggacttagctgcatttacacttgctcgtgaccataaa
atgccgattcgtgtttttaacatgactaaacctggctctcttcgtcgcgtagtaatgggt
gagcaagaaggcactttgatctcttaa---------------------------------
------------------------------------------------------------
------------------------------------------------------------
------------------------------------------------------------
------------------------------------------------------------
------------------------------------------------------------
---ttggagagtcgaatggacgataataagcagaaggctcttgccgcagcattaggccag
attgaaaagcagtttggtaaaggctcaatcatgagattgggcgataataagacaatggat
atcgaaacggtatcgacaggttctttagctctggatattgctctaggtgctggcggtttg
ccaatggggcgtattgtcgagatttacggtcctgaatcatcaggtaaaacaaccctaact
cttgaagttattgcctccgctcagaaagccggtaagacatgtgcttttattgatgctgaa
catgctcttgatcctatctatgcacagaagctgggtgtcgatattgaccaactactgtgt
tctcagcctgatacgggtgagcaagcgctagaaatcgtcgatgcactcgcacgttctggt
gccgttgatctgattgttgtcgattctgtagcggcattgaccccgaaagccgaaattgaa
ggtgaaatgggcgacagccatatgggattgcaagctaggatgttgtcgcaggccatgcga
aaactgactggtaatttaaaaaatgcaaattgcatgtgtatcttcattaaccaaattcga
atgaagattggtgtaatgtttggcaatccagaaacgactactggtggtaatgcccttaaa
ttctacgcctctgttcgtcttgatattcgccgtactggtgcaattaaagatggtgatgaa
gttgttggtaacgaaacacgcatcaaggttgttaaaaataaaattgccgcgccgtttaag
caagctgaaacacaaattctttatggtcaaggcttcaaccgtaacggtgagctaattgat
ctaggtgttaagcataagctggtagaaaaagcgggtgcttggtacagctataaaggtaat
aagattggtcaaggtaaggctaattcttgtaagcacctagttgaaaacccagcaatagct
gaagagattgaaaaactactgcgtgacatgttgttatcaccagttggtgaagaagtagaa
aaagcagatgtaaaaaaagatgcaaaaaaagatgcagctgaagcactaaaataa------
---atgcagggttctgtaacagaatttcttaagccgcgtcttgttgatattgaacaagtt
agcacgacgcacgcaaaagtaactctagagccactagagcgtggttttggccacacgcta
ggaaacgctcttcgtcgtattttattatcttcaatgccaggttgtgctgtaactgaagta
gaaatcgatggtgtgttacatgagtacagcaccaaagagggagttcacgaagatattctc
gagatccttttaaaccttaaaggtctagccattaaggtt---gagggtaaagatgaagtt
attcttactctgaacaagtctggtgcaggccctgttgttgcaggtgacatcacccatgat
ggtgatgttgagattgcgaacccagagcacgtaatctgccaccttactgatgaccatgct
gaaattagcatgcgcatcaaggtagaacgtggtcgtggctatgtaccagcatcagctcgt
attcacactgaagaagatgagcgtccaattggtcgtctgttagttgatgcaacttacagc
ccagttgatcgtattgcttactctgtagaggcagctcgcgttgaacaacgtactgacctt
gataagctagtaatcgatatggagacaaacggtacacttgatcctgaggaagctatccgt
cgtgcagcaactattcttgctgaacaattggatgcatttgtagatcttcgtgatgtgcga
gttcctgaagaaaaagaagagaagccagagttcgatccgatcctactgcgtcctgtagac
gatcttgaactaactgttcgctctgctaactgtttgaaagcagaagcgatccattacatc
ggtgatctcgttcagcgtactgaggtggagcttctaaagactccaaaccttggtaagaag
tctttgacagaaatcaaagatgtgttggcatcacgtggtctttctctaggcatgcgctta
gaaaactggccgccagcatcaatcgctgaagattaa------------------------
------------------------------------------------------------
------------------------------------------------------------
------------------------------------------------------------
------------------------------------------------------ccctat
aacgattgggatgcgcattacgaagtgcttccgggcaaagaaaaagtcgttagtgaactg
caaaaacttgctgccgatgctgactttatttacctagctaccgatttggaccgcgaagga
gaagctattgcatggcaccttcgtgagatcatcggtggtgatgatgcacgttataagcga
gtggtatttaatgagatcactaaaaatgcaattcaacaggcgtttgaagaacctggtgaa
ctgaacattgatggtgttaacgctcagcaagctcgacgttttcttgatcgcgtagtgggt
ttcatggtgtcacctcttctttggaagaaggttgcccgtggtctatctgctggtcgtgtt
cagtctgtagcggtaaagttgattgttgaacgtgaacgtgaaattaaagcgtttacacca
gaagagttctgggacattcatgcgaatacattgactgttggtaaagatgcactgcgtttg
attgtttctcagcaggcgggtaaagctttccgtccggttaatgaagcacaaaccatggcg
gctaaatctgtacttgatagtgcagagtataaagtggtcgatcgtgaagatcgcccaacg
agtagcaagccttctgcaccttatatcacatcaacactacaacaagcggcaagtacccgt
cttggctacggtgtaaaacgtacaatgggtttggctcagcgtctatatgaagcgggttat
attacctatatgcgtaccgattcgaccaacttatcgaatgatgctgttgtagctgcacgt
gaatttatcggtagcgaatacggtgagaattatctcccgaaagaagcgataaagtacggt
agcaagaaaaatgcacaagaagcgcacgaagcgattcgtccttcaagtgttgaagtacaa
gctgaaaatcttgaaggtatggatgcggatgcagttaagttatacgacttaatttggcgt
cagtttgtatcttgtcagatggtgccagcaaaatacgattcaagcacaattacggttcaa
gctgatgagtttacgcttaaagcgaaaggacgtattttgcgctttgcaggttggacttta
gtacagcgtccatctggtaaga---atgaagatacgacattgcctatcgttcacgttggc
gatgtcatgatattagaaggcgttgagcctaaacaacacttcactaagccaccagcgcgc
tttacagaagctgcattggttaaagaattagagaagcgtggtattggtcgaccttctaca
tacgcatcaatcatttctacgattcaagatcgtggttatgtacgtgtagatcagcgccgt
ttctatgcagagaaaatgggtgaaatcgtttcagatcgtttggatggaagtttcccagat
ctgatggattttgatttcaccgctcgcatggaaggcaaccttgataaaatcgctgaaggt
gaaaagaactggaaagccgttcttgataacttctttagcgacttcacgactgagcttgaa
agagcagagttagatgaagatgaaggtggtatgaagccaaacaatatcgttgtgactgat
attgaatgtccgacatgttcacgtccaatgggtattcgcacagcatcgactggcgtattc
ctagggtgttctggttatgcacttccgccaaaagagcgttgtaaaaagacgattaactta
ggtgatgaagacggcattgttaacgtgcttgaag---aagacgttgaaactgctgcatta
cgtgctaaaaagcgttgtccgaaatgtgacaccgcaatggatgcatacctaattgaccaa
------------------------------------------------------------
------------------------------------------------------------
------------------------------------------------------------
------------------------------------------------------------
------------------------------------------------------------
------------------------------------------------------------
------------------------------------------------------------
------------------------------------------------------------
------------------------------------------------------------
---------------------------------------------------atgtttgaa
ccgatgatggaaatgtctgatgacgctgttattaaggtcattggcgttggcggcggcggc
ggtaatgctgtcgatcacatggtacgtgaatcgattgaaggcgttcagttcatcagtgtt
aatactgatgcgcaggcacttcgtaaaaccagtgtaagcactgttattcagattggtggt
gatatcactaaaggtctgggtgcgggtgcaaacccacaagtgggccgagattcggcactg
gaagatcgcgatgcgatcaaggcagaacttgaaggttctgacatgatctttatcgcggca
ggcatgggcgggggcactggaacaggtgctgcaccaatcattgctgaaatagcaaaagag
ctgggtattcttactgtagcggtggtaaccaaaccatttagctttgaaggtaagaagcga
atggcttttgctgaacaaggtatcgaagagctgtctaagcatgttgattctttaatcacg
attccgaatgaaaaactgcttaaagtacttggtcgtggcattacgttattggatgcattt
gctaaggccaatgatgttcttaaaaatgccgttcagggtattgcagagctaataacccgt
cctggtatgatcaacgtcgatttcgccgatgttcgtaccgtgatgtctgaaatgggtcat
gcgatgatgggcagtggcattgctactggtgatgatcgtgctgaagaagccgctgaaatg
gctatttctagtccgttacttgaagatatcgatctagctggtgctcgtggtgtgcttgtt
aacatcactgctggtctagatatgcgtcttgacgaatttgagactgtcggtaataccgtg
aaggcgtttgcatcagataatgcaaccgttgttatcggtacttcacttgacccagacatg
agcgacgagctacgtgtaacggttgttgcaacgggtattggtaaagagtctaagccagat
attactctggtaaccgcttctaagccggtacaagcaacaccagccgcgccagtatcagtt
gaagaaactaaatcttcatcaatgatgcagtcgtcagtggcaacagaaagtaacgtgcaa
cagccggcatcagcagctgcagcaccgaaatctaagcctcaggctgatcatgattacttg
gatattccagcatttttgcgtaagcaagctgactaa------------------------
---------------------------------------ttgaccttaagcaatttaagt
tcgttttttacttgcagggtcactaaggattctgtaattttaccaccagttatctttcat
aataaattaagtcgtggagctactgtaatgactatcaaagttggtattaacggttttggc
cgtattggacgttttgttttccgtgcatctgtagagcgtaatgacatcgaagttgttggc
atcaacgaccttatcgatgttgaatacatggcatacatgcttaagtacgactcaactcac
ggtcgtttcaacggtactgttgaagttgttgacggtaacctagtagtaaacggtaacact
gtacgtgtaactgctgtacgtaaccctgaagagcttaagtgggacgaaattggtgtagac
gttgttgctgaagcaactggtcttttccttactgacgagactgctcgtaagcacatcaca
gctggcgctaagaaagttgttcttactggtccttctggcgacgt---tcctatgttcgtt
atgggcgttaactctgcagactatgctggtcaagatatcgtttctaacgcatcttgtact
actaactgcctagcacctattgctaaagttattaacgacaagtggggcattgaatctggt
cttatgactactgttcacgctactactgctactcaaaaaactgttgacggtccatcaatg
aaagactggcgtggtggccgtggtgcttctcagaacatcatcccatcttcaactggtgct
gctaaagctgtaggtaaagtaattcctgagctaaacggccttctaacaggtatggctttc
cgcgtacctactgctaacgtttctgttgttgacttaactgttaacctaaaaactgctgca
acttacgaagaaatttgtgcagaaatgaagcgtgcttctgaaaatgaattcgctggcgtt
cttggttacactgaagatgcagttgtttctcaagacttcatcggtgaagttcaaacttca
gtatttgatgcaaaagctggtgttgcgctaactgacaaattcgttaagcttgtatcttgg
tacgacaacgaaatcggttactcaaacaaagttcttgatctaatcgctcacgtatctaag
taa---------------------------------------------------------
------------------------------------------------------------
------------------------------------------------------------
------------------------------------------------------------
------------------------------------------------------------
-----------------------------------------------acacggtgttggt
gtttctgttgtaaatgcattatctgaaaagctagagctgacgatcttccgtcacggtaaa
atccataaccaaatatatcgtcatggtgtaccagaggcgccaatggctgaaactggtgtt
atcgagggcacgggtactgaattacgtttttggcctagtcatgagaccttcaccaata--
-cattattccattacgatattttagctaaacgtttacgtgagttatctttcttaaattcg
ggcgtatcaatcaagctaattgatgaacgtgaagacggtaaacaagatcatttcgtttat
gaaggtggtatcaaggcatttattgattacttaaatgtgaacaaaacacctattaataaa
gaagcatttcacttctctgtagaacgtgaaga---tggcattactgttgaagttgcgatg
cagtggaacgatggtttccaggaaggcatctattgctttaccaataatatcccgcaacgc
gatggtggtactcaccttgctggtttccgtggtgctttaacgcgtaccctgaataattac
atggagaaagaaggcttcctgaaaaaagccaagtcttcgacagcaacgggtgatgatgcc
cgtgaaggtctgactgcagttatttcagtaaaagtaccagatcctaaattttcttcacaa
actaaagataagctagtttcttctgaagttaaatcagcggttgaacaagctatgggtgaa
aagttagcagaatacttgctag--------------aaaaccctaaagaagcggcaaccg
tggtcactaaaattattgatgcatcacgcgca----------------------------
------------------------------------------------------------
------------------------------------------------------------
------------------------------------------------------------
------------------------------------------------------------
------------------------------------------------------------
------------------------------------------------------------
------------------------------------------------------------
------------------------------------------------------------
------------------------------------------------------------
------------------------------------------------------------
------------------------------------------------------------
------------------------------------------------------------
------------------------------------------------------------
------------------------------------------------------------
------------------------------------------------------------
------------------------------------------------------------
------------------------------------------------------------
------------------------------------------------------------
------------------------------------------------------------
------------------------------------------------------------
--------------------------------------------atgtttaaaaaacttc
gtggcatgttttctaacgatctctctattgacttgggtaccgccaatacccttatttatg
tcaaaggacagggcatcgttctcgatgaaccttcagtagttgctatccgtcaggatcgca
acggatcagccaaaagcgttgcagctgttggccatgatgcaaaactgatgctgggtcgta
cacctggtaatattgcagcaattcgtccgatgaaggatggtgtaatcgccgacttctacg
tgacagaaaaaatgctgcagcactttattaagcaagtgcatgacaatagcttcttacgcc
cgagcccacgtgtattggttgctgttccttgtggttctacccaagttgagcgccgtgcca
ttcgtgaatcagcacaaggtgctggtgcgcgtgaagtgtatttgattgatgagccaatgg
ctgctgctatcggtgcaggtatgcctgtgtctgaagcaacgggttcaatggtgatcgata
tcggtggtggtacaacagaagttgctgttatctcactaaacggtgtggtgtattcatcat
ctgtacgtattggtggtgatcgctttgatgaagcgataattaactacgtacgtcgtaact
acggtagcttgattggtgaagcaacagctgaacgaatcaaacacgaaatcggttcagctt
accctggcgatgaagtactggaaattgaagtacgtggtcgtaaccttgcagaaggtgttc
cgcgcagctttacgctaaactcgaacgaaatccttgaagcgctacaagagccgctaacag
gtattgtatcagcagttatggtagcacttgaacagtgtccgccagagctagcatctgata
tttctgagcgtggtatggtactaacgggtggcggtgcattgcttcgcgatctagaccgtc
tactaacagaagaaacgggtattccagtagttgttgctgaagatccgctaacatgtgttg
cacgtggtggtggtaaagcattagaaatgattgatatgcacggtggcgacctctttagcg
aggaataa-----atgaccacaaaccctaaaccaatttatcaacgaattttacttaaact
aagtggtgaagcacta-cagggatcagaaggtttcggtattgatgcaaaagttcttgacc
gtatggcacaagaagttaaagaactcgttgaactgggtgtgcaggttggccttgttatcg
gtggcggtaacctgttccgtggtgcaggtttggctgaagcgggtatgaaccgagttgtgg
gcgaccacatgggtatgctagcaactgtgatgaatggtttggcaatgcgagatgcattac
accgtgcctatgtgaacgctcgagtgatgtctgcaattccacttaatggtgtgtgtgaca
gctacaactgggctgaagctattagccaacttcgtcaaggtcgcgttgtgatcttcgctg
ctggtactggtaatccgttctttacgactgattcagctgcatgccttcgtggtattgaga
ttgaagctgacatagtattgaaagcaacgaaagttgacggagtttacactgatgatccag
ttaagaacccagatgcagttctttgtgata-agcttggtttccaagacgttctagaaaaa
gagcttaaagtgatggacttagctgcatttacacttgctcgtgaccataaaatgccgatt
cgtgtttttaacatgactaaacctggctctcttcgtcgcgtagtaatgggtgagcaagaa
ggcactttgatctcttaa------------------------------------------
------------------------------------------------------------
------------------------------------------------------------
------------------------------------------------------------
------------------------------------------------------------
------------------------------------------------------ttggag
agtcgaatggacgataataagcagaaggctcttgccgcagcattaggccagattgaaaag
cagtttggtaaaggctcaatcatgagattgggcgataataagacaatggatatcgaaacg
gtatcgacaggttctttagctctggatattgctctaggtgctggcggtttgccaatgggg
cgtattgtcgagatttacggtcctgaatcatcaggtaaaacaaccctaactcttgaagtt
attgcctccgctcagaaagccggtaagacatgtgcttttattgatgctgaacatgctctt
gatcctatctatgcacagaagctgggtgtcgatattgaccaactactgtgttctcagcct
gatacgggtgagcaagcgctagaaatcgtcgatgcactcgcacgttctggtgccgttgat
ctgattgttgtcgattctgtagcggcattgaccccgaaagccgaaattgaaggtgaaatg
ggcgacagccatatgggattgcaagctaggatgttgtcgcaggccatgcgaaaactgact
ggtaatttaaaaaatgcaaattgcatgtgtatcttcattaaccaaattcgaatgaagatt
ggtgtaatgtttggcaatccagaaacgactactggtggtaatgcccttaaattctacgcc
tctgttcgtcttgatattcgccgtactggtgcaattaaagatggtgatgaagttgttggt
aacgaaacacgcatcaaggttgttaaaaataaaattgccgcgccgtttaagcaagctgaa
acacaaattctttatggtcaaggcttcaaccgtaacggtgagctaattgatctaggtgtt
aagcataagctggtagaaaaagcgggtgcttggtacagctataaaggtaataagattggt
caaggtaaggctaattcttgtaagcacctagttgaaaacccagcaatagctgaagagatt
gaaaaactactgcgtgacatgttgttatcaccagttggtgaagaagtagaaaaagcagat
gtaaaaaaagatgcaaaaaaagatgcagctgaagcactaaaataa---------atgcag
ggttctgtaacagaatttcttaagccgcgtcttgttgatattgaacaagttagcacgacg
cacgcaaaagtaactctagagccactagagcgtggttttggccacacgctaggaaacgct
cttcgtcgtattttattatcttcaatgccaggttgtgctgtaactgaagtagaaatcgat
ggtgtgttacatgagtacagcaccaaagagggagttcacgaagatattctcgagatcctt
ttaaaccttaaaggtctagccattaaggtt---gagggtaaagatgaagttattcttact
ctgaacaagtctggtgcaggccctgttgttgcaggtgacatcacccatgatggtgatgtt
gagattgcgaacccagagcacgtaatctgccaccttactgatgaccatgctgaaattagc
atgcgcatcaaggtagaacgtggtcgtggctatgtaccagcatcagctcgtattcacact
gaagaagatgagcgtccaattggtcgtctgttagttgatgcaacttacagcccagttgat
cgtattgcttactctgtagaggcagctcgcgttgaacaacgtactgaccttgataagcta
gtaatcgatatggagacaaacggtacacttgatcctgaggaagctatccgtcgtgcagca
actattcttgctgaacaattggatgcatttgtagatcttcgtgatgtgcgagttcctgaa
gaaaaagaagagaagccagagttcgatccgatcctactgcgtcctgtagacgatcttgaa
ctaactgttcgctctgctaactgtttgaaagcagaagcgatccattacatcggtgatctc
gttcagcgtactgaggtggagcttctaaagactccaaaccttggtaagaagtctttgaca
gaaatcaaagatgtgttggcatcacgtggtctttctctaggcatgcgcttagaaaactgg
ccgccagcatcaatcgctgaagattaa---------------------------------
------------------------------------------------------------
------------------------------------------------------------
------------------------------------------------------------
---------------------------------------------ccctataacgattgg
gatgcgcattacgaagtgcttccgggcaaagaaaaagtcgttagtgaactgcaaaaactt
gctgccgatgctgactttatttacctagctaccgatttggaccgcgaaggagaagctatt
gcatggcaccttcgtgagatcatcggtggtgatgatgcacgttataagcgagtggtattt
aatgagatcactaaaaatgcaattcaacaggcgtttgaagaacctggtgaactgaacatt
gatggtgttaacgctcagcaagctcgacgttttcttgatcgcgtagtgggtttcatggtg
tcacctcttctttggaagaaggttgcccgtggtctatctgctggtcgtgttcagtctgta
gcggtaaagttgattgttgaacgtgaacgtgaaattaaagcgtttacaccagaagagttc
tgggacattcatgcgaatacattgactgttggtaaagatgcactgcgtttgattgtttct
cagcaggcgggtaaagctttccgtccggttaatgaagcacaaaccatggcggctaaatct
gtacttgatagtgcagagtataaagtggtcgatcgtgaagatcgcccaacgagtagcaag
ccttctgcaccttatatcacatcaacactacaacaagcggcaagtacccgtcttggctac
ggtgtaaaacgtacaatgggtttggctcagcgtctatatgaagcgggttatattacctat
atgcgtaccgattcgaccaacttatcgaatgatgctgttgtagctgcacgtgaatttatc
ggtagcgaatacggtgagaattatctcccgaaagaagcgataaagtacggtagcaagaaa
aatgcacaagaagcgcacgaagcgattcgtccttcaagtgttgaagtacaagctgaaaat
cttgaaggtatggatgcggatgcagttaagttatacgacttaatttggcgtcagtttgta
tcttgtcagatggtgccagcaaaatacgattcaagcacaattacggttcaagctgatgag
tttacgcttaaagcgaaaggacgtattttgcgctttgcaggttggactttagtacagcgt
ccatctggtaaga---atgaagatacgacattgcctatcgttcacgttggcgatgtcatg
atattagaaggcgttgagcctaaacaacacttcactaagccaccagcgcgctttacagaa
gctgcattggttaaagaattagagaagcgtggtattggtcgaccttctacatacgcatca
atcatttctacgattcaagatcgtggttatgtacgtgtagatcagcgccgtttctatgca
gagaaaatgggtgaaatcgtttcagatcgtttggatggaagtttcccagatctgatggat
tttgatttcaccgctcgcatggaaggcaaccttgataaaatcgctgaaggtgaaaagaac
tggaaagccgttcttgataacttctttagcgacttcacgactgagcttgaaagagcagag
ttagatgaagatgaaggtggtatgaagccaaacaatatcgttgtgactgatattgaatgt
ccgacatgttcacgtccaatgggtattcgcacagcatcgactggcgtattcctagggtgt
tctggttatgcacttccgccaaaagagcgttgtaaaaagacgattaacttaggtgatgaa
gacggcattgttaacgtgcttgaag---aagacgttgaaactgctgcattacgtgctaaa
aagcgttgtccgaaatgtgacaccgcaatggatgcatacctaattgaccaa---------
------------------------------------------------------------
------------------------------------------------------------
------------------------------------------------------------
------------------------------------------------------------
------------------------------------------------------------
------------------------------------------------------------
------------------------------------------------------------
------------------------------------------------------------
------------------------------------------------------------
------------------------------------------
>Asalmonicida_LFI1238
atgtttgagccgatgatggaaatgtccgacgacgcagtaattaaagttgttggtgtaggt
ggcggtggcggtaatgccattgaacacatggtacgtgagtcaattgaaggcgttgagttt
atcagtgtaaatactgatgctcaggcacttcgtaagacgagtgtaaacacagttattcag
attggtggagacatcacgaaaggcttaggtgcaggtgcaaacccacaagtaggccgtgat
gcagctctagaagatcgagaagcgattaaagaagctctgatgggtgccgatatggtattt
attgcagcgggcatgggtggcggtacaggtactggtgcggctccaattattgctgaagtt
gcaagagagctgaacatcttgaccgttgctgtcgtaacaaagccatttagctttgaaggt
cgtaagcgtcttgcttttgctgagcaaggaatcgaagaattatcaaaacatgttgattca
ttaattacgattccaaatgaaaaattacttaaagtacttggtcgtggtattacgttatta
gaagcgtttgcgaaagcaaatgatgttcttcgtaatgcagttcaaggtattgctgagtta
attactcgtccaggtatgatcaacgtcgatttcgcggatgttcgtacggtaatgtctgaa
atgggacatgcaatgatgggtagcggcgtcgccgttggtgaagaaagagcagaagaagcg
gctgagatggctatctcaagcccattgcttgaagatatcgatttggctggtgctcgtggt
gttcttgttaacattactgctggtcttgatatgcgccttgacgaatttgaaaccgttggt
aacacagtaaaagcatttgcttcagataatgcgacagtcgttattggtacgtctttagac
cctgatatgactgatgaaattcgagttactgtagttgcgactggtatcggcactgaaaaa
aagcctgaaattacattagtaacaaataaagcaacatcagcgccag--------------
------------------------------------------------------------
------------------------------------------------------------
------------------------------------------------------------
------------------------------------------------------------
------------------------------------------------------------
------------------------------------atgactatcaaagtaggtattaac
ggttttggccgtattggacgttttgttttccgtgcatctgtagagcgcaacgacatcgaa
gttgttggtattaacgatcttatcgacgttgaatacatggcttacatgcttaagtacgac
tcaactcacggtcgtttcaacggtactgttgaagtagttgacggtaacctagtagttaac
ggtaacactgtacgtgtaactgctgaacgtaacccagaagatcttaagtgggatgcaatc
aacgttgacgttgttgctgaagctactggtcttttccttactgacgaaactgctcgtaaa
cacatcacagctggcgctaagaaagtagttcttactggtccttctggtgacgt---tcca
atgttcgttatgggcgttaacgctgcagattacgctggtcaagatatcgtttctaacgct
tcttgtactactaactgtcttgcacctatcgctaaagtacttaacgacaagtggggcatt
gaatctggtcttatgactacagttcacgcaactacagcaactcaaaaaactgtagatggt
ccttctgcgaaagactggcgtggtggccgtggtgcttctcaaaacatcatcccatcttca
actggtgcagctaaagcagtaggtaaagtaattcctgagcttaacggccttctaactggt
atggctttccgcgtaccaactgcaaacgtttctgttgttgaccttacagttaacctaaaa
actgctgcaacttacgaagaaatctgtgctgaaatgaaacgcgcttctgaaaatgaattt
gctggcgttttaggctacacagaagaagctgttgtttctcaagacttcatcggcgaaaca
caaacttcagtatttgatgctgcagctggtgttgctctaactgacaaattcgttaagctt
gtatcttggtacgacaacgaaatcggttactcaaacaaagttcttgacctaatcgctcac
gtttctaagtaa-----------ttatgattcatcgagtattaaagtactaaaaggtctg
gatgcggtacgtaagcgtccgggtatgtatatcggcgacaccgacgacggtactggtctt
caccacatggtgtttgaggttgtcgataactcaatcgatgaagctcttgctggtcactgt
agcgacattattgttaccattcatgaagatgactctgtctctgtaagtgatgatggtcgt
ggtataccaactgaaattcacgaagaagaaggcgtatctgctgcagaagttatcatgacg
gtacttcacgcaggtggtaagtttgatgataactcatacaaagtatcgggtggccttcac
ggtgttggtgtttcggttgtaaatgcattatcagagaaagtggagctaacgattaatcgt
agaggcgaaattttccaacaaatttattgtcatggtgttcctcaggctccattagccgtc
attggtacaacagatacaacgggtactaaaatccgtttttggcctagtgaccaaacgttc
gcaaatattg---aatttgtgtatgacattctagcaaaacgcttacgtgagctttctttc
ttaaactctggcgtatctatccgtctacaagatatgcgtgaagaagataaatctgatcac
ttcatgtttgaaggtggcatcaaagcgtttgttactcacttgaaccgtaataaaacacca
gtacatcagaaaatattctattttgattctgagcgtaaagaagacggtattgttgtagaa
gtagcgatgcagtggaatgactcttaccaagagaacattttctgttatacgaataacatc
ccacaacgtgatggcggtgctcacttatctggcttccgttctgcgttaacacgtactttg
aactcgttcatggacaaagaaggcttttctaagaaagcaaaatc---atctgcgtcaggt
gatgatgctcgtgaaggcctaactgccgttgtttctgttaaagtgcctgatcctaagttc
tcaagccaaactaaagataaactggtttcttcagaagtgaagtcagcggttgaatcggca
atgaacgaaaaactggctgaattcttagcgg--------------aaaatccaggcgaag
ctaaaatggtttgttctaaaatcattgatgcggctcgtgctcgtgaagcggctcgtaagg
ctcgtgaaatgactcgtcgtaaaggcgcgttagatatcgctggtcttcctggtaagctgg
ctgattgtcaggaaaaagatcctgctcaatctgaactatacatagtggaaggggactctg
ctggcggttcagccaagcagggacgtaaccgtaaaaaccaagcgatccttccgcttaaag
gtaaaattctaaacgtagaaaaagcacgttttgataaaatgatctcttctcaagaggttg
gtacgttaattactgcactaggttgtggtattggtcgtgacgaatacaatccggataaat
tgcgttaccacaacatcatcatcatgaccgatgccgatgtcgatggttcacacatccgta
ctttgctattgacgttcttctatcgtcaaatgccagaattgattgaacgtggctacatct
acattgctcaaccacctctttacaaagtaaagaaaggcaaacaagagcaatacattaaag
atgaagaagcgatgg---------------------------------------------
------------------------------------------------------------
------------------------------------------------------------
------------------------------------------------------------
------------------------------------------------------------
------------------------------------------------------------
------------------------------------------------------------
------------------------------------------------------------
------------------------------------------------------------
------------------------------------------------------------
------------------------------------------------------------
------------------------------------------------------------
-----------------------------------------------------atgttta
agaaacttcgtggcatgttttcaaacgatctttcaatcgatctaggtactgccaacacac
ttatttatgtaaaaggtcaaggcatcgttcttgatgaaccttctgttgttgctattcgtc
aagaccgtaatggttcagcgaaaagcgtagcggctgttggtcacgaagcaaaacgaatgc
taggtcgtactcctggtaatatttctgctatccgtccaatgaaagatggcgttatcgctg
acttttacgtcaccgaaaaaatgttgcaacacttcattaagcaagtgcacgacaacagct
tcttacgtccaagcccacgcgttcttgtttgtgtaccttgtggttctacgcaagttgaac
gccgtgctatccgtgaatcagctcaaggtgctggtgcccgtgaagtcttcctaattgatg
agcctatggctgctgctatcggcgctggcttaccggtatctgaagcgaccggttctatgg
tggttgatataggtggtggtacaacagaagttgccgttatctcactgaacggtgtggttt
actcatcgtctgttcgtattggtggtgaccgttttgatgaagcgatcattaactacgtac
gtcgtaactacggtagccttattggtgaagcgacggctgagcgcattaagcacgagatcg
gttctgcataccctggtgatgatgtccttgaaattgaagtacgtggtcgtaaccttgcag
aaggtgttcctcgtagctttacactaaattcaaacgaaatcttagaagcgcttcaagagc
ctctttctggtatcgtttcagcagtaatggttgcactagaacagtgtccaccagaactag
catctgatgtttcagaacacggcatggtattaacgggtggtggtgcactacttcgtgatt
tagaccgtcttttgactgaagaaactgggatcccagtggttgttgcagagaatccattaa
catgtgttgctcttggcggcggtaaagcattagaaatgatcgatatgcacggtggcgatc
tctttagtgacgagtaa-----atgacgacgaacccgaaaccagtatatcagcgtattct
attaaaacttagtggtgaagcactt-caaggcgaagagggttttggtattgaccctgcaa
ctcttgagcgtatggctcaggaagtaaaagaactgattgaacttggtgttcaagttggtg
ttgttattggtggcggtaatcttttccgcggagccggtcttgctgaagcaggcatgaatc
gtgttgttggtgaccacatgggtatgctagcaacggtaatgaatggccttgctatgcgtg
atgcgcttcatcgtgcttatgttaatgctcgtgttatgtctgcgattcctctaaaaggcg
tgtgtgacgattacaactgggctgacgctatcgctcaacttcgtcaaggccgcgtagtga
ttttctctgcaggcacaggcaacccattctttacgacagattcagctgcgtgtttacgtg
gtattgaaatcgaagctgatgttgtattaaaagcaaccaaagttgatggcgtatacactg
ctgacccggtatctaaccctgatgcagaattatatgata-aacttgattacaacacagtt
cttgaaaaagaattaaaagttatggacttagcagcgtttactcttgctcgtgaccacaaa
atgccaattcgtgtgtttaatatgaacaaacctggtgcattacgtcgtgtagtaatgggt
gaggcagaaggtactttaatcagcagtgctgaataa------------------------
------------------------------------------------------------
------------------------------------------------------------
------------------------------------------------------------
------------------------------------------------------------
------------------------------------------------------------
---------------atggacgataacaagaaaaaagcactggccgcagcattaggtcaa
attgaaaaacaatttggtaaaggttcaatcatgaagttgggcgataaccgcacaatggat
gttgaaactgtgtctactggttctttatctcttgatattgccctaggtgccggtggttta
ccaatgggacgtatcgtagaaatttacggccctgaatcatcaggtaaaacaacactaact
ttagaagtgattgctcaagcacaaaaagcagggaaaacctgtgcatttattgatgcagag
cacgcattagaccctatttacgcacaaaaacttggtgttgatattgaccaattgttatgt
tctcaacctgatactggtgagcaagcgttagaaattgttgatgcgttagctcgttctggt
gcggttgatctaattgttgttgattctgtggcggctttaacacctaaagctgaaattgaa
ggcgaaatgggcgatagtcacatgggtcttcaagctcgtatgctatcgcaagcaatgcgt
aagttaacgggtaatttaaaacagtcgaactgtatgtgtatcttcattaaccaaattcgt
atgaaaattggcgtaatgtttggtaacccagaaacaacaactggtggtaatgcattgaag
ttctatgcttctgttcgtcttgatattcgtcgtactggcgcagtaaaagatggcgatgaa
gttgttggtaatgagactcgcattaaagttgttaagaataaaattgcagcgccatttaaa
caagctgaaactcaaattctatacggtaaaggttttaaccgtgaaggcgaactgattgat
ttaggtgttaaacataaattagtcgataaagcaggcgcttggtatagctacaatggcgat
aagatcggtcaaggcaaagcaaacgcatctaaatttatgcgcgaaaatccagaaattggc
gcagagcttgataagaaattacgtgaaatgct----------------------------
------------------------------------------------------------
---atgcagggttctgtaacagaatttctaaagccgcgtctagttgacattgaacaagtt
agcctgactcacgcaaaagtaactcttgagccattagagcgtggtttcggccatactcta
ggtaacgctctacgtcgtattttactatcttcaatgccgggttgtgccgtaactgaagta
gaaatcgaaggcgtattacatgagtacagcaccaaagaaggtgttcaggaagatatcctt
gaaatccttctaaaccttaaaggcctggccgttaaggtt---gagggtaaagatgaagtt
atcattactcttaacaagtctggtgcaggccctgttgttgcaggtgacatcacccatgat
ggtgatgttgagattgcgaacccagagcatgtaatctgccacttaactgatgacaatgct
gaaatcagcatgagaatcaaggtagagcgtggtcgcggctatgtaccgtcaacagctcgt
atccatactgaagaagatgagcgtccaatcggtcgtttgcttgtcgatgcaacttatagc
ccagtagataaaatatcttatgcggttgaagcggcacgtgtagagcaacgtactgactta
gacaaacttgttatcgatatggaaacgaatggtacgcttgatcctgaggaagctatccgt
cgtgcagctacaattttagctgaacaattggatgcatttgtagatcttcgtgatgtacga
gttcctgaagaaaaagaagaaaagccagagttcgatccgatcctactgcgtcctgtagac
gatcttgaactaacggttcgctctgctaactgtttgaaagcagaagcgattcactacatt
ggtgatctggtgcagcgcactgaggttgagttacttaaaactccaaaccttggtaagaaa
tctttaactgaaattaaagatgttctagcttcacgtggtctttctttaggcatgcgccta
gagaactggccaccagcgtctatcgctgaagattaa------------------atgggt
aaatctctagttatcgtggagtcaccagccaaagctaaaactattaacaaataccttggc
aaagacttcatcgtaaaatccagtgtaggtcacgttcgtgatttgcctatgggttcgaca
agcaccggaaagaaaacggcggcagcgtcaaccaaaggtatgagtgttgaagataaagca
cgcattaagaaagaaagagacaagaagaatctgatcaataaaatggggattgacccatat
aacgattgggcggcgaattaccaaattcttcctggcaaagaaaaagtcgtagcagaatta
caaaaactggctgaaaatgcagacactatctatctcgcaaccgatttagaccgtgaaggg
gaagctattgcgtggcaccttcgcgagatcatcggtggtgatgattcacgctataaacga
gtagtttttaacgaaattacaaaaaatgcgattcaacaagcgtttgaaactccaggcgaa
ctaagtatgccaggggttaacgcacagcaagcacgtcgtttcttagatcgtgttgtaggc
ttcatggcttctccgctattgtggaaaaaagtggctcgtggtttgtctgcgggtcgtgtt
caatccgttgccgtgaaagttttggttgagcgtgagcgtgaaatcaatgcctttattcct
gaagagttctgggatattcatgcagatacactgacgtctggaaaagaaaatttccgtctg
caagttgcacagcgtaatggttcggtatttaaaccactgaatcaagcggatacagaatca
gcggtaagtattcttgaaaaagcggaatacgaagtttgtaaacgtgaagaccgcccaacg
aaaagtaagccatcggcaccttatatcacgtcaacactgcaacaagcagcaagtacacgc
ttaggttacggtgtgaaaaagaccatgatgctagctcagcgcctctatgagggcggttac
atcacttatatgcgtactgactcaactaacttaagtaaagaagctgtagagacgttacgt
gagtttattggttctgagtatggcgagagctatttaccggctgctccaattatttatgga
agcaaagaaggcgcacaagaagctcacgaagcgattcgcccttcaagtgtggatgtgaaa
gtagatgacctgcaaggtatggaagccgacgctcataaactttacaacctaatttggaat
caatttgtgtcatgtcaaatgacgccagcacaatatgattcaaccacattgagcgtaaaa
gccgatgaattcaccttaaaagcgaaaggtcgtatccttaagtttgatggttggactcgc
gtgcaacgtccaatgggtaaaa---atgaagatcaattgcttcctgccgttcaacttggc
gataagctaaaactagaacagcttgatccgaaacaacactttactaagccaccagcgcgt
ttcacagaagccgcattggttaaagaacttgagaaaaaaggcattggtcgtccatcgact
tacgcatcaatcatctcaacgattcaagaccgtggctacgttcgtgttgaaagccgtcgt
ttctatgcagaaaaaatgggcgaaattgttactgaccgtctaaatcaatcgtttgatgat
ttgatggattacgattttactgctcgtatggaaggcaatttggataagattgctgaaggc
agcaaagattggaaagaagtgctaaatgcgttcttccaagacttcactgacgatatagca
aaagctgagcttgatgaatcagaaggcggcatgtcaccaaataatatcgtagaaactgat
attaaatgtccgacgtgtgaccgtaacatgggtattcgtactgcatcaactggggtattc
cttggttgttcaggttacgcattaccgccaaaagagcgctgtaagaaaacgattaactta
ggtaatgaagagggcattattaatgttcttgaag---aagacgtagaaacggccgcatta
cgagccaaaaaacgttgtcctaagtgtgaaacagcaatggatccttacctaatcgatcaa
gatcgtaaactgcatgtttgtggtaataacccgaactgtgatggttatattgttgagaaa
ggtgagttccaacttaaaggctatgatggacccattgttgagtgtgacaaatgtggttct
gatatggaacttaagaacggtcgctttggtaaatacatggattgtacgagtgagacgtgt
aaaaacacacgtaagatcctaagaaatggcgatgttgcgccaccaaaagaagatccagta
caccttcctgaattggaatgtg---aaaaatctgatgcgtactttgtgttgcgtgatggt
gcatctgggttattcttagcggcaagtaccttccctaaatcgcgtgaaacacgagcgcca
ttagtggaagagttagttcgctttaaagatcgtttatcgcctaagtttgtgtacttaacg
gaagcgccaacgcacgatccagacggtaaaccagccgtaattcgttttagccgtaagact
aaagaaaattacgttcgtactgaaactgatggtaagccatcaggttggacggcgttatat
cttgatgggaaatgggctg--------------------------------atgtttgag
ccgatgatggaaatgtccgacgacgcagtaattaaagttgttggtgtaggtggcggtggc
ggtaatgccattgaacacatggtacgtgagtcaattgaaggcgttgagtttatcagtgta
aatactgatgctcaggcacttcgtaagacgagtgtaaacacagttattcagattggtgga
gacatcacgaaaggcttaggtgcaggtgcaaacccacaagtaggccgtgatgcagctcta
gaagatcgagaagcgattaaagaagctctgatgggtgccgatatggtatttattgcagcg
ggcatgggtggcggtacaggtactggtgcggctccaattattgctgaagttgcaagagag
ctgaacatcttgaccgttgctgtcgtaacaaagccatttagctttgaaggtcgtaagcgt
cttgcttttgctgagcaaggaatcgaagaattatcaaaacatgttgattcattaattacg
attccaaatgaaaaattacttaaagtacttggtcgtggtattacgttattagaagcgttt
gcgaaagcaaatgatgttcttcgtaatgcagttcaaggtattgctgagttaattactcgt
ccaggtatgatcaacgtcgatttcgcggatgttcgtacggtaatgtctgaaatgggacat
gcaatgatgggtagcggcgtcgccgttggtgaagaaagagcagaagaagcggctgagatg
gctatctcaagcccattgcttgaagatatcgatttggctggtgctcgtggtgttcttgtt
aacattactgctggtcttgatatgcgccttgacgaatttgaaaccgttggtaacacagta
aaagcatttgcttcagataatgcgacagtcgttattggtacgtctttagaccctgatatg
actgatgaaattcgagttactgtagttgcgactggtatcggcactgaaaaaaagcctgaa
attacattagtaacaaataaagcaacatcagcgccag-----------------------
------------------------------------------------------------
------------------------------------------------------------
------------------------------------------------------------
------------------------------------------------------------
------------------------------------------------------------
---------------------------atgactatcaaagtaggtattaacggttttggc
cgtattggacgttttgttttccgtgcatctgtagagcgcaacgacatcgaagttgttggt
attaacgatcttatcgacgttgaatacatggcttacatgcttaagtacgactcaactcac
ggtcgtttcaacggtactgttgaagtagttgacggtaacctagtagttaacggtaacact
gtacgtgtaactgctgaacgtaacccagaagatcttaagtgggatgcaatcaacgttgac
gttgttgctgaagctactggtcttttccttactgacgaaactgctcgtaaacacatcaca
gctggcgctaagaaagtagttcttactggtccttctggtgacgt---tccaatgttcgtt
atgggcgttaacgctgcagattacgctggtcaagatatcgtttctaacgcttcttgtact
actaactgtcttgcacctatcgctaaagtacttaacgacaagtggggcattgaatctggt
cttatgactacagttcacgcaactacagcaactcaaaaaactgtagatggtccttctgcg
aaagactggcgtggtggccgtggtgcttctcaaaacatcatcccatcttcaactggtgca
gctaaagcagtaggtaaagtaattcctgagcttaacggccttctaactggtatggctttc
cgcgtaccaactgcaaacgtttctgttgttgaccttacagttaacctaaaaactgctgca
acttacgaagaaatctgtgctgaaatgaaacgcgcttctgaaaatgaatttgctggcgtt
ttaggctacacagaagaagctgttgtttctcaagacttcatcggcgaaacacaaacttca
gtatttgatgctgcagctggtgttgctctaactgacaaattcgttaagcttgtatcttgg
tacgacaacgaaatcggttactcaaacaaagttcttgacctaatcgctcacgtttctaag
taa-----------ttatgattcatcgagtattaaagtactaaaaggtctggatgcggta
cgtaagcgtccgggtatgtatatcggcgacaccgacgacggtactggtcttcaccacatg
gtgtttgaggttgtcgataactcaatcgatgaagctcttgctggtcactgtagcgacatt
attgttaccattcatgaagatgactctgtctctgtaagtgatgatggtcgtggtatacca
actgaaattcacgaagaagaaggcgtatctgctgcagaagttatcatgacggtacttcac
gcaggtggtaagtttgatgataactcatacaaagtatcgggtggccttcacggtgttggt
gtttcggttgtaaatgcattatcagagaaagtggagctaacgattaatcgtagaggcgaa
attttccaacaaatttattgtcatggtgttcctcaggctccattagccgtcattggtaca
acagatacaacgggtactaaaatccgtttttggcctagtgaccaaacgttcgcaaatatt
g---aatttgtgtatgacattctagcaaaacgcttacgtgagctttctttcttaaactct
ggcgtatctatccgtctacaagatatgcgtgaagaagataaatctgatcacttcatgttt
gaaggtggcatcaaagcgtttgttactcacttgaaccgtaataaaacaccagtacatcag
aaaatattctattttgattctgagcgtaaagaagacggtattgttgtagaagtagcgatg
cagtggaatgactcttaccaagagaacattttctgttatacgaataacatcccacaacgt
gatggcggtgctcacttatctggcttccgttctgcgttaacacgtactttgaactcgttc
atggacaaagaaggcttttctaagaaagcaaaatc---atctgcgtcaggtgatgatgct
cgtgaaggcctaactgccgttgtttctgttaaagtgcctgatcctaagttctcaagccaa
actaaagataaactggtttcttcagaagtgaagtcagcggttgaatcggcaatgaacgaa
aaactggctgaattcttagcgg--------------aaaatccaggcgaagctaaaatgg
tttgttctaaaatcattgatgcggctcgtgctcgtgaagcggctcgtaaggctcgtgaaa
tgactcgtcgtaaaggcgcgttagatatcgctggtcttcctggtaagctggctgattgtc
aggaaaaagatcctgctcaatctgaactatacatagtggaaggggactctgctggcggtt
cagccaagcagggacgtaaccgtaaaaaccaagcgatccttccgcttaaaggtaaaattc
taaacgtagaaaaagcacgttttgataaaatgatctcttctcaagaggttggtacgttaa
ttactgcactaggttgtggtattggtcgtgacgaatacaatccggataaattgcgttacc
acaacatcatcatcatgaccgatgccgatgtcgatggttcacacatccgtactttgctat
tgacgttcttctatcgtcaaatgccagaattgattgaacgtggctacatctacattgctc
aaccacctctttacaaagtaaagaaaggcaaacaagagcaatacattaaagatgaagaag
cgatgg------------------------------------------------------
------------------------------------------------------------
------------------------------------------------------------
------------------------------------------------------------
------------------------------------------------------------
------------------------------------------------------------
------------------------------------------------------------
------------------------------------------------------------
------------------------------------------------------------
------------------------------------------------------------
------------------------------------------------------------
------------------------------------------------------------
--------------------------------------------atgtttaagaaacttc
gtggcatgttttcaaacgatctttcaatcgatctaggtactgccaacacacttatttatg
taaaaggtcaaggcatcgttcttgatgaaccttctgttgttgctattcgtcaagaccgta
atggttcagcgaaaagcgtagcggctgttggtcacgaagcaaaacgaatgctaggtcgta
ctcctggtaatatttctgctatccgtccaatgaaagatggcgttatcgctgacttttacg
tcaccgaaaaaatgttgcaacacttcattaagcaagtgcacgacaacagcttcttacgtc
caagcccacgcgttcttgtttgtgtaccttgtggttctacgcaagttgaacgccgtgcta
tccgtgaatcagctcaaggtgctggtgcccgtgaagtcttcctaattgatgagcctatgg
ctgctgctatcggcgctggcttaccggtatctgaagcgaccggttctatggtggttgata
taggtggtggtacaacagaagttgccgttatctcactgaacggtgtggtttactcatcgt
ctgttcgtattggtggtgaccgttttgatgaagcgatcattaactacgtacgtcgtaact
acggtagccttattggtgaagcgacggctgagcgcattaagcacgagatcggttctgcat
accctggtgatgatgtccttgaaattgaagtacgtggtcgtaaccttgcagaaggtgttc
ctcgtagctttacactaaattcaaacgaaatcttagaagcgcttcaagagcctctttctg
gtatcgtttcagcagtaatggttgcactagaacagtgtccaccagaactagcatctgatg
tttcagaacacggcatggtattaacgggtggtggtgcactacttcgtgatttagaccgtc
ttttgactgaagaaactgggatcccagtggttgttgcagagaatccattaacatgtgttg
ctcttggcggcggtaaagcattagaaatgatcgatatgcacggtggcgatctctttagtg
acgagtaa-----atgacgacgaacccgaaaccagtatatcagcgtattctattaaaact
tagtggtgaagcactt-caaggcgaagagggttttggtattgaccctgcaactcttgagc
gtatggctcaggaagtaaaagaactgattgaacttggtgttcaagttggtgttgttattg
gtggcggtaatcttttccgcggagccggtcttgctgaagcaggcatgaatcgtgttgttg
gtgaccacatgggtatgctagcaacggtaatgaatggccttgctatgcgtgatgcgcttc
atcgtgcttatgttaatgctcgtgttatgtctgcgattcctctaaaaggcgtgtgtgacg
attacaactgggctgacgctatcgctcaacttcgtcaaggccgcgtagtgattttctctg
caggcacaggcaacccattctttacgacagattcagctgcgtgtttacgtggtattgaaa
tcgaagctgatgttgtattaaaagcaaccaaagttgatggcgtatacactgctgacccgg
tatctaaccctgatgcagaattatatgata-aacttgattacaacacagttcttgaaaaa
gaattaaaagttatggacttagcagcgtttactcttgctcgtgaccacaaaatgccaatt
cgtgtgtttaatatgaacaaacctggtgcattacgtcgtgtagtaatgggtgaggcagaa
ggtactttaatcagcagtgctgaataa---------------------------------
------------------------------------------------------------
------------------------------------------------------------
------------------------------------------------------------
------------------------------------------------------------
------------------------------------------------------------
------atggacgataacaagaaaaaagcactggccgcagcattaggtcaaattgaaaaa
caatttggtaaaggttcaatcatgaagttgggcgataaccgcacaatggatgttgaaact
gtgtctactggttctttatctcttgatattgccctaggtgccggtggtttaccaatggga
cgtatcgtagaaatttacggccctgaatcatcaggtaaaacaacactaactttagaagtg
attgctcaagcacaaaaagcagggaaaacctgtgcatttattgatgcagagcacgcatta
gaccctatttacgcacaaaaacttggtgttgatattgaccaattgttatgttctcaacct
gatactggtgagcaagcgttagaaattgttgatgcgttagctcgttctggtgcggttgat
ctaattgttgttgattctgtggcggctttaacacctaaagctgaaattgaaggcgaaatg
ggcgatagtcacatgggtcttcaagctcgtatgctatcgcaagcaatgcgtaagttaacg
ggtaatttaaaacagtcgaactgtatgtgtatcttcattaaccaaattcgtatgaaaatt
ggcgtaatgtttggtaacccagaaacaacaactggtggtaatgcattgaagttctatgct
tctgttcgtcttgatattcgtcgtactggcgcagtaaaagatggcgatgaagttgttggt
aatgagactcgcattaaagttgttaagaataaaattgcagcgccatttaaacaagctgaa
actcaaattctatacggtaaaggttttaaccgtgaaggcgaactgattgatttaggtgtt
aaacataaattagtcgataaagcaggcgcttggtatagctacaatggcgataagatcggt
caaggcaaagcaaacgcatctaaatttatgcgcgaaaatccagaaattggcgcagagctt
gataagaaattacgtgaaatgct-------------------------------------
------------------------------------------------------atgcag
ggttctgtaacagaatttctaaagccgcgtctagttgacattgaacaagttagcctgact
cacgcaaaagtaactcttgagccattagagcgtggtttcggccatactctaggtaacgct
ctacgtcgtattttactatcttcaatgccgggttgtgccgtaactgaagtagaaatcgaa
ggcgtattacatgagtacagcaccaaagaaggtgttcaggaagatatccttgaaatcctt
ctaaaccttaaaggcctggccgttaaggtt---gagggtaaagatgaagttatcattact
cttaacaagtctggtgcaggccctgttgttgcaggtgacatcacccatgatggtgatgtt
gagattgcgaacccagagcatgtaatctgccacttaactgatgacaatgctgaaatcagc
atgagaatcaaggtagagcgtggtcgcggctatgtaccgtcaacagctcgtatccatact
gaagaagatgagcgtccaatcggtcgtttgcttgtcgatgcaacttatagcccagtagat
aaaatatcttatgcggttgaagcggcacgtgtagagcaacgtactgacttagacaaactt
gttatcgatatggaaacgaatggtacgcttgatcctgaggaagctatccgtcgtgcagct
acaattttagctgaacaattggatgcatttgtagatcttcgtgatgtacgagttcctgaa
gaaaaagaagaaaagccagagttcgatccgatcctactgcgtcctgtagacgatcttgaa
ctaacggttcgctctgctaactgtttgaaagcagaagcgattcactacattggtgatctg
gtgcagcgcactgaggttgagttacttaaaactccaaaccttggtaagaaatctttaact
gaaattaaagatgttctagcttcacgtggtctttctttaggcatgcgcctagagaactgg
ccaccagcgtctatcgctgaagattaa------------------atgggtaaatctcta
gttatcgtggagtcaccagccaaagctaaaactattaacaaataccttggcaaagacttc
atcgtaaaatccagtgtaggtcacgttcgtgatttgcctatgggttcgacaagcaccgga
aagaaaacggcggcagcgtcaaccaaaggtatgagtgttgaagataaagcacgcattaag
aaagaaagagacaagaagaatctgatcaataaaatggggattgacccatataacgattgg
gcggcgaattaccaaattcttcctggcaaagaaaaagtcgtagcagaattacaaaaactg
gctgaaaatgcagacactatctatctcgcaaccgatttagaccgtgaaggggaagctatt
gcgtggcaccttcgcgagatcatcggtggtgatgattcacgctataaacgagtagttttt
aacgaaattacaaaaaatgcgattcaacaagcgtttgaaactccaggcgaactaagtatg
ccaggggttaacgcacagcaagcacgtcgtttcttagatcgtgttgtaggcttcatggct
tctccgctattgtggaaaaaagtggctcgtggtttgtctgcgggtcgtgttcaatccgtt
gccgtgaaagttttggttgagcgtgagcgtgaaatcaatgcctttattcctgaagagttc
tgggatattcatgcagatacactgacgtctggaaaagaaaatttccgtctgcaagttgca
cagcgtaatggttcggtatttaaaccactgaatcaagcggatacagaatcagcggtaagt
attcttgaaaaagcggaatacgaagtttgtaaacgtgaagaccgcccaacgaaaagtaag
ccatcggcaccttatatcacgtcaacactgcaacaagcagcaagtacacgcttaggttac
ggtgtgaaaaagaccatgatgctagctcagcgcctctatgagggcggttacatcacttat
atgcgtactgactcaactaacttaagtaaagaagctgtagagacgttacgtgagtttatt
ggttctgagtatggcgagagctatttaccggctgctccaattatttatggaagcaaagaa
ggcgcacaagaagctcacgaagcgattcgcccttcaagtgtggatgtgaaagtagatgac
ctgcaaggtatggaagccgacgctcataaactttacaacctaatttggaatcaatttgtg
tcatgtcaaatgacgccagcacaatatgattcaaccacattgagcgtaaaagccgatgaa
ttcaccttaaaagcgaaaggtcgtatccttaagtttgatggttggactcgcgtgcaacgt
ccaatgggtaaaa---atgaagatcaattgcttcctgccgttcaacttggcgataagcta
aaactagaacagcttgatccgaaacaacactttactaagccaccagcgcgtttcacagaa
gccgcattggttaaagaacttgagaaaaaaggcattggtcgtccatcgacttacgcatca
atcatctcaacgattcaagaccgtggctacgttcgtgttgaaagccgtcgtttctatgca
gaaaaaatgggcgaaattgttactgaccgtctaaatcaatcgtttgatgatttgatggat
tacgattttactgctcgtatggaaggcaatttggataagattgctgaaggcagcaaagat
tggaaagaagtgctaaatgcgttcttccaagacttcactgacgatatagcaaaagctgag
cttgatgaatcagaaggcggcatgtcaccaaataatatcgtagaaactgatattaaatgt
ccgacgtgtgaccgtaacatgggtattcgtactgcatcaactggggtattccttggttgt
tcaggttacgcattaccgccaaaagagcgctgtaagaaaacgattaacttaggtaatgaa
gagggcattattaatgttcttgaag---aagacgtagaaacggccgcattacgagccaaa
aaacgttgtcctaagtgtgaaacagcaatggatccttacctaatcgatcaagatcgtaaa
ctgcatgtttgtggtaataacccgaactgtgatggttatattgttgagaaaggtgagttc
caacttaaaggctatgatggacccattgttgagtgtgacaaatgtggttctgatatggaa
cttaagaacggtcgctttggtaaatacatggattgtacgagtgagacgtgtaaaaacaca
cgtaagatcctaagaaatggcgatgttgcgccaccaaaagaagatccagtacaccttcct
gaattggaatgtg---aaaaatctgatgcgtactttgtgttgcgtgatggtgcatctggg
ttattcttagcggcaagtaccttccctaaatcgcgtgaaacacgagcgccattagtggaa
gagttagttcgctttaaagatcgtttatcgcctaagtttgtgtacttaacggaagcgcca
acgcacgatccagacggtaaaccagccgtaattcgttttagccgtaagactaaagaaaat
tacgttcgtactgaaactgatggtaagccatcaggttggacggcgttatatcttgatggg
aaatgggctg--------------------------------
>Vmimicus_LMG7896T
--------------------------------------------agtcgttggagtgggt
ggtggcggcggtaacgccgttgaacacatggtgcgtgaatccatcgagggtgtggaattc
atcagtatcaataccgatgcacaggcactgcgcaagacaagcgttggtactgttattcaa
attggtggcaatatcaccaaaggtctaggagccggagctaacccacaagtgggtcgtgat
gcagcactagaagataaagaacgcattaaagaattcctgactggtgccgatatggtgttt
atcgcagcaggtatgggtggcggtacaggaaccggagctgcaccagtgattgccgaagtg
gcaaaagaactgggcattctgacggttgctgtggtaaccaaacctttcagctttgaaggt
aaaaagcgtctggcttttgctgaacagggaattgaagagctgtcaaagcatgttgattca
ctgatcactattccaaacgaaaaactgctcaaagtgttggggcgtggtatcacgttactg
gaagcctttgcgagcgcgaacaacgtacttaaaaatgcagtgcaaggcatcgctgaactg
attactcgcccgggcatgattaacgtcgactttgcggacgtacgcactgtgatgtcggaa
atgggtcatgccatgatgggtagcggtgttgcaagaggtgaagaccgcgcggaagaagct
gctgaaatggcgat----------------------------------------------
------------------------------------------------------------
------------------------------------------------------------
------------------------------------------------------------
------------------------------------------------------------
------------------------------------------------------------
------------------------------------------------------------
------------------------------------------------------------
------------------------------------------------------------
------------------------------------------------------------
------------------------------------------------------------
----------------------------tccgtgcagcgcaagagcgcaatgacatcgaa
gttgtaggtatcaatgacctgatcgacgtagattacatggcttacatgctgaagtacgat
tcaactcacggccgtttcaacggtactgttgaagttgaaggtggtaacctgatcgtaaac
ggcaaaactgtacgtgtaactgcagaacgcaacccagctgacctgaaatggggtgaaatc
ggtgttgacgttgttgctgaagcaacaggtctgttcctgactgacgaaactgctcgtaaa
cacatcgaagctggtgcgaagaaagttgttctaactggtccttcaaaagacaagactcca
atgttcgtaatgggcgttaaccacaagacttacgctggtcaagacatcgtttctaacgct
tcttgtactactaactgtctggcgcctatcgctaaagtactgaacgacaacttcggtatc
gagtctggcctgatgactactgttcacgcaacaactgcaactcaaaaaacagttgacggt
ccttcagcgaaagactggcgcggtggccgtggtgcttctcaaaacatcatcccatcttca
actggcgcagcaaaagcagtaggcgttgttcttccagaactgaacggcaaactgactggt
atggctttccgcgtaccaactgctaacgtttctgtagttgacctgactgttaacctgcaa
aaagcagcgtcttacgacgacatcaaagcagctatgaaagcagcttctgaaggcgaacta
gctggtatcttgggctacactgaagatgcagtagtttctactgacttcaacggtgacact
cgcacttctatcttcgatgctgacgcaggtatcgcactaactgaca--------------
------------------------------------------------------------
------------------------------------------------------------
------------------------------------------------------------
------------------------------------------------------------
------------------------------------------------------------
------------------------------------------------------------
------------------------------------------------------------
----------------------------------aaaaagtgctgcttaccatttatcgt
ggtggcaagattcacacccaaacttaccatcacggtgtgccacaagcaccgttgtctgta
gtgggtgagactgagcgtaccggtactaccgtacgtttctggcctagtgcacagactttt
accaatatcg---aattccattacgacattctggctaaacgcctgcgtgagctgtcattc
ctgaactctggcgtgtcgatcaagctgacggatgagcgtgaagaagataagaaagaccac
ttcatgtatgaaggtggtattcaagcgtttgttacccacttgaaccgtaacaaaacgccg
atccatgaaaaagtattccacttcaaccaagagcgt---gaagatggcatcagcgtggaa
gtggcaatgcagtggaacgatggtttccaagaaaacatctactgctttaccaacaacatc
ccacagcgtgatggcggtacccacttagccggtttccgtggtgcgttgacccgtactttg
aacaactacatggacaaagaaggcttctcgaagaaagcccaagc---ggcaacctcgggt
gatgatgcgcgtgaaggcttaacggcggtggtttcggtgaaagtaccggatcctaaattc
tcgagccaaaccaaagataagctggtttcttcggaagtgaaatccgcggttgagtcagcc
atgaatgagaagctggcggatttcctggcgg--------------aaaacccaagcgaag
cgaaaaacgtttgttcgaagattattgatgcggcgcgtgctc------------------
------------------------------------------------------------
------------------------------------------------------------
------------------------------------------------------------
------------------------------------------------------------
------------------------------------------------------------
------------------------------------------------------------
------------------------------------------------------------
------------------------------------------------------------
------------------------------------------------------------
------------------------------------------------------------
------------------------------------------------------------
------------------------------------------------------------
------------------------------------------------------------
------------------------------------------------------------
------------------------------------------------------------
------------------------------------------------------------
------------------------------------------------------------
------------------------------------------------------------
------------------------------------------------------------
------------------------------------------------------------
------------------------------------------------------------
------------------------------------tcgatttaggtaccgccaacacac
ttatttatgtcaaaggacagggtattgttcttgatgaaccttctgttgttgctattcgtc
aggacaaaggccgtggcggtaaaaccgttgcagcagttggtcatgccgcaaagcagatgc
tcggtagaactcctggcaacatttctgcgattcgcccaatgaaagatggcgtaattgctg
acttttacgtgacggaaaaaatgctgcagcattttattcgccaagtgcatgacaacagcg
ttctaaaacctagcccacgcgtactggtgtgtgtgccttgtggttcaacccaagttgaac
gccgtgcgatccgtgaatcagcactgggtgcgggtgcgcgtgaagtttacttgattgatg
agccaatggcggcagcaatcggcgcaggtctgcgtgtttctgaaccaaccggttcaatgg
tgattgatatcggtggtggtactacggaagttgcagtgatctcgctaaatggtgtggttt
actcttcttctgtgcgtatcggtggtgaccgctttgatgaagcgatcattaattatgttc
gtcgtaactacggtagcttgattggtgaagcaacggcagaaaagatcaaacacgagatcg
gttcagcttatccgggtgatgacgtacaagaaatcgaagtacgcggtcgtaaccttgcgg
aaggtgtgccacgtagcttcacactgaactccaatgaaatccttgaagcgttgcaagagc
cgctgacaggcatcgtttctgcagtgatggttgcactagaacagtgtccacctgaactgg
catcagacatctctgaaaacggtatggttctgactggcggtggtgcactgttgaaagatc
tggatcgtctcctgatggaagaaaccggtattccagttgtaatcgctgatgatccactga
cttgtgtggctcgtggtg------------------------------------------
------------------------------------------------------------
-ttaaaactgagtggtgaagcgcta-caaggcactgaaggttttggtattgatccaacgg
tacttgaccgtatggctcaggaagtaaaagaactggttgaactgggcgtacaagtgggtg
ttgtgattggtgggggtaacctgttccgtggtgcaggccttgcaaaagcaggcatgaacc
gcgttgtgggtgaccatatgggtatgctggcaaccgtgatgaacggattggcgatgcgtg
atgcattgcaccgtgcttatgttaacgcacgtctaatgtctgctattcctctgaatggtg
tgtgtgacgattacagctggtccgatgcgattcgtgaattgcgccaaggccgtgtggtaa
ttttcgctgcgggtactggtaatcctttctttactaccgattctgcagcgtgtctgcgcg
gtattgagattgaagctgacgtggttctcaaagcgacgaaagtagatggtgtttacagcg
ctgacccggtagccaacccagatgcacaactgtatgata-agcttgcttacaacgatgtg
ctt---------------------------------------------------------
------------------------------------------------------------
------------------------------------------------------------
------------------------------------------------------------
------------------------------------------------------------
------------------------------------------------------------
------------------------------------------------------------
------------------------------------------------------------
------------------------------------------------------------
-----------------------ttccatcatgcgcctaggcgacaaccgtgccatggac
gtagaaaccatttcgaccggttctctatctcttgatatcgctttgggagcgggtggcctg
ccaatgggacgtatcgttgagatcttcggcccagaatcttcaggtaaaacaacgttaact
cttgagctgattgccgctgcgcagcgtgaaggtaaaacctgtgcctttatcgatgctgag
cacgcgctggatccggtttatgccaagaaactgggtgttaatatcgatgagctactggtt
tctcagccagataccggcgaacaagcactagaaatttgtgatgcactggctcgctctggt
gcggtagatgtgattgttgtcgactctgttgcggctttgacaccaaaagcagaaattgaa
ggcgaaatgggcgacagccacatgggtctgcaagcgcgtatgttgtcgcaagcgatgcgt
aaactgacgggtaacctgaagcaatccaactgtatgtgtatcttcatcaaccaaattcgt
atgaagattggtgtgatgtttggtaaccctgaaaccacaacgggtggtaacgcactgaaa
ttctatgcttctgttcgtcttgatattcgtcgtactggcgcaatcaaagaaggcgaagaa
gtcgtgggtaacgaaacccgcatcaaagtagtgaagaacaagattgctgcaccgtttaaa
gaagccaacactcaaattatgtacggccaaggtttcaaccgcgaaggtgagttgatcgat
cttggtgtgaaacacaaaatggttgaaaagtcaggcgctt--------------------
------------------------------------------------------------
------------------------------------------------------------
------------------------------------------------------------
----------------------aatttcttaagccacgtcttgttgatatcgaacaaatc
agcacgacacacgcaaaagtaactcttgagccgttagagcgtggtttcggccatactctg
ggtaatgcacttcgccgtattcttctatcttcaatgccaggttgtgctgttactgaagta
gagattgaaggcgttcttcacgagtacagcaccaaagaaggtgttcaggaagatatcctt
gagattctcttgaacctgaaaggtctggctgttcgcgttgccgaaggcaaagatgaagtg
ttcattacactaaacaaatcaggctcgggccctgtggttgcaggtgacatcacccatgac
ggtgatgtagagatcgtaaaccctgaacacgtaatttgtcatttaacttctgacaatgct
gcgatcgctatgcgtatcaaagtagaacgtggtcgtggttatgttccagcttctgcccgt
atccatactgaagaagacgagcgtccaattggtcgtctgcttgtcgatgccactttcagc
ccagtagacaaaattgcctactcagttgaagcggctcgtgttgagcaacgtactgacctg
gataagctagttatcgatatggaaactaacggtactcttgagcctgaggaagcaatccgt
cgcgcagcaactattcttgctgagcaattggatgcgttcgtagatcttcgtgatgtacgt
gtacctgaggagaaggaagagaagccagaattcgatccgatcctactgcgtcctgtagac
gatcttgaactaacagttcgctctgctaactgtctgaaagcagaagcgattcactacatc
ggtgatctggtacagcgcactgaggttgagcttcttaaaacgccaaaccttggtaagaaa
tctcttacagagattaaagacgtgcttgcatcacgtggtctgtctctgggcat-------
------------------------------------------------------------
------------------------------------------------------------
------------------------------------------------------------
------------------------------------------------------------
------------------------------------------------------------
------------------------------------------------------------
------------------------------------------------------------
-------------------------------------------------------aacga
gtagtatttaacgagatcaccaagaacgcgattcagcaggcattccaacagcctggagaa
ttgaatatggatggcgtaaacgctcagcaagcgcgccgtttcatggatcgcgtggtgggc
ttcatggtttctccactgctatggaaaaaagttgcacgtggcctttctgcaggtcgcgta
cagtctgttgcagtgaaactcttggttgagcgtgagcgcgaaatcaaagcatttgttcct
gaagagttttgggacatcaatgcggatacgttgaccgcagacaagcaagatttccgtctg
ctggtggcacaaaaagatggtgtagcgttcaagccagtgaacgaaactgaagctttggct
gccgttgcggcgttgaacaaagcacaatatgaagtgtgcaaacgcgaagacaagccaacg
agcagcaaaccaagtgcgccatttattacttcaaccttgcagcaagcggcgagtacacgc
cttggctacggggtgaaaaagaccatgatgctcgctcagcgtctgtatgaagcgggctac
atcacctatatgcgtactgactcaactaacttgagcgcagaagcggtagacaatgtacgt
ggctatattactaagcattacggcgaagcctatttaccgagtcagccgaatgtgtatggc
agcaagcaaaatgc----------------------------------------------
------------------------------------------------------------
------------------------------------------------------------
------------------------------------------------------------
------------------------------------------------------------
------------------------------------------------------------
------------------------------------------------------------
------------------------------------------------------------
------------------------------------------------------------
------------------------------------------------------------
------------------------------------------------------------
------------------------------------------------------------
------------------------------------------------------------
------------------------------------------------------------
------------------------------------------------------------
------------------------------------------------------------
------------------------------------------------------------
------------------------------------------------------------
------------------------------------------------------------
------------------------------------------------------------
------------------------------------------------------------
------------------------------------------------------------
------------------------------------------------------------
------------------------------------------------------------
------------------------------------------------------------
------------------------------------------------------------
-----------------------------------agtcgttggagtgggtggtggcggc
ggtaacgccgttgaacacatggtgcgtgaatccatcgagggtgtggaattcatcagtatc
aataccgatgcacaggcactgcgcaagacaagcgttggtactgttattcaaattggtggc
aatatcaccaaaggtctaggagccggagctaacccacaagtgggtcgtgatgcagcacta
gaagataaagaacgcattaaagaattcctgactggtgccgatatggtgtttatcgcagca
ggtatgggtggcggtacaggaaccggagctgcaccagtgattgccgaagtggcaaaagaa
ctgggcattctgacggttgctgtggtaaccaaacctttcagctttgaaggtaaaaagcgt
ctggcttttgctgaacagggaattgaagagctgtcaaagcatgttgattcactgatcact
attccaaacgaaaaactgctcaaagtgttggggcgtggtatcacgttactggaagccttt
gcgagcgcgaacaacgtacttaaaaatgcagtgcaaggcatcgctgaactgattactcgc
ccgggcatgattaacgtcgactttgcggacgtacgcactgtgatgtcggaaatgggtcat
gccatgatgggtagcggtgttgcaagaggtgaagaccgcgcggaagaagctgctgaaatg
gcgat-------------------------------------------------------
------------------------------------------------------------
------------------------------------------------------------
------------------------------------------------------------
------------------------------------------------------------
------------------------------------------------------------
------------------------------------------------------------
------------------------------------------------------------
------------------------------------------------------------
------------------------------------------------------------
------------------------------------------------------------
-------------------tccgtgcagcgcaagagcgcaatgacatcgaagttgtaggt
atcaatgacctgatcgacgtagattacatggcttacatgctgaagtacgattcaactcac
ggccgtttcaacggtactgttgaagttgaaggtggtaacctgatcgtaaacggcaaaact
gtacgtgtaactgcagaacgcaacccagctgacctgaaatggggtgaaatcggtgttgac
gttgttgctgaagcaacaggtctgttcctgactgacgaaactgctcgtaaacacatcgaa
gctggtgcgaagaaagttgttctaactggtccttcaaaagacaagactccaatgttcgta
atgggcgttaaccacaagacttacgctggtcaagacatcgtttctaacgcttcttgtact
actaactgtctggcgcctatcgctaaagtactgaacgacaacttcggtatcgagtctggc
ctgatgactactgttcacgcaacaactgcaactcaaaaaacagttgacggtccttcagcg
aaagactggcgcggtggccgtggtgcttctcaaaacatcatcccatcttcaactggcgca
gcaaaagcagtaggcgttgttcttccagaactgaacggcaaactgactggtatggctttc
cgcgtaccaactgctaacgtttctgtagttgacctgactgttaacctgcaaaaagcagcg
tcttacgacgacatcaaagcagctatgaaagcagcttctgaaggcgaactagctggtatc
ttgggctacactgaagatgcagtagtttctactgacttcaacggtgacactcgcacttct
atcttcgatgctgacgcaggtatcgcactaactgaca-----------------------
------------------------------------------------------------
------------------------------------------------------------
------------------------------------------------------------
------------------------------------------------------------
------------------------------------------------------------
------------------------------------------------------------
------------------------------------------------------------
-------------------------aaaaagtgctgcttaccatttatcgtggtggcaag
attcacacccaaacttaccatcacggtgtgccacaagcaccgttgtctgtagtgggtgag
actgagcgtaccggtactaccgtacgtttctggcctagtgcacagacttttaccaatatc
g---aattccattacgacattctggctaaacgcctgcgtgagctgtcattcctgaactct
ggcgtgtcgatcaagctgacggatgagcgtgaagaagataagaaagaccacttcatgtat
gaaggtggtattcaagcgtttgttacccacttgaaccgtaacaaaacgccgatccatgaa
aaagtattccacttcaaccaagagcgt---gaagatggcatcagcgtggaagtggcaatg
cagtggaacgatggtttccaagaaaacatctactgctttaccaacaacatcccacagcgt
gatggcggtacccacttagccggtttccgtggtgcgttgacccgtactttgaacaactac
atggacaaagaaggcttctcgaagaaagcccaagc---ggcaacctcgggtgatgatgcg
cgtgaaggcttaacggcggtggtttcggtgaaagtaccggatcctaaattctcgagccaa
accaaagataagctggtttcttcggaagtgaaatccgcggttgagtcagccatgaatgag
aagctggcggatttcctggcgg--------------aaaacccaagcgaagcgaaaaacg
tttgttcgaagattattgatgcggcgcgtgctc---------------------------
------------------------------------------------------------
------------------------------------------------------------
------------------------------------------------------------
------------------------------------------------------------
------------------------------------------------------------
------------------------------------------------------------
------------------------------------------------------------
------------------------------------------------------------
------------------------------------------------------------
------------------------------------------------------------
------------------------------------------------------------
------------------------------------------------------------
------------------------------------------------------------
------------------------------------------------------------
------------------------------------------------------------
------------------------------------------------------------
------------------------------------------------------------
------------------------------------------------------------
------------------------------------------------------------
------------------------------------------------------------
------------------------------------------------------------
---------------------------tcgatttaggtaccgccaacacacttatttatg
tcaaaggacagggtattgttcttgatgaaccttctgttgttgctattcgtcaggacaaag
gccgtggcggtaaaaccgttgcagcagttggtcatgccgcaaagcagatgctcggtagaa
ctcctggcaacatttctgcgattcgcccaatgaaagatggcgtaattgctgacttttacg
tgacggaaaaaatgctgcagcattttattcgccaagtgcatgacaacagcgttctaaaac
ctagcccacgcgtactggtgtgtgtgccttgtggttcaacccaagttgaacgccgtgcga
tccgtgaatcagcactgggtgcgggtgcgcgtgaagtttacttgattgatgagccaatgg
cggcagcaatcggcgcaggtctgcgtgtttctgaaccaaccggttcaatggtgattgata
tcggtggtggtactacggaagttgcagtgatctcgctaaatggtgtggtttactcttctt
ctgtgcgtatcggtggtgaccgctttgatgaagcgatcattaattatgttcgtcgtaact
acggtagcttgattggtgaagcaacggcagaaaagatcaaacacgagatcggttcagctt
atccgggtgatgacgtacaagaaatcgaagtacgcggtcgtaaccttgcggaaggtgtgc
cacgtagcttcacactgaactccaatgaaatccttgaagcgttgcaagagccgctgacag
gcatcgtttctgcagtgatggttgcactagaacagtgtccacctgaactggcatcagaca
tctctgaaaacggtatggttctgactggcggtggtgcactgttgaaagatctggatcgtc
tcctgatggaagaaaccggtattccagttgtaatcgctgatgatccactgacttgtgtgg
ctcgtggtg---------------------------------------------------
----------------------------------------------------ttaaaact
gagtggtgaagcgcta-caaggcactgaaggttttggtattgatccaacggtacttgacc
gtatggctcaggaagtaaaagaactggttgaactgggcgtacaagtgggtgttgtgattg
gtgggggtaacctgttccgtggtgcaggccttgcaaaagcaggcatgaaccgcgttgtgg
gtgaccatatgggtatgctggcaaccgtgatgaacggattggcgatgcgtgatgcattgc
accgtgcttatgttaacgcacgtctaatgtctgctattcctctgaatggtgtgtgtgacg
attacagctggtccgatgcgattcgtgaattgcgccaaggccgtgtggtaattttcgctg
cgggtactggtaatcctttctttactaccgattctgcagcgtgtctgcgcggtattgaga
ttgaagctgacgtggttctcaaagcgacgaaagtagatggtgtttacagcgctgacccgg
tagccaacccagatgcacaactgtatgata-agcttgcttacaacgatgtgctt------
------------------------------------------------------------
------------------------------------------------------------
------------------------------------------------------------
------------------------------------------------------------
------------------------------------------------------------
------------------------------------------------------------
------------------------------------------------------------
------------------------------------------------------------
------------------------------------------------------------
--------------ttccatcatgcgcctaggcgacaaccgtgccatggacgtagaaacc
atttcgaccggttctctatctcttgatatcgctttgggagcgggtggcctgccaatggga
cgtatcgttgagatcttcggcccagaatcttcaggtaaaacaacgttaactcttgagctg
attgccgctgcgcagcgtgaaggtaaaacctgtgcctttatcgatgctgagcacgcgctg
gatccggtttatgccaagaaactgggtgttaatatcgatgagctactggtttctcagcca
gataccggcgaacaagcactagaaatttgtgatgcactggctcgctctggtgcggtagat
gtgattgttgtcgactctgttgcggctttgacaccaaaagcagaaattgaaggcgaaatg
ggcgacagccacatgggtctgcaagcgcgtatgttgtcgcaagcgatgcgtaaactgacg
ggtaacctgaagcaatccaactgtatgtgtatcttcatcaaccaaattcgtatgaagatt
ggtgtgatgtttggtaaccctgaaaccacaacgggtggtaacgcactgaaattctatgct
tctgttcgtcttgatattcgtcgtactggcgcaatcaaagaaggcgaagaagtcgtgggt
aacgaaacccgcatcaaagtagtgaagaacaagattgctgcaccgtttaaagaagccaac
actcaaattatgtacggccaaggtttcaaccgcgaaggtgagttgatcgatcttggtgtg
aaacacaaaatggttgaaaagtcaggcgctt-----------------------------
------------------------------------------------------------
------------------------------------------------------------
------------------------------------------------------------
-------------aatttcttaagccacgtcttgttgatatcgaacaaatcagcacgaca
cacgcaaaagtaactcttgagccgttagagcgtggtttcggccatactctgggtaatgca
cttcgccgtattcttctatcttcaatgccaggttgtgctgttactgaagtagagattgaa
ggcgttcttcacgagtacagcaccaaagaaggtgttcaggaagatatccttgagattctc
ttgaacctgaaaggtctggctgttcgcgttgccgaaggcaaagatgaagtgttcattaca
ctaaacaaatcaggctcgggccctgtggttgcaggtgacatcacccatgacggtgatgta
gagatcgtaaaccctgaacacgtaatttgtcatttaacttctgacaatgctgcgatcgct
atgcgtatcaaagtagaacgtggtcgtggttatgttccagcttctgcccgtatccatact
gaagaagacgagcgtccaattggtcgtctgcttgtcgatgccactttcagcccagtagac
aaaattgcctactcagttgaagcggctcgtgttgagcaacgtactgacctggataagcta
gttatcgatatggaaactaacggtactcttgagcctgaggaagcaatccgtcgcgcagca
actattcttgctgagcaattggatgcgttcgtagatcttcgtgatgtacgtgtacctgag
gagaaggaagagaagccagaattcgatccgatcctactgcgtcctgtagacgatcttgaa
ctaacagttcgctctgctaactgtctgaaagcagaagcgattcactacatcggtgatctg
gtacagcgcactgaggttgagcttcttaaaacgccaaaccttggtaagaaatctcttaca
gagattaaagacgtgcttgcatcacgtggtctgtctctgggcat----------------
------------------------------------------------------------
------------------------------------------------------------
------------------------------------------------------------
------------------------------------------------------------
------------------------------------------------------------
------------------------------------------------------------
------------------------------------------------------------
----------------------------------------------aacgagtagtattt
aacgagatcaccaagaacgcgattcagcaggcattccaacagcctggagaattgaatatg
gatggcgtaaacgctcagcaagcgcgccgtttcatggatcgcgtggtgggcttcatggtt
tctccactgctatggaaaaaagttgcacgtggcctttctgcaggtcgcgtacagtctgtt
gcagtgaaactcttggttgagcgtgagcgcgaaatcaaagcatttgttcctgaagagttt
tgggacatcaatgcggatacgttgaccgcagacaagcaagatttccgtctgctggtggca
caaaaagatggtgtagcgttcaagccagtgaacgaaactgaagctttggctgccgttgcg
gcgttgaacaaagcacaatatgaagtgtgcaaacgcgaagacaagccaacgagcagcaaa
ccaagtgcgccatttattacttcaaccttgcagcaagcggcgagtacacgccttggctac
ggggtgaaaaagaccatgatgctcgctcagcgtctgtatgaagcgggctacatcacctat
atgcgtactgactcaactaacttgagcgcagaagcggtagacaatgtacgtggctatatt
actaagcattacggcgaagcctatttaccgagtcagccgaatgtgtatggcagcaagcaa
aatgc-------------------------------------------------------
------------------------------------------------------------
------------------------------------------------------------
------------------------------------------------------------
------------------------------------------------------------
------------------------------------------------------------
------------------------------------------------------------
------------------------------------------------------------
------------------------------------------------------------
------------------------------------------------------------
------------------------------------------------------------
------------------------------------------------------------
------------------------------------------------------------
------------------------------------------------------------
------------------------------------------------------------
------------------------------------------------------------
------------------------------------------------------------
------------------------------------------------------------
------------------------------------------------------------
------------------------------------------------------------
------------------------------------------------------------
------------------------------------------------------------
------------------------------------------------------------
------------------------------------------------------------
------------------------------------------------------------
------------------------------------------
>Vtubiashii_LMG10936T
-------------------------------------------aggtcgttggggttggt
ggcggtggcggtaacgccgttgaacacatggtacgtgaatccatcgaaggtgttgagttc
attagtattaatactgatgctcaggcgcttcgtaaaaccagtgtgaatagtgttattcag
attggtggtgatatgaccaaaggtcttggtgctggtgcgaaccctcaagtaggacgtgac
gcagctctcgaagatcgcgatcgcattaaagaagagctaaacggtgccgatatggtattt
atcgcagctggtatgggcggtggtactggtacaggtgcagctcctgttattgcagaagtg
gcaaaagagctaggcatcctaacggttgctgtagttactaagccatttagcttcgaaggc
aaaaagcgtttagcttttgctgagcaaggtatcgaagagctttctaagcacgtggactcg
ttaattacgattcctaacgagaagcttcttaaagtacttggccgtggtattacactactt
gaagcctttgctagcgcgaacgatgtattaaagaatgcagtacaaggtattgcagaactg
attactcgtccaggcatgattaacgtcgactttgctgacgtaagaacagtgatgtcagaa
atgggtcatgccatgatgggtagcggtgttgctaaaggcgaagatcgtgctgaagaagcg
gcagaaatggcaat----------------------------------------------
------------------------------------------------------------
------------------------------------------------------------
------------------------------------------------------------
------------------------------------------------------------
------------------------------------------------------------
------------------------------------------------------------
------------------------------------------------------------
------------------------------------------------------------
------------------------------------------------------------
------------------------------------------------------------
-------------tcggccgtttcgttttccgtgcagcgcaagagcgtaacgacatcgaa
gttgtaggtattaacgaccttatcgacgtagagtacatggcatacatgcttaagtacgac
tcaactcacggccgtttcaacggtactgttgaagttgaaggtggtaacctaatcgttaac
ggtaagactgtacgtgttactgctgagcgtaacccagaagatctaaaatgggatgctatc
gacgttgacgttgtagctgaagctactggtcttttcctaacagacgagactgctcgtaag
cacatcactgctggcgcgaagaaagttgttctaactggtccttcaaaagacgctactcca
atgttcgtaatgggcgttaaccaagacacttacgctggtcaagacatcgtttctaacgct
tcttgtactactaactgtctagcgcctatcgctaaagttcttaacgacgagttcggtatc
gaatctggtcttatgactacagttcacgcgactacagcaactcaaaaaactgtagacggt
ccttctgctaaagactggcgcggtggtcgtggtgcttctcagaacatcatcccatcttca
actggtgctgctaaagctgtaggcgttgttcttccagaactaaacggcaaactaactggt
atggctttccgcgtaccaactgctaacgtttctgtagttgacctaactgttaaccttaaa
aacggtgcatcttacgaagctatctgtgcagctatgaaagcagcatctgaaggcgctctt
aaaggtgttctaggttacactgaagaccaagttgtttctcaagacttcatcggcgaagtt
caaacttcagtattcgatgctaaagctggtatcgctctaactgataacttc---------
------------------------------------------------------------
------------------------------------------------------------
------------------------------------------------------------
------------------------------------------------------------
------------------------------------------------------------
------------------------------------------------------------
------------------------------------------------------------
------------------------------------------------------------
--------------------------------cggtgagcctcaagcgccactgtctgtg
attggtgaaactgagcaaacgggtacagaaatccgtttctggccaagtgaagagaccttc
tctaacacag---aattccactatgacattctagctaaacgtctacgtgagctttctttc
ctaaactctggcgtatcgatcaagctacgtgatgagcgtgaagaagataagcaagatcac
ttcatgtatgaaggtggtatccaagcgttcgttgatcacttgaatactaacaagacacca
atcatcgaaaaagtattccactttaacgcagagcgt---gaagacggtatcgcggtagaa
gtcgcgatgcagtggaacgatggttaccaagagaacattttctgtttcaccaacaacatt
cctcagcgcgatggtggtactcaccttgctggtttccgtgcagccctaacgcgtacattg
aactcgttcatggacaaagaaggcttctcgaagaaagcgaaaac---agcaacgtcaggt
gatgatgcacgtgaaggtctaacagcggttatttcggttaaggttcctgatcctaagttc
tcaagccaaaccaaagacaaactggtttcttctgaagtgaagtcagcggttgaacaagct
atgggtgagaaactgtctgagttcctaattg--------------agcacccagcagaag
ctaa--------------------------------------------------------
------------------------------------------------------------
------------------------------------------------------------
------------------------------------------------------------
------------------------------------------------------------
------------------------------------------------------------
------------------------------------------------------------
------------------------------------------------------------
------------------------------------------------------------
------------------------------------------------------------
------------------------------------------------------------
------------------------------------------------------------
------------------------------------------------------------
------------------------------------------------------------
------------------------------------------------------------
------------------------------------------------------------
------------------------------------------------------------
------------------------------------------------------------
------------------------------------------------------------
------------------------------------------------------------
------------------------------------------------------------
------------------------------------------------------------
------------------------------------------------------------
------------------------------------------------------------
------------------------------------------------------------
------------------------------------------------------------
------------------------------------------------------------
------------------------------------------------------------
------------------ctgcactgggtgcaggcgcgcgtgaagtttacttaattgatg
agcctatggcggcggctattggtgcaggcttacgcgtatcagagccgactggttctatgg
tggtcgatatcggtggtggtactactgaagtcgcggttatctcactcaacggcgtggttt
actcatcttcagttcgtatcggcggtgaccgctttgatgaagcgatcatcaactatgttc
gtcgtaactacggcagcttgattggtgaagcgacagctgaaaagatcaagcacgagattg
gctctgcttatccaggcgatgaagtagaagagatcgaagtacgcggtcgtaacctagctg
aaggtgtgccacgtagctttagcctaaactcaaacgaaatcctagaagcgctgcaagaac
cactaacaggtattgtgtctgcggtaatggttgcattagagcaatgtccaccagagctag
catctgatatttcagaaaacggtatggtactgactggtggtggtgcactgcttaaagatc
ttgatcgtctactaacagaagaaacaggcattcctgttgttatcgctgaagatccactca
cgtgtgttgctcgt----------------------------------------------
------------------------------------------------------------
----------------------------------agaaggttttggcatcgatccagcaa
tccttgatcgtatggcccaagaagtaaaagagttggttgagcttggtgttcaagttggtg
ttgttatcggtggtggtaacttgttccgtggtgctggcctagctgaagcgggcatgaacc
gtgttgttggtgaccacatgggtatgctagcgacggtaatgaacggtcttgcgatgcgtg
atgcgttgcaccgtgcttacgtaaacgctcgtgtaatgtcagcaatccctctaaaaggtg
tctgtgacgactacaactgggcagatgcgattcgtgaactgcgtcaaggccgcgttgtta
tcttctctgcaggtactggtaacccattctttaccacagattctgctgcatgtttgcgcg
gaatcgagatcgaagcggacgtagttctaaaagcgacaaaagtagatggcgtatttactg
ctgacccagtagcaaacccagacgcagagctgtatgata-agctttcgttcaatgctgtt
c-----------------------------------------------------------
------------------------------------------------------------
------------------------------------------------------------
------------------------------------------------------------
------------------------------------------------------------
------------------------------------------------------------
------------------------------------------------------------
------------------------------------------------------------
------------------------------------------------------------
-----------------------ttcaatcatgcgccttggtgacaaccgcgcaatggac
gtagaaactatctctacaggttcactttctttggatatcgctttgggtgctggtggccta
cctatgggtcgtatcgtagaaatctacggtccagaatcttcaggtaaaacgacgctgaca
cttgagtgtattgcagcagcgcaaaagcaaggtaaaacttgtgcctttatcgatgctgag
cacgctcttgatcctgtttatgctaagaagctaggtgttgatattgacgcgctattggtt
tctcagcccgatacaggtgaacaagctctagaaatctgtgacgcgctagcacgttcaggc
gctattgacgtaatggtcgtcgactcagttgcagcattaactcctaaagctgaaatcgaa
ggcgaaatgggcgacagccacatgggtcttcaagcgcgtatgctttctcaagcaatgcgt
aagctaacgggtaacctgaagcagtctaactgtatgtgtatctttattaaccagattcgt
atgaaaattggtgtgatgttcggtaacccagaaacaaccacaggtggtaacgcgcttaag
ttctacgcatctgttcgtcttgatattcgtcgtactggctctatcaaagaaggtgacgaa
gtggttggtaacgaaactcgcatcaaggttgttaagaacaagattgcggcaccatttaag
caagctgaaacgcaaatcctttacggcgcaggctttaaccgtgaaggtgagctaatcgac
ctaggcgttaagcacaagctagttgaaaaggcgggtgctt--------------------
------------------------------------------------------------
------------------------------------------------------------
------------------------------------------------------------
----------------------aatttcttaagccacgtcttgttgacatcgaacaggtt
agcacgactcacgcaaaagtaactcttgagccattagagcgtggttttggccatactctt
ggtaatgcacttcgccgtattcttctatcttctatgccaggttgtgctgtaacagaagta
gaaatcgaaggcgtacttcatgagtacagcactaaagaaggcgttcaagaagatattctt
gaaatcctacttaaccttaagggtttagctgtacgtgttgccgaaggcaaagatgaagtg
ttcattactttgaacaaatcaggctcgggccctgtggttgcaggtgacatcacccatgat
ggtgatgtagagatcgctaaccctgaacacgttatttgtcacctaacagatgacaacgct
gagatcgcaatgcgcatcaaagttgaacgtggtcgtggttatgttccggcttcggctcgt
atccatactgaagaagatgagcgtccaattggtcgcctactggttgacgctacgtacagc
ccagtagacaagattgcttactctgttgaagcggctcgtgtagagcagcgcacagactta
gacaagcttgttatcgatatggaaacgaacggtactctagaccctgaggaagcaatccgt
cgtgcagctactatcctagctgagcaattggatgcgttcgtagatctacgtgatgtacgt
gtacctgaggagaaggaagagaagccagaattcgatccgatcctactgcgtcctgtagac
gatcttgaactaacagttcgctctgctaactgtctgaaagcagaagcgattcactacatc
ggtgatcttgtacagcgtactgaggttgagctacttaaaacgcctaacctgggtaaaaaa
tctcttacagagatcaaagacgtacttgcatcacgtggtctttctcttggcat-------
------------------------------------------------------------
------------------------------------------------------------
------------------------------------------------------------
------------------------------------------------------------
------------------------------------------------------------
------------------------------------------------------------
------------------------------------------------------------
------------------------------------------------------------
----tattcaacgagattaccaaaaatgctatccagcaggcgttcgagaaaccgggcgag
ctaagtatggatggtgttaacgcacagcaagcgcgccgttttatggaccgcgtggttggc
tttatggtgtcaccactgctttggaaaaaggttgcacgtggtctatctgcgggtcgtgta
cagtctgtagcggtgaagttgctggtagagcgtgagcgtgaaatcaaagcgtttattcca
gaagagttctgggatatccacgcagatactaagactcaagataaaactgacttccgtttg
caggtggcgcagaaagaaggcgttgcgtttaagcccgtcaatgaagctgaaaccaaagcg
gcgatggctgtgcttgagaaagcacgttatgaagtttgtaagcgcgaagatcgcccgact
tcaagcaaaccttcagcaccttacattacctcgacattgcagcaggcagcgagtactcgt
ttaggttacggcgttaagaaaaccatgatgttggctcagcgtctgtatgaagcgggttac
atcacctatatgcgtaccgactcgactaacttgagttctgaagcggtagaagctgcccgt
ggttttatcgcgactgaatttggcgacgcttacctgcctagcaaagcaattgtttacggt
agc---------------------------------------------------------
------------------------------------------------------------
------------------------------------------------------------
------------------------------------------------------------
------------------------------------------------------------
------------------------------------------------------------
------------------------------------------------------------
------------------------------------------------------------
------------------------------------------------------------
------------------------------------------------------------
------------------------------------------------------------
------------------------------------------------------------
------------------------------------------------------------
------------------------------------------------------------
------------------------------------------------------------
------------------------------------------------------------
------------------------------------------------------------
------------------------------------------------------------
------------------------------------------------------------
------------------------------------------------------------
------------------------------------------------------------
------------------------------------------------------------
------------------------------------------------------------
------------------------------------------------------------
------------------------------------------------------------
------------------------------------------------------------
----------------------------------aggtcgttggggttggtggcggtggc
ggtaacgccgttgaacacatggtacgtgaatccatcgaaggtgttgagttcattagtatt
aatactgatgctcaggcgcttcgtaaaaccagtgtgaatagtgttattcagattggtggt
gatatgaccaaaggtcttggtgctggtgcgaaccctcaagtaggacgtgacgcagctctc
gaagatcgcgatcgcattaaagaagagctaaacggtgccgatatggtatttatcgcagct
ggtatgggcggtggtactggtacaggtgcagctcctgttattgcagaagtggcaaaagag
ctaggcatcctaacggttgctgtagttactaagccatttagcttcgaaggcaaaaagcgt
ttagcttttgctgagcaaggtatcgaagagctttctaagcacgtggactcgttaattacg
attcctaacgagaagcttcttaaagtacttggccgtggtattacactacttgaagccttt
gctagcgcgaacgatgtattaaagaatgcagtacaaggtattgcagaactgattactcgt
ccaggcatgattaacgtcgactttgctgacgtaagaacagtgatgtcagaaatgggtcat
gccatgatgggtagcggtgttgctaaaggcgaagatcgtgctgaagaagcggcagaaatg
gcaat-------------------------------------------------------
------------------------------------------------------------
------------------------------------------------------------
------------------------------------------------------------
------------------------------------------------------------
------------------------------------------------------------
------------------------------------------------------------
------------------------------------------------------------
------------------------------------------------------------
------------------------------------------------------------
------------------------------------------------------------
----tcggccgtttcgttttccgtgcagcgcaagagcgtaacgacatcgaagttgtaggt
attaacgaccttatcgacgtagagtacatggcatacatgcttaagtacgactcaactcac
ggccgtttcaacggtactgttgaagttgaaggtggtaacctaatcgttaacggtaagact
gtacgtgttactgctgagcgtaacccagaagatctaaaatgggatgctatcgacgttgac
gttgtagctgaagctactggtcttttcctaacagacgagactgctcgtaagcacatcact
gctggcgcgaagaaagttgttctaactggtccttcaaaagacgctactccaatgttcgta
atgggcgttaaccaagacacttacgctggtcaagacatcgtttctaacgcttcttgtact
actaactgtctagcgcctatcgctaaagttcttaacgacgagttcggtatcgaatctggt
cttatgactacagttcacgcgactacagcaactcaaaaaactgtagacggtccttctgct
aaagactggcgcggtggtcgtggtgcttctcagaacatcatcccatcttcaactggtgct
gctaaagctgtaggcgttgttcttccagaactaaacggcaaactaactggtatggctttc
cgcgtaccaactgctaacgtttctgtagttgacctaactgttaaccttaaaaacggtgca
tcttacgaagctatctgtgcagctatgaaagcagcatctgaaggcgctcttaaaggtgtt
ctaggttacactgaagaccaagttgtttctcaagacttcatcggcgaagttcaaacttca
gtattcgatgctaaagctggtatcgctctaactgataacttc------------------
------------------------------------------------------------
------------------------------------------------------------
------------------------------------------------------------
------------------------------------------------------------
------------------------------------------------------------
------------------------------------------------------------
------------------------------------------------------------
------------------------------------------------------------
-----------------------cggtgagcctcaagcgccactgtctgtgattggtgaa
actgagcaaacgggtacagaaatccgtttctggccaagtgaagagaccttctctaacaca
g---aattccactatgacattctagctaaacgtctacgtgagctttctttcctaaactct
ggcgtatcgatcaagctacgtgatgagcgtgaagaagataagcaagatcacttcatgtat
gaaggtggtatccaagcgttcgttgatcacttgaatactaacaagacaccaatcatcgaa
aaagtattccactttaacgcagagcgt---gaagacggtatcgcggtagaagtcgcgatg
cagtggaacgatggttaccaagagaacattttctgtttcaccaacaacattcctcagcgc
gatggtggtactcaccttgctggtttccgtgcagccctaacgcgtacattgaactcgttc
atggacaaagaaggcttctcgaagaaagcgaaaac---agcaacgtcaggtgatgatgca
cgtgaaggtctaacagcggttatttcggttaaggttcctgatcctaagttctcaagccaa
accaaagacaaactggtttcttctgaagtgaagtcagcggttgaacaagctatgggtgag
aaactgtctgagttcctaattg--------------agcacccagcagaagctaa-----
------------------------------------------------------------
------------------------------------------------------------
------------------------------------------------------------
------------------------------------------------------------
------------------------------------------------------------
------------------------------------------------------------
------------------------------------------------------------
------------------------------------------------------------
------------------------------------------------------------
------------------------------------------------------------
------------------------------------------------------------
------------------------------------------------------------
------------------------------------------------------------
------------------------------------------------------------
------------------------------------------------------------
------------------------------------------------------------
------------------------------------------------------------
------------------------------------------------------------
------------------------------------------------------------
------------------------------------------------------------
------------------------------------------------------------
------------------------------------------------------------
------------------------------------------------------------
------------------------------------------------------------
------------------------------------------------------------
------------------------------------------------------------
------------------------------------------------------------
------------------------------------------------------------
---------ctgcactgggtgcaggcgcgcgtgaagtttacttaattgatgagcctatgg
cggcggctattggtgcaggcttacgcgtatcagagccgactggttctatggtggtcgata
tcggtggtggtactactgaagtcgcggttatctcactcaacggcgtggtttactcatctt
cagttcgtatcggcggtgaccgctttgatgaagcgatcatcaactatgttcgtcgtaact
acggcagcttgattggtgaagcgacagctgaaaagatcaagcacgagattggctctgctt
atccaggcgatgaagtagaagagatcgaagtacgcggtcgtaacctagctgaaggtgtgc
cacgtagctttagcctaaactcaaacgaaatcctagaagcgctgcaagaaccactaacag
gtattgtgtctgcggtaatggttgcattagagcaatgtccaccagagctagcatctgata
tttcagaaaacggtatggtactgactggtggtggtgcactgcttaaagatcttgatcgtc
tactaacagaagaaacaggcattcctgttgttatcgctgaagatccactcacgtgtgttg
ctcgt-------------------------------------------------------
------------------------------------------------------------
-------------------------agaaggttttggcatcgatccagcaatccttgatc
gtatggcccaagaagtaaaagagttggttgagcttggtgttcaagttggtgttgttatcg
gtggtggtaacttgttccgtggtgctggcctagctgaagcgggcatgaaccgtgttgttg
gtgaccacatgggtatgctagcgacggtaatgaacggtcttgcgatgcgtgatgcgttgc
accgtgcttacgtaaacgctcgtgtaatgtcagcaatccctctaaaaggtgtctgtgacg
actacaactgggcagatgcgattcgtgaactgcgtcaaggccgcgttgttatcttctctg
caggtactggtaacccattctttaccacagattctgctgcatgtttgcgcggaatcgaga
tcgaagcggacgtagttctaaaagcgacaaaagtagatggcgtatttactgctgacccag
tagcaaacccagacgcagagctgtatgata-agctttcgttcaatgctgttc--------
------------------------------------------------------------
------------------------------------------------------------
------------------------------------------------------------
------------------------------------------------------------
------------------------------------------------------------
------------------------------------------------------------
------------------------------------------------------------
------------------------------------------------------------
------------------------------------------------------------
--------------ttcaatcatgcgccttggtgacaaccgcgcaatggacgtagaaact
atctctacaggttcactttctttggatatcgctttgggtgctggtggcctacctatgggt
cgtatcgtagaaatctacggtccagaatcttcaggtaaaacgacgctgacacttgagtgt
attgcagcagcgcaaaagcaaggtaaaacttgtgcctttatcgatgctgagcacgctctt
gatcctgtttatgctaagaagctaggtgttgatattgacgcgctattggtttctcagccc
gatacaggtgaacaagctctagaaatctgtgacgcgctagcacgttcaggcgctattgac
gtaatggtcgtcgactcagttgcagcattaactcctaaagctgaaatcgaaggcgaaatg
ggcgacagccacatgggtcttcaagcgcgtatgctttctcaagcaatgcgtaagctaacg
ggtaacctgaagcagtctaactgtatgtgtatctttattaaccagattcgtatgaaaatt
ggtgtgatgttcggtaacccagaaacaaccacaggtggtaacgcgcttaagttctacgca
tctgttcgtcttgatattcgtcgtactggctctatcaaagaaggtgacgaagtggttggt
aacgaaactcgcatcaaggttgttaagaacaagattgcggcaccatttaagcaagctgaa
acgcaaatcctttacggcgcaggctttaaccgtgaaggtgagctaatcgacctaggcgtt
aagcacaagctagttgaaaaggcgggtgctt-----------------------------
------------------------------------------------------------
------------------------------------------------------------
------------------------------------------------------------
-------------aatttcttaagccacgtcttgttgacatcgaacaggttagcacgact
cacgcaaaagtaactcttgagccattagagcgtggttttggccatactcttggtaatgca
cttcgccgtattcttctatcttctatgccaggttgtgctgtaacagaagtagaaatcgaa
ggcgtacttcatgagtacagcactaaagaaggcgttcaagaagatattcttgaaatccta
cttaaccttaagggtttagctgtacgtgttgccgaaggcaaagatgaagtgttcattact
ttgaacaaatcaggctcgggccctgtggttgcaggtgacatcacccatgatggtgatgta
gagatcgctaaccctgaacacgttatttgtcacctaacagatgacaacgctgagatcgca
atgcgcatcaaagttgaacgtggtcgtggttatgttccggcttcggctcgtatccatact
gaagaagatgagcgtccaattggtcgcctactggttgacgctacgtacagcccagtagac
aagattgcttactctgttgaagcggctcgtgtagagcagcgcacagacttagacaagctt
gttatcgatatggaaacgaacggtactctagaccctgaggaagcaatccgtcgtgcagct
actatcctagctgagcaattggatgcgttcgtagatctacgtgatgtacgtgtacctgag
gagaaggaagagaagccagaattcgatccgatcctactgcgtcctgtagacgatcttgaa
ctaacagttcgctctgctaactgtctgaaagcagaagcgattcactacatcggtgatctt
gtacagcgtactgaggttgagctacttaaaacgcctaacctgggtaaaaaatctcttaca
gagatcaaagacgtacttgcatcacgtggtctttctcttggcat----------------
------------------------------------------------------------
------------------------------------------------------------
------------------------------------------------------------
------------------------------------------------------------
------------------------------------------------------------
------------------------------------------------------------
------------------------------------------------------------
-------------------------------------------------------tattc
aacgagattaccaaaaatgctatccagcaggcgttcgagaaaccgggcgagctaagtatg
gatggtgttaacgcacagcaagcgcgccgttttatggaccgcgtggttggctttatggtg
tcaccactgctttggaaaaaggttgcacgtggtctatctgcgggtcgtgtacagtctgta
gcggtgaagttgctggtagagcgtgagcgtgaaatcaaagcgtttattccagaagagttc
tgggatatccacgcagatactaagactcaagataaaactgacttccgtttgcaggtggcg
cagaaagaaggcgttgcgtttaagcccgtcaatgaagctgaaaccaaagcggcgatggct
gtgcttgagaaagcacgttatgaagtttgtaagcgcgaagatcgcccgacttcaagcaaa
ccttcagcaccttacattacctcgacattgcagcaggcagcgagtactcgtttaggttac
ggcgttaagaaaaccatgatgttggctcagcgtctgtatgaagcgggttacatcacctat
atgcgtaccgactcgactaacttgagttctgaagcggtagaagctgcccgtggttttatc
gcgactgaatttggcgacgcttacctgcctagcaaagcaattgtttacggtagc------
------------------------------------------------------------
------------------------------------------------------------
------------------------------------------------------------
------------------------------------------------------------
------------------------------------------------------------
------------------------------------------------------------
------------------------------------------------------------
------------------------------------------------------------
------------------------------------------------------------
------------------------------------------------------------
------------------------------------------------------------
------------------------------------------------------------
------------------------------------------------------------
------------------------------------------------------------
------------------------------------------------------------
------------------------------------------------------------
------------------------------------------------------------
------------------------------------------------------------
------------------------------------------------------------
------------------------------------------------------------
------------------------------------------------------------
------------------------------------------------------------
------------------------------------------------------------
------------------------------------------------------------
------------------------------------------------------------
------------------------------------------
>Vcampbellii_LMG11216T
---------------------------------------------gtcgttggggttggt
ggcggcggtggtaacgctgttgaacacatggtgcgtgaatccatcgaaggtgtggaattc
atcagcgtcaacactgatgcgcaagcacttcgtaagacaagcgttggcaatgtcattcag
attggtggtgatatcactaaaggtctgggggcaggtgcgaatccacaggttggccgtgag
gcagctctcgaagacagagatagacttaaagattccctaactggtgccgatatggtgttt
atcgcagctggtatgggcggtggtactggtactggtgcagcacctgttatcgctgaagta
gcaaaagagctggggattcttaccgttgcggtagtaacaaaaccgttcagctttgaaggc
aaaaagcgtttggcatttgcagagcaaggtatcgatgagctgtctaagcacgttgactct
ttgatcacgattccaaacgaaaagctacttaaagtacttggtcgtggtgtaacgctgcta
gaagcgtttgcaagcgcgaacgacgttcttaagaacgcagttcaaggtattgcagagcta
atcactcgtcctggcatgatcaacgtcgactttgcagacgtacgcactgtaatgtctgaa
atgggtcacgcaatgatgggtagcggcatcgcgaaaggcgaagatcgtgcagaagaagca
gcagagatggct------------------------------------------------
------------------------------------------------------------
------------------------------------------------------------
------------------------------------------------------------
------------------------------------------------------------
------------------------------------------------------------
------------------------------------------------------------
------------------------------------------------------------
------------------------------------------------------------
------------------------------------------------------------
------------------------------------------------------------
--------------cggtcgtttcgtattccgtgcagcgcaagagcgcaacgacatcgaa
gttgtaggtattaacgaccttatcgacgtagattacatggcatacatgcttaagtacgac
tcaactcacggccgtttcaacggtactgttgaagttgaaggcggtaacctaatcgttaac
ggtaaaactgtacgtgtaactgcagagcgcaacccagaagacctaaaatgggatgctatc
gacgttgacgtggtagctgaagcaactggtcttttcctaactgacgagactgcacgtaag
cacatcactgctggtgcgaagaaagttgttctaactggtccatcaaaagacgctactcca
atgttcgtaatgggcgttaaccacgcaacttacgctggtcaagatatcgtttctaacgct
tcttgtactactaactgtctagcgcctatcgctaaagttcttaacgacaagttcggtatc
gaatctggtcttatgactacagttcacgctactacagcaactcaaaaaactgtagacggt
ccttctgctaaagactggcgtggtggtcgtggtgcttctcaaaacatcatcccatcatca
actggtgctgctaaagctgtaggcgttgttcttccagaactaaacggcaagctaactggt
atggctttccgcgtaccaacagctaacgtttctgtagttgacctaacagttaatctaaaa
gaaggcgcatcttacgaagctatctgtgcagcaatgaaagaagcttctgaaggcgaacta
gctggtgtactaggctacactgaagaccaagttgtttctcaagacttcatcggtgaagtt
caaacttcagtattcgatgctaaagctggtatcgctctaactgataact-----------
------------------------------------------------------------
------------------------------------------------------------
------------------------------------------------------------
------------------------------------------------------------
------------------------------------------------------------
------------------------------------------------------------
----------------------------ataattcatacaaagtatcaggcggtctacac
ggcgtaggtgtttcagtagtaaacgcactgtctgagaaagtggttctgactatccaccgc
ggcggtcatatccatacgcaaacttaccatcatggtgagcctcaagcgccactagcagta
attggtgatactgaaaaaacgggtacacaaatccgtttctggccaagtgcagaaacattc
tcgaacacag---aatttcactacgacatcctagcgaagcgtctacgtgaactttccttc
ctgaactctggtgtttcaatcaaactggttgatgagcgcgaagcagacaagagcgaccac
ttcatgtttgaaggtggtatccaagcgttcgttgagcacctaaacactaacaaaacacca
atcatcgagaaaatcttccacttcgactttgagcgc---gaagatggcatctcggtagaa
gttgcgatgcagtggaatgacggtttccaagagaacatctactgttttactaacaacatc
ccacaacgtgacggtggtactcaccttgccggtttccgtgcggcgctaacgcgtacactg
aactctttcatggacaaagaaggcttctctaagaaagcgaaaac---agcaacgtctggt
gatgacgcgcgtgaaggtctaactgcggttgtttcagttaaagtgccagatccgaagttc
tctagccaaacgaaagacaaactggtttcttctgaagtgaagtcagcggttgaatcagca
atgggtgagaaactgtctgagttcctgattg--------------agaacccgacagaag
cgaagatggtttgttcgaaaatcatcgacgcagctc------------------------
------------------------------------------------------------
------------------------------------------------------------
------------------------------------------------------------
------------------------------------------------------------
------------------------------------------------------------
------------------------------------------------------------
------------------------------------------------------------
------------------------------------------------------------
------------------------------------------------------------
------------------------------------------------------------
------------------------------------------------------------
------------------------------------------------------------
------------------------------------------------------------
------------------------------------------------------------
------------------------------------------------------------
------------------------------------------------------------
------------------------------------------------------------
------------------------------------------------------------
------------------------------------------------------------
------------------------------------------------------------
------------------------------------------------------------
--------------------------------------------------gccaacactc
taatttacgtaaaaggacagggcatcgtccttgatgaaccttctgtagttgctattcgtc
aagatcgtgtaggttctgcaaaaagcgttgctgctgtaggccatgcggcaaaacagatgc
ttggtcgtacgccgggcaacatctcagcaatccgcccaatgaaagacggcgttattgctg
acttctatgtaacagaaaaaatgcttcagcacttcattaagcaagtgcatgacaacagca
tccttaaaccaagccctcgtgtactggtttgtgttccttgtggttctactcaagttgagc
gccgtgcgattcgtgaatctgcactaggtgctggcgcacgtgaagtttacctaattgacg
agccaatggcggcggcaatcggtgctggccttcgcgtatctgagccaacaggttcaatgg
tggtcgatatcggtggtggtacgaccgaagttgcggttatctcactaaacggtgtggttt
actcgtcttctgttcgtatcggtggtgaccgctttgatgaagccgtgatcaactatgtac
gtcgtaactacggcagcttgatcggtgaagcaacagctgaaaagatcaaacacgaaatcg
gttctgcttaccctggtgatgaagttcaagagatcgaagttcgcggtcgtaaccttgcag
aaggtgtgccacgtagctttagcctgaactcaaacgaaatcctagaagcactgcaagagc
cgctatcaggcatcgtatctgcagtgatggttgcgcttgagcaatgtccaccagagctag
cgtctgatatctctgaaaacggtatggtactaacaggtggtggtgcactactgaaagacc
tagaccgtctactaatggaagaaacaggtattcctgtggttatcgctgaagacccactta
catgtgtggctc------------------------------------------------
--------------------------------atcctaaaccagcgtatcaacgtattct
attaaaactgagtggtgaagctctt-caaggcgaagaaggttttggtattgacccagcgg
ttcttgaccgtatggctcaagaagtgaaagagctggttgaactgggtgttcaagttggtg
tggtaatcggcggtggtaacctgttccgtggtgctggtcttgcggaagcgggtatgaacc
gtgtagtaggcgaccacatgggtatgcttgcaacagtaatgaacggtctagcaatgcgtg
atgcacttcaccgtgcttacgtaaacgctcgtgtaatgtctgcaattcctctaaaaggtg
tgtgtgacgactacaattgggcagacgctatccgcgaacttcgccaaggccgtgtagtaa
tcttctctgcaggtactggtaacccattcttcactacagattcagcagcgtgtctacgtg
gtatcgaaatcgaagctgacgtagtgctaaaagcaacgaaagttgatggcgtatttactg
ctgacccagtagcaaacccagatgcagagctgtatgata-agctatcttacaatgaagtt
ctggataaagaactgaaagtaatggact--------------------------------
------------------------------------------------------------
------------------------------------------------------------
------------------------------------------------------------
------------------------------------------------------------
------------------------------------------------------------
------------------------------------------------------------
------------------------------------------------------------
------------------------------------------------------------
-----------------------ctctatcatgcgccttggtgataaccgcgcaatggac
gtagaaaccatctcaacgggttctctttctcttgatatcgctttgggtgctggtggtcta
ccaatgggtcgtatcgtagaaatctacggtccagaatcttcaggtaaaacaacgctaact
cttgagctgattgctgctgcacaacgtgaaggcaaaacttgtgcgtttatcgacgcagag
cacgcgctagaccctgtatacgcgatgaaacttggcgttgatatcgatgcactattggtt
tctcagccagacactggtgagcaagcgctagagatctgtgacgcacttgcacgttctggt
gctatcgacgttatggttgtcgactcagtagcagcactaacaccaaaagcagaaatcgaa
ggcgaaatgggcgacagccacatgggtcttcaagcacgtatgctttctcaagcgatgcgt
aagctaacgggtaacctaaagcaatctaactgtatgtgtatcttcatcaaccaaatccgt
atgaagattggtgtgatgttcggtaacccagaaacaacgactggtggtaacgcacttaag
ttctatgcttctgttcgtctagatatccgtcgtactggcgcaatcaaagaaggtgacgaa
gtagtaggtaacgaaacacgcatcaaagttgttaagaacaagattgctgcaccgtttaaa
gaagcgaacacgcaaatcatgtacggccaaggtttcaaccgcgaaggcgaactgattgac
ctaggcgtgaagcacaagctagttgaaaaagcgggtgcat--------------------
------------------------------------------------------------
------------------------------------------------------------
------------------------------------------------------------
----------------------aatttcttaagccacgtctagttgacatcgaacaaatc
agctcgactcacgcaaaagtaactcttgagccattagagcgtggctttggtcatactctg
ggtaatgcacttcgccgcattcttctatcttctatgccaggttgtgctgtaacagaagta
gaaatcgaaggcgtacttcatgagtacagcactaaagaaggcgttcaagaagatattctt
gaaattcttctaaaccttaaaggtttgtctgtacgcgttgccgaaggcaaagatgaagtg
ttcattactttgaacaaatcaggctcgggccctgtggttgcaggtgacatcacccatgac
ggtgatgtagagatcgctaaccctgaacacgttatttgtcacctaacggatgacaacgct
gagatcgcaatgcgtatcaaagtagaacgtggtcgtggttatgttccagcttctgcgcgt
atccataacgaagaagatgagcgtccaatcggtcgcctactagtagatgctacttacagc
cctgtagacaaaattgcctacgctgtagaagcagctcgtgtagagcagcgtactgatcta
gacaagcttgttatcgatatggaaacgaacggtactctagaacctgaggaagcaatccgt
cgtgcagctactatcctagctgaacaattggatgcgttcgtagatcttcgtgatgtacgt
gtacctgaggagaaggaagagaagccagaattcgatccgatcctactgcgtcctgtagac
gatcttgaactaacagttcgctctgctaactgtctgaaagcagaagcgattcactacatc
ggtgatctagtacaacgtactgaggttgagctacttaaaacgcctaaccttggtaaaaaa
tctcttactgagattaaagacgtacttgcgtcacgtggtctgtctctgggcat-------
------------------------------------------------------------
------------------------------------------------------------
------------------------------------------------------------
------------------------------------------------------------
------------------------------------------------------------
------------------------------------------------------------
------------------------------------------------------------
------------------------------------------------------aagcgc
gtagtgtttaatgagatcactaagaatgctatccaacaagctttccagacacctggcgag
ctaaacatggatggtgttaacgcacagcaagcacgtcgattcatggaccgagtagtaggc
ttcatggtttctccattgctatggaagaaagttgcgcgtggtctttcagcaggtcgcgtg
caatcagtagcggtgaagctattggttgagcgtgagcgtgaaatcaacgctttcattcca
gaagagttctgggatatcaatgcgaatacgcacaccaaagataagactgcattcaaattg
ctcgttgcacaaaaagatggcgttgcgtttaagccagtcaacgaggcagagaccaaagca
gcgctttcggtactggaaaaagcgagctacgaagtttgtaagcgtgaagaccgtccaaca
aagagtaagccgtctgctccttacatcacttcaacactgcaacaagcggcaagtactcgt
cttggctacggcgttaagaagacaatgatgctcgctcaacgtttgtatgaagcgggttac
atcacctatatgcgtaccgactcaactaacttgagtgcggaagctgtagatgcggttcgt
ggattcatcggctctgagtatggtgataagtatcttcctgctaacccgttaagatacggt
agcaaagagggc------------------------------------------------
------------------------------------------------------------
------------------------------------------------------------
------------------------------------------------------------
------------------------------------------------------------
------------------------------------------------------------
------------------------------------------------------------
------------------------------------------------------------
------------------------------------------------------------
------------------------------------------------------------
------------------------------------------------------------
------------------------------------------------------------
------------------------------------------------------------
------------------------------------------------------------
------------------------------------------------------------
------------------------------------------------------------
------------------------------------------------------------
------------------------------------------------------------
------------------------------------------------------------
------------------------------------------------------------
------------------------------------------------------------
------------------------------------------------------------
------------------------------------------------------------
------------------------------------------------------------
------------------------------------------------------------
------------------------------------------------------------
------------------------------------gtcgttggggttggtggcggcggt
ggtaacgctgttgaacacatggtgcgtgaatccatcgaaggtgtggaattcatcagcgtc
aacactgatgcgcaagcacttcgtaagacaagcgttggcaatgtcattcagattggtggt
gatatcactaaaggtctgggggcaggtgcgaatccacaggttggccgtgaggcagctctc
gaagacagagatagacttaaagattccctaactggtgccgatatggtgtttatcgcagct
ggtatgggcggtggtactggtactggtgcagcacctgttatcgctgaagtagcaaaagag
ctggggattcttaccgttgcggtagtaacaaaaccgttcagctttgaaggcaaaaagcgt
ttggcatttgcagagcaaggtatcgatgagctgtctaagcacgttgactctttgatcacg
attccaaacgaaaagctacttaaagtacttggtcgtggtgtaacgctgctagaagcgttt
gcaagcgcgaacgacgttcttaagaacgcagttcaaggtattgcagagctaatcactcgt
cctggcatgatcaacgtcgactttgcagacgtacgcactgtaatgtctgaaatgggtcac
gcaatgatgggtagcggcatcgcgaaaggcgaagatcgtgcagaagaagcagcagagatg
gct---------------------------------------------------------
------------------------------------------------------------
------------------------------------------------------------
------------------------------------------------------------
------------------------------------------------------------
------------------------------------------------------------
------------------------------------------------------------
------------------------------------------------------------
------------------------------------------------------------
------------------------------------------------------------
------------------------------------------------------------
-----cggtcgtttcgtattccgtgcagcgcaagagcgcaacgacatcgaagttgtaggt
attaacgaccttatcgacgtagattacatggcatacatgcttaagtacgactcaactcac
ggccgtttcaacggtactgttgaagttgaaggcggtaacctaatcgttaacggtaaaact
gtacgtgtaactgcagagcgcaacccagaagacctaaaatgggatgctatcgacgttgac
gtggtagctgaagcaactggtcttttcctaactgacgagactgcacgtaagcacatcact
gctggtgcgaagaaagttgttctaactggtccatcaaaagacgctactccaatgttcgta
atgggcgttaaccacgcaacttacgctggtcaagatatcgtttctaacgcttcttgtact
actaactgtctagcgcctatcgctaaagttcttaacgacaagttcggtatcgaatctggt
cttatgactacagttcacgctactacagcaactcaaaaaactgtagacggtccttctgct
aaagactggcgtggtggtcgtggtgcttctcaaaacatcatcccatcatcaactggtgct
gctaaagctgtaggcgttgttcttccagaactaaacggcaagctaactggtatggctttc
cgcgtaccaacagctaacgtttctgtagttgacctaacagttaatctaaaagaaggcgca
tcttacgaagctatctgtgcagcaatgaaagaagcttctgaaggcgaactagctggtgta
ctaggctacactgaagaccaagttgtttctcaagacttcatcggtgaagttcaaacttca
gtattcgatgctaaagctggtatcgctctaactgataact--------------------
------------------------------------------------------------
------------------------------------------------------------
------------------------------------------------------------
------------------------------------------------------------
------------------------------------------------------------
------------------------------------------------------------
-------------------ataattcatacaaagtatcaggcggtctacacggcgtaggt
gtttcagtagtaaacgcactgtctgagaaagtggttctgactatccaccgcggcggtcat
atccatacgcaaacttaccatcatggtgagcctcaagcgccactagcagtaattggtgat
actgaaaaaacgggtacacaaatccgtttctggccaagtgcagaaacattctcgaacaca
g---aatttcactacgacatcctagcgaagcgtctacgtgaactttccttcctgaactct
ggtgtttcaatcaaactggttgatgagcgcgaagcagacaagagcgaccacttcatgttt
gaaggtggtatccaagcgttcgttgagcacctaaacactaacaaaacaccaatcatcgag
aaaatcttccacttcgactttgagcgc---gaagatggcatctcggtagaagttgcgatg
cagtggaatgacggtttccaagagaacatctactgttttactaacaacatcccacaacgt
gacggtggtactcaccttgccggtttccgtgcggcgctaacgcgtacactgaactctttc
atggacaaagaaggcttctctaagaaagcgaaaac---agcaacgtctggtgatgacgcg
cgtgaaggtctaactgcggttgtttcagttaaagtgccagatccgaagttctctagccaa
acgaaagacaaactggtttcttctgaagtgaagtcagcggttgaatcagcaatgggtgag
aaactgtctgagttcctgattg--------------agaacccgacagaagcgaagatgg
tttgttcgaaaatcatcgacgcagctc---------------------------------
------------------------------------------------------------
------------------------------------------------------------
------------------------------------------------------------
------------------------------------------------------------
------------------------------------------------------------
------------------------------------------------------------
------------------------------------------------------------
------------------------------------------------------------
------------------------------------------------------------
------------------------------------------------------------
------------------------------------------------------------
------------------------------------------------------------
------------------------------------------------------------
------------------------------------------------------------
------------------------------------------------------------
------------------------------------------------------------
------------------------------------------------------------
------------------------------------------------------------
------------------------------------------------------------
------------------------------------------------------------
------------------------------------------------------------
-----------------------------------------gccaacactctaatttacg
taaaaggacagggcatcgtccttgatgaaccttctgtagttgctattcgtcaagatcgtg
taggttctgcaaaaagcgttgctgctgtaggccatgcggcaaaacagatgcttggtcgta
cgccgggcaacatctcagcaatccgcccaatgaaagacggcgttattgctgacttctatg
taacagaaaaaatgcttcagcacttcattaagcaagtgcatgacaacagcatccttaaac
caagccctcgtgtactggtttgtgttccttgtggttctactcaagttgagcgccgtgcga
ttcgtgaatctgcactaggtgctggcgcacgtgaagtttacctaattgacgagccaatgg
cggcggcaatcggtgctggccttcgcgtatctgagccaacaggttcaatggtggtcgata
tcggtggtggtacgaccgaagttgcggttatctcactaaacggtgtggtttactcgtctt
ctgttcgtatcggtggtgaccgctttgatgaagccgtgatcaactatgtacgtcgtaact
acggcagcttgatcggtgaagcaacagctgaaaagatcaaacacgaaatcggttctgctt
accctggtgatgaagttcaagagatcgaagttcgcggtcgtaaccttgcagaaggtgtgc
cacgtagctttagcctgaactcaaacgaaatcctagaagcactgcaagagccgctatcag
gcatcgtatctgcagtgatggttgcgcttgagcaatgtccaccagagctagcgtctgata
tctctgaaaacggtatggtactaacaggtggtggtgcactactgaaagacctagaccgtc
tactaatggaagaaacaggtattcctgtggttatcgctgaagacccacttacatgtgtgg
ctc---------------------------------------------------------
-----------------------atcctaaaccagcgtatcaacgtattctattaaaact
gagtggtgaagctctt-caaggcgaagaaggttttggtattgacccagcggttcttgacc
gtatggctcaagaagtgaaagagctggttgaactgggtgttcaagttggtgtggtaatcg
gcggtggtaacctgttccgtggtgctggtcttgcggaagcgggtatgaaccgtgtagtag
gcgaccacatgggtatgcttgcaacagtaatgaacggtctagcaatgcgtgatgcacttc
accgtgcttacgtaaacgctcgtgtaatgtctgcaattcctctaaaaggtgtgtgtgacg
actacaattgggcagacgctatccgcgaacttcgccaaggccgtgtagtaatcttctctg
caggtactggtaacccattcttcactacagattcagcagcgtgtctacgtggtatcgaaa
tcgaagctgacgtagtgctaaaagcaacgaaagttgatggcgtatttactgctgacccag
tagcaaacccagatgcagagctgtatgata-agctatcttacaatgaagttctggataaa
gaactgaaagtaatggact-----------------------------------------
------------------------------------------------------------
------------------------------------------------------------
------------------------------------------------------------
------------------------------------------------------------
------------------------------------------------------------
------------------------------------------------------------
------------------------------------------------------------
------------------------------------------------------------
--------------ctctatcatgcgccttggtgataaccgcgcaatggacgtagaaacc
atctcaacgggttctctttctcttgatatcgctttgggtgctggtggtctaccaatgggt
cgtatcgtagaaatctacggtccagaatcttcaggtaaaacaacgctaactcttgagctg
attgctgctgcacaacgtgaaggcaaaacttgtgcgtttatcgacgcagagcacgcgcta
gaccctgtatacgcgatgaaacttggcgttgatatcgatgcactattggtttctcagcca
gacactggtgagcaagcgctagagatctgtgacgcacttgcacgttctggtgctatcgac
gttatggttgtcgactcagtagcagcactaacaccaaaagcagaaatcgaaggcgaaatg
ggcgacagccacatgggtcttcaagcacgtatgctttctcaagcgatgcgtaagctaacg
ggtaacctaaagcaatctaactgtatgtgtatcttcatcaaccaaatccgtatgaagatt
ggtgtgatgttcggtaacccagaaacaacgactggtggtaacgcacttaagttctatgct
tctgttcgtctagatatccgtcgtactggcgcaatcaaagaaggtgacgaagtagtaggt
aacgaaacacgcatcaaagttgttaagaacaagattgctgcaccgtttaaagaagcgaac
acgcaaatcatgtacggccaaggtttcaaccgcgaaggcgaactgattgacctaggcgtg
aagcacaagctagttgaaaaagcgggtgcat-----------------------------
------------------------------------------------------------
------------------------------------------------------------
------------------------------------------------------------
-------------aatttcttaagccacgtctagttgacatcgaacaaatcagctcgact
cacgcaaaagtaactcttgagccattagagcgtggctttggtcatactctgggtaatgca
cttcgccgcattcttctatcttctatgccaggttgtgctgtaacagaagtagaaatcgaa
ggcgtacttcatgagtacagcactaaagaaggcgttcaagaagatattcttgaaattctt
ctaaaccttaaaggtttgtctgtacgcgttgccgaaggcaaagatgaagtgttcattact
ttgaacaaatcaggctcgggccctgtggttgcaggtgacatcacccatgacggtgatgta
gagatcgctaaccctgaacacgttatttgtcacctaacggatgacaacgctgagatcgca
atgcgtatcaaagtagaacgtggtcgtggttatgttccagcttctgcgcgtatccataac
gaagaagatgagcgtccaatcggtcgcctactagtagatgctacttacagccctgtagac
aaaattgcctacgctgtagaagcagctcgtgtagagcagcgtactgatctagacaagctt
gttatcgatatggaaacgaacggtactctagaacctgaggaagcaatccgtcgtgcagct
actatcctagctgaacaattggatgcgttcgtagatcttcgtgatgtacgtgtacctgag
gagaaggaagagaagccagaattcgatccgatcctactgcgtcctgtagacgatcttgaa
ctaacagttcgctctgctaactgtctgaaagcagaagcgattcactacatcggtgatcta
gtacaacgtactgaggttgagctacttaaaacgcctaaccttggtaaaaaatctcttact
gagattaaagacgtacttgcgtcacgtggtctgtctctgggcat----------------
------------------------------------------------------------
------------------------------------------------------------
------------------------------------------------------------
------------------------------------------------------------
------------------------------------------------------------
------------------------------------------------------------
------------------------------------------------------------
---------------------------------------------aagcgcgtagtgttt
aatgagatcactaagaatgctatccaacaagctttccagacacctggcgagctaaacatg
gatggtgttaacgcacagcaagcacgtcgattcatggaccgagtagtaggcttcatggtt
tctccattgctatggaagaaagttgcgcgtggtctttcagcaggtcgcgtgcaatcagta
gcggtgaagctattggttgagcgtgagcgtgaaatcaacgctttcattccagaagagttc
tgggatatcaatgcgaatacgcacaccaaagataagactgcattcaaattgctcgttgca
caaaaagatggcgttgcgtttaagccagtcaacgaggcagagaccaaagcagcgctttcg
gtactggaaaaagcgagctacgaagtttgtaagcgtgaagaccgtccaacaaagagtaag
ccgtctgctccttacatcacttcaacactgcaacaagcggcaagtactcgtcttggctac
ggcgttaagaagacaatgatgctcgctcaacgtttgtatgaagcgggttacatcacctat
atgcgtaccgactcaactaacttgagtgcggaagctgtagatgcggttcgtggattcatc
ggctctgagtatggtgataagtatcttcctgctaacccgttaagatacggtagcaaagag
ggc---------------------------------------------------------
------------------------------------------------------------
------------------------------------------------------------
------------------------------------------------------------
------------------------------------------------------------
------------------------------------------------------------
------------------------------------------------------------
------------------------------------------------------------
------------------------------------------------------------
------------------------------------------------------------
------------------------------------------------------------
------------------------------------------------------------
------------------------------------------------------------
------------------------------------------------------------
------------------------------------------------------------
------------------------------------------------------------
------------------------------------------------------------
------------------------------------------------------------
------------------------------------------------------------
------------------------------------------------------------
------------------------------------------------------------
------------------------------------------------------------
------------------------------------------------------------
------------------------------------------------------------
------------------------------------------------------------
------------------------------------------
>Vkanaloae_5S149
atgtttgaaccgatgatggaaatgtctgacgatgcagtaattaaagtcgttggagttggt
ggcggtggcggtaacgctgttgagcacatggtacgtgaatcaatcgaaggcgtagaattc
atcagtgttaacactgatgcacaagcacttcgtaaaacaagcgtgagcagcgtgatccaa
attggtggtgatatcactaaaggtttgggcgctggtgcaaacccacaagtaggccgtgat
gcagctctcgaagatagagaaagaattaaagaagttctaactggcgccgatatggtattt
atcgcagctggtatgggcggtggtacaggtacaggtgctgctccagttattgctgaagtt
gcgaaagagcttggtgtactaacggttgctgttgtaactaaaccgtttagctttgaaggc
aaaaagcgtttagcgtttgctgagcaaggtatcgaagagctttctaaacatgtggattct
ttaattacgattccaaatgaaaagctacttaaagtacttggccgcggcgtaacactgcta
gaagctttcgcaagtgcaaatgatgtacttaaaaacgctgtacaaggtattgctgagcta
attactcgccctggtatgattaacgtcgatttcgcggatgttcgcaccgtaatgtcggaa
atgggtcatgcaatgatgggtagcggtatcgctaaaggtgatgaccgtgctgaagaggcc
gctgaaacggcaatttctagcccattactagaagatatcgatctagctggtgcgcgtggc
gttcttgtgaacatcacagcaggcctagatatgcgtctagatgagttcgaaactgtgggt
aatacagttaaggcattcgcatctgataatgcaacagtagtgataggtacttctctagac
cctgatatgacggatgaaatccgtgtaactgttgtagcaacaggtatcggcactgagaga
aaaccagatattactttggttgctggcggtaatactaaagttgcgtcaacccctcaacca
caggtagctgctcaaacagcagcaaaagtggaagagaaagtggcacagccattgcatgaa
aaaactgaggtaaaatctcaagttaagcaacagccaacaacgtcgtcaccggcttcttca
ggttcaggcgctagccaaaatgcagcacctaaagctgagaaagaaagtgggtatttagat
ataccagcatttttacgacgtcaggctgacta----------------------------
------------------------------------------------------------
------------------------------------atgactatcaaagtaggtattaac
ggttttggccgtatcggccgtttcgtattccgcgcagctcaagagcgtgcagacatcgaa
gtagtaggtattaacgatctaatcgacgtagagtacatggcatacatgcttaagtacgac
tcaactcacggccgtttcaacggtactgttgaagttgaaggcggtaacctaatcgttaac
ggtaaaactgtacgtgttacagctgaacgtaacccagaagatcttaagtgggatgctatc
gacgtagacgtagttgctgaagcaactggtcttttcctaactgacgagactgcacgtaag
cacatcactgctggtgctaagaaagttgttcttactggtccttctaaagatgcaactcca
atgttcgtaatgggcgttaaccaagcatcttacgcaggtcaagacatcgtttctaacgct
tcttgtactactaactgtcttgcacctatcgctaaagtacttaacgataagtggggcatt
gaatctggtcttatgactacagttcacgctactacagcaactcaaaaaactgtagatggc
ccttctgctaaagactggcgcggtggccgtggtgcttctcaaaacatcatcccatcttca
actggtgctgctaaagctgtaggcgttgttcttccagaactaaacggccttctaactggt
atggctttccgtgtaccaactgctaacgtatctgtagttgacctaactgttaacctaaaa
gaagctgcatcttacgaagaaatttgtgctgcaatgaaagaagcttctgaaggcgaaatg
gctggcgttctaggctacacagaagaccaagttgtttctcaagacttcatcggcgaaact
caaacttcagtattcgatgctaaagctggtgttgctctaactgacaaattcgttaaagtt
gtatcttggtacgacaacgaaatcggttactcaaacaaagttctagacctaatcgctcac
atctctaagtaaatgtcagataattacgattcatcgagtattaaagtactgaagggtctg
gatgcggtacgtaagcgtcctggaatgtacattggcgacacggatgatggtaccggtctg
caccacatggtttttgaggtggtagataactctattgatgaagcgctagctggtcactgt
aatgacatcattgtaactatccatgaagatagctctgtgtcggttcgcgatgacggccgt
ggtattccaacagaattacactcagaagagaatgtgtctgctgcagaagttatcatgacg
gttcttcatgctggtggtaagtttgatgataactcgtacaaagtatctggtggtctgcac
ggtgttggtgtttcagtagtaaacgcactttctaagcaagttactcttactatccaccgt
ggtggaaaaattcacactcaaacatataaccatggtgaacctcaggcaccacttgctatt
gtaggtgatacggatagaaccggaacggagattcgtttctggccaagtgaagaaacattc
accaatattg---agtaccattacgacatcttagctaagcgtctacgtgaactgtcattc
ttgaattcgggtgtatcaatcaggctgattgatgagcgtgaagaagacaaaatggatcac
ttcgaatatgaaggcggcattcaagcgtttgttgaacatcttaataccaacaagacccca
attattcaaaagatctttcacttcgattctgagcgt---gatgatggcattaccgtcgaa
gttgcgatgcagtggaacgatggttaccaagaaaacatttactgtttcaccaataatatc
cctcagcgtgatggtggtgctcacttagcgggtttccgttcagcactgacccgtacttta
aatagttttatggataaagaaggcttctctaagaaagcgaagac---ttcaacatccggt
gatgatgctcgtgaaggtttgacggcgattgtttcagtgaaagtgccggatcctaagttt
tcaagccaaaccaaagataagctggtttcttctgaagtgaagtctgcagttgaatctaca
atgggtgagaaactatctgagttcctgattg--------------agaacccaggtgaag
cgaaaattgtttgttcgaaaattatcgatgcagcacgtgctcgtgatgcagcgcgtaaag
ctcgtgagatgacacgtcgtaaaggtgcattagatttagcgggtcttccaggtaaacttg
ctgactgtcaggaaaaagatcctgcactgtctgaactatacattgtggaaggagactctg
ctggcggttcagctaagcaggggcgtaatcgtaagaaccaagcaattttaccgcttaaag
gtaaaatccttaacgtagagaaagcacgtttcgacaaaatgttgtcttcacaagaagttg
caacgctaatcacagcccttggttgtggtattggccgcgacgaatacaacccagacaaac
tgcgttaccacaacatcatcatcatgaccgatgccgatgtcgatggttctcacatacgta
cattgctcttgacgttcttctaccgtcaaatgccggaactgatagaacgtggttacatct
atattgctcagccaccacttttcaaagtgaaaaaaggtaagcaagagcaatacatcaaag
atgaagatgcaatgaatcagtatcaagtatctttagctttagacaacgcagcattgcatg
tgaactctgaagcaccagcgtttgctggtgaaggattagagaagcttgttctgcaataca
atgccggtattaagcttgttgatcgtatgagtcgccgttacccacgtgcacttatccatg
aattgatttatatgccacgcttaaccgctgagcagtgtcatgatgaagtggctgttgaag
cttggggtaagcagcttgtagagcagctcaacgcgaaagaaacgggtgctagccaataca
atcttgaggttgaaaagcacgaagacctaggaataagtgttcctaagattgtcgtgcgta
cacacggtgtaactcatgagcatttgttaagtattgacctaatcaactcgaaagaattta
gtaaattatcggatttatctgaagcgcttgatggtttgattgaagaaggtgcttatatta
aacgtggtgagcgaactcaagcggtaacgagttttgttgaagcagtgaactggttggtta
aagagtctcgtcgtggtttaagcctgcaacgatacaaaggtctaggtgagatgaacccag
atcagctttgggagaccacaatggatcctgaaagtcgtcgtatgatgcaagtaacgatcg
aagatgcggttggcgcagatctgttgtttactacgctgatgggtgatcaagttgagccgc
gtcgtaacttcatcgaagagaatgcattgaaggtagctaacctagacgtttagatgttta
aaaaacttcgtggcatgttttcaaacgacctatcgattgatttaggtaccgccaataccc
ttatatatgtaaaaggccaaggcattgttcttgatgagccttcagttgtcgctattcgtc
aagatcgtacagggtctgcaaaaagtgttgctgctgttggtcacgcagctaagcaaatgc
ttggtcgtacgcctggtaacatttcagcgatccgtccaatgaaagacggtgtgattgccg
acttttacgtaacggaaaaaatgcttcagcacttcatcaaacaagtgcacgataacagtg
ttcttaaaccaagccctcgtgttttggtttgtgttccttgtggttcaacgcaagttgagc
gccgtgctatccgtgaatcggcgctaggtgctggtgctcgtgaggtttaccttatcgatg
agcctatggctgctgcgattggtgctggcctgcgcgtatctgaaccaacgggttctatgg
tggttgatatcggtggtggtacaactgaagttgccgttatctcactcaatggcgtggttt
actcatcttctgttcgtatcggtggtgaccgttttgatgaagctattatcaactatgttc
gtcgtaactacggcagtttgataggtgaagcgacagcagagaagatcaaacacgaaatcg
gttcagcttaccctggcgatgaagtggaagagatcgaagttcgtggtcgcaaccttgctg
aaggtgtgcctcgtagctttagcctaaactcaaacgaaattcttgaagcacttcaagagc
ctctatctggcattgtttctgcagtaatggttgcacttgaacagtgtccacctgaactgg
cttctgatatctcagaaaacggtatggtattgactggcggtggtgcattactaaaagatc
tagaccgtttgttaactgaagaaaccggcatccctgttgttgttgcagaagagccattaa
cgtgtgttgctctaggtggcggtaaagccttagagatgatcgacatgcacggtggtgacc
tgttcagcgaagaataa-----atgactacgaaccctaaaccagcgtatcaacgtattct
gttaaaacttagcggtgaagcacta-caaggcgaagaaggttttggtattgacccgacga
tcttggatcgtatggctcaagaagtaaaagaattggttgaactaggtgttcaagtcggtg
ttgttatcggtggcggtaaccttttccgcggtgctggtcttgctgaagccggtatgaatc
gcgttgttggtgaccacatgggtatgcttgcaacggtaatgaacggccttgcaatgcgtg
acgctctacaccgtgcttatgtgaatgcacgtgtaatgtcagcaatccctcttaaaggtg
tgtgtgacgactacaattgggcagacgcaatcagtcaactacgtcaaggtcgtgttgtga
tcttctctgctggtactggtaacccattctttactacggattctgctgcatgtttacgtg
gtatcgaaatcgaagctgacgtcgttctaaaagcgacaaaggtagatggtgtatttactg
ctgaccctgtagcaaacccagaagcagagctgtatgata-cgttgtcttacaatacagtt
cttgataaagaacttaaagtaatggatttggctgcatttacgctagcacgtgatcacaaa
atgccaatccgtgtatttaacatgaataaaccaggcgcactacgtcgcgtggttatgggt
gaaactgaaggtacattaatca--------------------------------------
------------------------------------------------------------
------------------------------------------------------------
------------------------------------------------------------
------------------------------------------------------------
------------------------------------------------------------
-----ggagatagaaatggacgagaataaacaaaaagcgttagccgcagcccttggtcag
attgaaaagcaatttggtaaaggttcgatcatgcgtcttggtgataaccgcacaatggac
gtagaaactatttctacaggctctctatctctagatatcgcactaggtgctggtggccta
ccgatgggacgtatcgtagaagtttacggtccagaatcatcaggtaaaacaacgctaacg
cttgagcttattgctgcagcacagaaagtaggcaaaacgtgtgcattcgttgatgcggag
cacgcactagaccctatctacgctcaaaagcttggtgttgatatcgatgcacttcttgtt
tctcaaccagatacgggtgagcaagcgcttgaaatctgtgatgcactggctcgttcaggt
gcaatcgacgttcttgttattgactcagtagcagcactaacaccaaaagcagaaattgaa
ggcgaaatgggtgacagccacatgggtcttcaggctcgtatgctttctcaagcaatgcgt
aagctgacgggcaaccttaagcagtctaactgtatggctatcttcattaaccaaattcgt
atgaaaattggtgtgatgttcggtaacccagaaacaacaacaggtggtaacgcacttaag
ttttacgcatctgttcgtcttgatattcgccgtactggtgcgattaaagatggtgatgaa
gttgttggtaacgaaactcgtatcaaggtcgttaagaacaagattgctgcaccattcaaa
caagctgagactcaaatcctttacggtaaaggcttcaaccgcgaaggtgagcttatcgat
ttaggtgttaagaataagctagtagaaaaagcgggcgcttggtacagctacaaaggcgat
aagatcggccaaggtaaagctaacgctggtaaatacctacgtgaaaacccagaagttgct
ctagagatcgatactaaacttcgtgagttactact-------------------------
------------------------------------------------------------
---atgcagggttctgtaacagaatttcttaagccgcgtcttgttgacattgaacagatc
aatacgacacacgcgaaagtaactcttgagccattagagcgcggtttcggccacactcta
ggtaatgctcttcgccgcattcttctatcttctatgccgggttgtgccgtaacagaagtt
gaaattgaaggtgtgctacacgaatacagcactaaagaaggcgttcaggaagatatcctt
gaaatccttctgaaccttaaaggtttagctgtacgcgttgctgaaggcaaagatgaagtg
tttattacactgaacaaatcaggctcaggccctgttgttgcaggtgacatcacccacgat
ggtgatgtagagatcgctaaccctgagcacgtaatttgtcacctaacggatgacaatgct
gagatcgctatgcgaatcaaagtagaacgtggtcgtggttacgttccagcttcagctcgt
atccatactgaagaagatgagcgtccaattggtcgtctacttgttgacgctacttacagc
ccggtcgataaaatcgcctatgctgtagaagcggcacgtgtagaacaacgtactgactta
gacaagcttgttatcgatatggaaacgaacggtactctagaacctgaggaagcaatccgt
cgtgcagctactattttagctgaacaattggatgcgttcgtagatcttcgtgatgtacgt
gtacctgaggagaaggaagagaagccagaattcgatcctatcctactacgtcctgtagac
gatcttgaactaacagttcgctctgctaactgtttgaaagcagaagcgattcactacatc
ggtgatcttgtacagcgcactgaggttgagctacttaaaacgccaaaccttggtaagaaa
tctcttacagagattaaagatgtgcttgcttcacgtggtctttctctgggcatgcgccta
gaaaactggccaccagcgtcaatcgctgaagattaa------------------atgggt
aaatcgctcgttatagtggagtcgccagccaaggctaaaactatcaataaataccttggc
aaagactttgtcgttaagtcgagtgtaggtcacgtacgtgatttaccaacggcaggtcaa
agtactggtaaaaaggctgctgcagtttcaaccaagggtatgagcccagaagagaaagct
cgtatcaaaaaagaaaaagatcgtaaagcacttattaaaaaaatgggtattaacccttac
aaagagtgggaagcgaattaccaaatcttacctggtaaagaaaaagttgttgctgaatta
caaaaactggctgagaacgcagaccacgtttatctcgcaaccgatttggaccgcgaagga
gaagctatcgcatggcaccttcgtgagatcatcggtggcgatgaaacgcgatacaagcga
gtggtctttaacgaaatcaccaagaatgctattcaacaagctttcgaaactccaggtgag
ctaaacattgatggcgtaaacgcacaacaagcacgacgttttatggaccgtgttgttggc
tttatggtgtcacctctgctttggaagaaagtagcacgaggcctgtccgcaggtcgtgtt
caatcggtagccgttaagctgttggttgagcgtgagcgagagattaacgctttcatccct
gaagagttttgggatgtacatgctgacactaaaacaacagataaaacagatttcaggcta
caagtcgcgcagaaagatggtgttgcgtttaaacctgaaaacgaagcgcaaactcaagct
gccgttagtgttttagaaaaagcccaatacgaagtatgtaagcgtgaagaccgccctacg
aagagtaagccgtctgcaccttacattacatcgacattgcaacaagcggcgagtacgcgt
cttggttacggcgtaaagaaaaccatgatgctggctcaacgcctgtatgaagcgggttac
atcacttatatgcgtactgactcaaccaacttgagttcagaagctgtagaagccgctcgt
gaatacattggttctgagtacggcgcgaaataccttccacctaaagcgctggtatacggc
agcaaagagggggctcaagaagcccacgaagcgattcgcccttcaagtgtagatgttaag
tctgaagatctaaacggagtagacgcagacgcacacaagctttactcgctgatttggaat
caattcgtagcatgtcaaatgacaccagctcaatacgattcaacgacagtaagcgttaaa
gctgacgagtacacgctaaaagcgaaaggtcgtatccttaaatttgatggttggacacgc
gttcaacgcccaatgggtaaaa---acgaagactcgattcttccagcagtgcagattggc
gataagctcgatctcattgcgttagaccctaaacagcacttcactaagccaccggcacgt
ttcactgaagcggcacttgttaaagagcttgagaagcgtggtattggtcgtccttcaact
tatgcatcgatcatctcgacgattcaagatcgtggttacgtgaaagttgaacaacgccgt
ttctatgctgagaagatgggtgaaattgtcactgaccgtctagacggcagcttcaatgac
ctaatgaactacgacttcactgctcgtatggagcagaagttggaccaaatcgcagaaggc
gaagcaagctggaaaggcgtgctagataacttcttcgaagactttactggcgatttggaa
aaagcagacttagacgaagacgctggtggcatgaagccaaatcatatcgtggaaaccgat
attgagtgtccgacttgtagccgtagaatgggtattcgtacggcttcgacgggcgtattc
cttggttgttctggctatgcacttccaccaaaagagcgttgtaagacaaccatcaacctg
ggtgatgaagaaggcattatcaacgtgcttgaag---aagacgttgaaaccgcagcactt
cgagccaaaaaacgttgtcctatctgtgaaacagcaatggatgcttatctaatcgatgat
aagcgtaagatgcacgtgtgtggtaacaacccgaactgtgaaggttatgtggttgagtac
ggcgaatttaaagtgaaaggctacgatggtccgcttgttgaatgtgataagtgtggttct
gacatggttttgaagaacggtcgttttggtaaatacatggactgtacgagtgaagattgt
aaaaacactcgtaaaattctgaaaaatggcgaagttgcgccacctaaagaagatcccgtg
cacttccctgagcttccatgtg---aaaattcagacgcctacttcgtgcttcgtgatggt
gcttctggtctgtttatggcggcgagtaacttccctaaatcacgagaaacacgtgcgcca
ttagtagaagagctggttcgttttaaagaccgtatttcacctaaattcaaatatctaaca
tcagcgccagttgctgaccctgatggtaagccgacagtggttcgttttagtcgtaagact
aaagaaaactacgttcgtactgaagtcgatggaaaaccatccggttggactgcgttgtac
atcgacggtaagtgggaagttacggataagcgtaaaaagcccaaag-----atgtttgaa
ccgatgatggaaatgtctgacgatgcagtaattaaagtcgttggagttggtggcggtggc
ggtaacgctgttgagcacatggtacgtgaatcaatcgaaggcgtagaattcatcagtgtt
aacactgatgcacaagcacttcgtaaaacaagcgtgagcagcgtgatccaaattggtggt
gatatcactaaaggtttgggcgctggtgcaaacccacaagtaggccgtgatgcagctctc
gaagatagagaaagaattaaagaagttctaactggcgccgatatggtatttatcgcagct
ggtatgggcggtggtacaggtacaggtgctgctccagttattgctgaagttgcgaaagag
cttggtgtactaacggttgctgttgtaactaaaccgtttagctttgaaggcaaaaagcgt
ttagcgtttgctgagcaaggtatcgaagagctttctaaacatgtggattctttaattacg
attccaaatgaaaagctacttaaagtacttggccgcggcgtaacactgctagaagctttc
gcaagtgcaaatgatgtacttaaaaacgctgtacaaggtattgctgagctaattactcgc
cctggtatgattaacgtcgatttcgcggatgttcgcaccgtaatgtcggaaatgggtcat
gcaatgatgggtagcggtatcgctaaaggtgatgaccgtgctgaagaggccgctgaaacg
gcaatttctagcccattactagaagatatcgatctagctggtgcgcgtggcgttcttgtg
aacatcacagcaggcctagatatgcgtctagatgagttcgaaactgtgggtaatacagtt
aaggcattcgcatctgataatgcaacagtagtgataggtacttctctagaccctgatatg
acggatgaaatccgtgtaactgttgtagcaacaggtatcggcactgagagaaaaccagat
attactttggttgctggcggtaatactaaagttgcgtcaacccctcaaccacaggtagct
gctcaaacagcagcaaaagtggaagagaaagtggcacagccattgcatgaaaaaactgag
gtaaaatctcaagttaagcaacagccaacaacgtcgtcaccggcttcttcaggttcaggc
gctagccaaaatgcagcacctaaagctgagaaagaaagtgggtatttagatataccagca
tttttacgacgtcaggctgacta-------------------------------------
------------------------------------------------------------
---------------------------atgactatcaaagtaggtattaacggttttggc
cgtatcggccgtttcgtattccgcgcagctcaagagcgtgcagacatcgaagtagtaggt
attaacgatctaatcgacgtagagtacatggcatacatgcttaagtacgactcaactcac
ggccgtttcaacggtactgttgaagttgaaggcggtaacctaatcgttaacggtaaaact
gtacgtgttacagctgaacgtaacccagaagatcttaagtgggatgctatcgacgtagac
gtagttgctgaagcaactggtcttttcctaactgacgagactgcacgtaagcacatcact
gctggtgctaagaaagttgttcttactggtccttctaaagatgcaactccaatgttcgta
atgggcgttaaccaagcatcttacgcaggtcaagacatcgtttctaacgcttcttgtact
actaactgtcttgcacctatcgctaaagtacttaacgataagtggggcattgaatctggt
cttatgactacagttcacgctactacagcaactcaaaaaactgtagatggcccttctgct
aaagactggcgcggtggccgtggtgcttctcaaaacatcatcccatcttcaactggtgct
gctaaagctgtaggcgttgttcttccagaactaaacggccttctaactggtatggctttc
cgtgtaccaactgctaacgtatctgtagttgacctaactgttaacctaaaagaagctgca
tcttacgaagaaatttgtgctgcaatgaaagaagcttctgaaggcgaaatggctggcgtt
ctaggctacacagaagaccaagttgtttctcaagacttcatcggcgaaactcaaacttca
gtattcgatgctaaagctggtgttgctctaactgacaaattcgttaaagttgtatcttgg
tacgacaacgaaatcggttactcaaacaaagttctagacctaatcgctcacatctctaag
taaatgtcagataattacgattcatcgagtattaaagtactgaagggtctggatgcggta
cgtaagcgtcctggaatgtacattggcgacacggatgatggtaccggtctgcaccacatg
gtttttgaggtggtagataactctattgatgaagcgctagctggtcactgtaatgacatc
attgtaactatccatgaagatagctctgtgtcggttcgcgatgacggccgtggtattcca
acagaattacactcagaagagaatgtgtctgctgcagaagttatcatgacggttcttcat
gctggtggtaagtttgatgataactcgtacaaagtatctggtggtctgcacggtgttggt
gtttcagtagtaaacgcactttctaagcaagttactcttactatccaccgtggtggaaaa
attcacactcaaacatataaccatggtgaacctcaggcaccacttgctattgtaggtgat
acggatagaaccggaacggagattcgtttctggccaagtgaagaaacattcaccaatatt
g---agtaccattacgacatcttagctaagcgtctacgtgaactgtcattcttgaattcg
ggtgtatcaatcaggctgattgatgagcgtgaagaagacaaaatggatcacttcgaatat
gaaggcggcattcaagcgtttgttgaacatcttaataccaacaagaccccaattattcaa
aagatctttcacttcgattctgagcgt---gatgatggcattaccgtcgaagttgcgatg
cagtggaacgatggttaccaagaaaacatttactgtttcaccaataatatccctcagcgt
gatggtggtgctcacttagcgggtttccgttcagcactgacccgtactttaaatagtttt
atggataaagaaggcttctctaagaaagcgaagac---ttcaacatccggtgatgatgct
cgtgaaggtttgacggcgattgtttcagtgaaagtgccggatcctaagttttcaagccaa
accaaagataagctggtttcttctgaagtgaagtctgcagttgaatctacaatgggtgag
aaactatctgagttcctgattg--------------agaacccaggtgaagcgaaaattg
tttgttcgaaaattatcgatgcagcacgtgctcgtgatgcagcgcgtaaagctcgtgaga
tgacacgtcgtaaaggtgcattagatttagcgggtcttccaggtaaacttgctgactgtc
aggaaaaagatcctgcactgtctgaactatacattgtggaaggagactctgctggcggtt
cagctaagcaggggcgtaatcgtaagaaccaagcaattttaccgcttaaaggtaaaatcc
ttaacgtagagaaagcacgtttcgacaaaatgttgtcttcacaagaagttgcaacgctaa
tcacagcccttggttgtggtattggccgcgacgaatacaacccagacaaactgcgttacc
acaacatcatcatcatgaccgatgccgatgtcgatggttctcacatacgtacattgctct
tgacgttcttctaccgtcaaatgccggaactgatagaacgtggttacatctatattgctc
agccaccacttttcaaagtgaaaaaaggtaagcaagagcaatacatcaaagatgaagatg
caatgaatcagtatcaagtatctttagctttagacaacgcagcattgcatgtgaactctg
aagcaccagcgtttgctggtgaaggattagagaagcttgttctgcaatacaatgccggta
ttaagcttgttgatcgtatgagtcgccgttacccacgtgcacttatccatgaattgattt
atatgccacgcttaaccgctgagcagtgtcatgatgaagtggctgttgaagcttggggta
agcagcttgtagagcagctcaacgcgaaagaaacgggtgctagccaatacaatcttgagg
ttgaaaagcacgaagacctaggaataagtgttcctaagattgtcgtgcgtacacacggtg
taactcatgagcatttgttaagtattgacctaatcaactcgaaagaatttagtaaattat
cggatttatctgaagcgcttgatggtttgattgaagaaggtgcttatattaaacgtggtg
agcgaactcaagcggtaacgagttttgttgaagcagtgaactggttggttaaagagtctc
gtcgtggtttaagcctgcaacgatacaaaggtctaggtgagatgaacccagatcagcttt
gggagaccacaatggatcctgaaagtcgtcgtatgatgcaagtaacgatcgaagatgcgg
ttggcgcagatctgttgtttactacgctgatgggtgatcaagttgagccgcgtcgtaact
tcatcgaagagaatgcattgaaggtagctaacctagacgtttagatgtttaaaaaacttc
gtggcatgttttcaaacgacctatcgattgatttaggtaccgccaatacccttatatatg
taaaaggccaaggcattgttcttgatgagccttcagttgtcgctattcgtcaagatcgta
cagggtctgcaaaaagtgttgctgctgttggtcacgcagctaagcaaatgcttggtcgta
cgcctggtaacatttcagcgatccgtccaatgaaagacggtgtgattgccgacttttacg
taacggaaaaaatgcttcagcacttcatcaaacaagtgcacgataacagtgttcttaaac
caagccctcgtgttttggtttgtgttccttgtggttcaacgcaagttgagcgccgtgcta
tccgtgaatcggcgctaggtgctggtgctcgtgaggtttaccttatcgatgagcctatgg
ctgctgcgattggtgctggcctgcgcgtatctgaaccaacgggttctatggtggttgata
tcggtggtggtacaactgaagttgccgttatctcactcaatggcgtggtttactcatctt
ctgttcgtatcggtggtgaccgttttgatgaagctattatcaactatgttcgtcgtaact
acggcagtttgataggtgaagcgacagcagagaagatcaaacacgaaatcggttcagctt
accctggcgatgaagtggaagagatcgaagttcgtggtcgcaaccttgctgaaggtgtgc
ctcgtagctttagcctaaactcaaacgaaattcttgaagcacttcaagagcctctatctg
gcattgtttctgcagtaatggttgcacttgaacagtgtccacctgaactggcttctgata
tctcagaaaacggtatggtattgactggcggtggtgcattactaaaagatctagaccgtt
tgttaactgaagaaaccggcatccctgttgttgttgcagaagagccattaacgtgtgttg
ctctaggtggcggtaaagccttagagatgatcgacatgcacggtggtgacctgttcagcg
aagaataa-----atgactacgaaccctaaaccagcgtatcaacgtattctgttaaaact
tagcggtgaagcacta-caaggcgaagaaggttttggtattgacccgacgatcttggatc
gtatggctcaagaagtaaaagaattggttgaactaggtgttcaagtcggtgttgttatcg
gtggcggtaaccttttccgcggtgctggtcttgctgaagccggtatgaatcgcgttgttg
gtgaccacatgggtatgcttgcaacggtaatgaacggccttgcaatgcgtgacgctctac
accgtgcttatgtgaatgcacgtgtaatgtcagcaatccctcttaaaggtgtgtgtgacg
actacaattgggcagacgcaatcagtcaactacgtcaaggtcgtgttgtgatcttctctg
ctggtactggtaacccattctttactacggattctgctgcatgtttacgtggtatcgaaa
tcgaagctgacgtcgttctaaaagcgacaaaggtagatggtgtatttactgctgaccctg
tagcaaacccagaagcagagctgtatgata-cgttgtcttacaatacagttcttgataaa
gaacttaaagtaatggatttggctgcatttacgctagcacgtgatcacaaaatgccaatc
cgtgtatttaacatgaataaaccaggcgcactacgtcgcgtggttatgggtgaaactgaa
ggtacattaatca-----------------------------------------------
------------------------------------------------------------
------------------------------------------------------------
------------------------------------------------------------
------------------------------------------------------------
--------------------------------------------------------ggag
atagaaatggacgagaataaacaaaaagcgttagccgcagcccttggtcagattgaaaag
caatttggtaaaggttcgatcatgcgtcttggtgataaccgcacaatggacgtagaaact
atttctacaggctctctatctctagatatcgcactaggtgctggtggcctaccgatggga
cgtatcgtagaagtttacggtccagaatcatcaggtaaaacaacgctaacgcttgagctt
attgctgcagcacagaaagtaggcaaaacgtgtgcattcgttgatgcggagcacgcacta
gaccctatctacgctcaaaagcttggtgttgatatcgatgcacttcttgtttctcaacca
gatacgggtgagcaagcgcttgaaatctgtgatgcactggctcgttcaggtgcaatcgac
gttcttgttattgactcagtagcagcactaacaccaaaagcagaaattgaaggcgaaatg
ggtgacagccacatgggtcttcaggctcgtatgctttctcaagcaatgcgtaagctgacg
ggcaaccttaagcagtctaactgtatggctatcttcattaaccaaattcgtatgaaaatt
ggtgtgatgttcggtaacccagaaacaacaacaggtggtaacgcacttaagttttacgca
tctgttcgtcttgatattcgccgtactggtgcgattaaagatggtgatgaagttgttggt
aacgaaactcgtatcaaggtcgttaagaacaagattgctgcaccattcaaacaagctgag
actcaaatcctttacggtaaaggcttcaaccgcgaaggtgagcttatcgatttaggtgtt
aagaataagctagtagaaaaagcgggcgcttggtacagctacaaaggcgataagatcggc
caaggtaaagctaacgctggtaaatacctacgtgaaaacccagaagttgctctagagatc
gatactaaacttcgtgagttactact----------------------------------
------------------------------------------------------atgcag
ggttctgtaacagaatttcttaagccgcgtcttgttgacattgaacagatcaatacgaca
cacgcgaaagtaactcttgagccattagagcgcggtttcggccacactctaggtaatgct
cttcgccgcattcttctatcttctatgccgggttgtgccgtaacagaagttgaaattgaa
ggtgtgctacacgaatacagcactaaagaaggcgttcaggaagatatccttgaaatcctt
ctgaaccttaaaggtttagctgtacgcgttgctgaaggcaaagatgaagtgtttattaca
ctgaacaaatcaggctcaggccctgttgttgcaggtgacatcacccacgatggtgatgta
gagatcgctaaccctgagcacgtaatttgtcacctaacggatgacaatgctgagatcgct
atgcgaatcaaagtagaacgtggtcgtggttacgttccagcttcagctcgtatccatact
gaagaagatgagcgtccaattggtcgtctacttgttgacgctacttacagcccggtcgat
aaaatcgcctatgctgtagaagcggcacgtgtagaacaacgtactgacttagacaagctt
gttatcgatatggaaacgaacggtactctagaacctgaggaagcaatccgtcgtgcagct
actattttagctgaacaattggatgcgttcgtagatcttcgtgatgtacgtgtacctgag
gagaaggaagagaagccagaattcgatcctatcctactacgtcctgtagacgatcttgaa
ctaacagttcgctctgctaactgtttgaaagcagaagcgattcactacatcggtgatctt
gtacagcgcactgaggttgagctacttaaaacgccaaaccttggtaagaaatctcttaca
gagattaaagatgtgcttgcttcacgtggtctttctctgggcatgcgcctagaaaactgg
ccaccagcgtcaatcgctgaagattaa------------------atgggtaaatcgctc
gttatagtggagtcgccagccaaggctaaaactatcaataaataccttggcaaagacttt
gtcgttaagtcgagtgtaggtcacgtacgtgatttaccaacggcaggtcaaagtactggt
aaaaaggctgctgcagtttcaaccaagggtatgagcccagaagagaaagctcgtatcaaa
aaagaaaaagatcgtaaagcacttattaaaaaaatgggtattaacccttacaaagagtgg
gaagcgaattaccaaatcttacctggtaaagaaaaagttgttgctgaattacaaaaactg
gctgagaacgcagaccacgtttatctcgcaaccgatttggaccgcgaaggagaagctatc
gcatggcaccttcgtgagatcatcggtggcgatgaaacgcgatacaagcgagtggtcttt
aacgaaatcaccaagaatgctattcaacaagctttcgaaactccaggtgagctaaacatt
gatggcgtaaacgcacaacaagcacgacgttttatggaccgtgttgttggctttatggtg
tcacctctgctttggaagaaagtagcacgaggcctgtccgcaggtcgtgttcaatcggta
gccgttaagctgttggttgagcgtgagcgagagattaacgctttcatccctgaagagttt
tgggatgtacatgctgacactaaaacaacagataaaacagatttcaggctacaagtcgcg
cagaaagatggtgttgcgtttaaacctgaaaacgaagcgcaaactcaagctgccgttagt
gttttagaaaaagcccaatacgaagtatgtaagcgtgaagaccgccctacgaagagtaag
ccgtctgcaccttacattacatcgacattgcaacaagcggcgagtacgcgtcttggttac
ggcgtaaagaaaaccatgatgctggctcaacgcctgtatgaagcgggttacatcacttat
atgcgtactgactcaaccaacttgagttcagaagctgtagaagccgctcgtgaatacatt
ggttctgagtacggcgcgaaataccttccacctaaagcgctggtatacggcagcaaagag
ggggctcaagaagcccacgaagcgattcgcccttcaagtgtagatgttaagtctgaagat
ctaaacggagtagacgcagacgcacacaagctttactcgctgatttggaatcaattcgta
gcatgtcaaatgacaccagctcaatacgattcaacgacagtaagcgttaaagctgacgag
tacacgctaaaagcgaaaggtcgtatccttaaatttgatggttggacacgcgttcaacgc
ccaatgggtaaaa---acgaagactcgattcttccagcagtgcagattggcgataagctc
gatctcattgcgttagaccctaaacagcacttcactaagccaccggcacgtttcactgaa
gcggcacttgttaaagagcttgagaagcgtggtattggtcgtccttcaacttatgcatcg
atcatctcgacgattcaagatcgtggttacgtgaaagttgaacaacgccgtttctatgct
gagaagatgggtgaaattgtcactgaccgtctagacggcagcttcaatgacctaatgaac
tacgacttcactgctcgtatggagcagaagttggaccaaatcgcagaaggcgaagcaagc
tggaaaggcgtgctagataacttcttcgaagactttactggcgatttggaaaaagcagac
ttagacgaagacgctggtggcatgaagccaaatcatatcgtggaaaccgatattgagtgt
ccgacttgtagccgtagaatgggtattcgtacggcttcgacgggcgtattccttggttgt
tctggctatgcacttccaccaaaagagcgttgtaagacaaccatcaacctgggtgatgaa
gaaggcattatcaacgtgcttgaag---aagacgttgaaaccgcagcacttcgagccaaa
aaacgttgtcctatctgtgaaacagcaatggatgcttatctaatcgatgataagcgtaag
atgcacgtgtgtggtaacaacccgaactgtgaaggttatgtggttgagtacggcgaattt
aaagtgaaaggctacgatggtccgcttgttgaatgtgataagtgtggttctgacatggtt
ttgaagaacggtcgttttggtaaatacatggactgtacgagtgaagattgtaaaaacact
cgtaaaattctgaaaaatggcgaagttgcgccacctaaagaagatcccgtgcacttccct
gagcttccatgtg---aaaattcagacgcctacttcgtgcttcgtgatggtgcttctggt
ctgtttatggcggcgagtaacttccctaaatcacgagaaacacgtgcgccattagtagaa
gagctggttcgttttaaagaccgtatttcacctaaattcaaatatctaacatcagcgcca
gttgctgaccctgatggtaagccgacagtggttcgttttagtcgtaagactaaagaaaac
tacgttcgtactgaagtcgatggaaaaccatccggttggactgcgttgtacatcgacggt
aagtgggaagttacggataagcgtaaaaagcccaaag-----
>Vparilis_RC586
atgtttgaaccgatgatggaaatgtctgacgatgcggtaatcaaagtcgttggagtaggt
ggtggcggcggtaacgctgttgaacacatggtgcgtgaatccatcgaaggtgtggaattc
atgagtatcaatactgatgctcaggcactgcgcaaaacaagcgttggtactgttatccaa
attggtggcaatatcaccaaaggtctaggcgcaggtgctaacccacaagttggccgtgat
gcagcgctagaagacaaagaacgcattaaagaattccttactggtgccgatatggtgttt
atcgcagcaggtatgggtggcggtacaggaaccggagctgccccagtgattgccgaagtg
gcaaaagagttgggcattctaacggttgctgtggtaactaaaccttttagctttgaaggc
aaaaagcgtttggcttttgctgagcaggggattgaagagctatctaagcacgttgattca
ctgatcacgataccaaatgaaaagctgctcaaagtgttaggtcgtggtatcacgttactg
gaagcctttgcgagcgcgaacaacgtacttaaaaatgcagtgcaaggcatcgcagagctg
attactcgccctggcatgattaacgtcgactttgcggatgtacgcaccgtgatgtcggaa
atgggtcatgccatgatgggtagcggtgttgcaagaggtgaggaccgtgcggaagaggcc
gctgaaatggcgatttctagcccactactggaagacattgatcttgctggtgctcgtggt
gttcttgtgaacatcaccgctggtatggatatgcgactggatgaatttgaaactgtaggc
aatactgttaaagctttcgcttctgacaatgcaacagtagtgatcggtacttcgttagat
ccagatatggctgatgaaatccgtgtaacggttgtggcaacaggtattggtaccgagaaa
aaacctgatattacgttagtggcaggtggtaaagctaaagttgct---------------
------------------------------------------------------------
------------------------------------------------------------
------------------------------------------------------------
------------------------------------------------------------
------------------------------------------------------------
------------------------------------atgactatcaaagtaggtattaac
ggttttggccgtatcggtcgtttcgttttccgtgcagcgcaagagcgcaatgacatcgaa
gttgtaggtatcaacgacctgatcgacgtagattacatggcttacatgctgaagtacgat
tcaactcacggccgtttcaacggtactgttgcagttgaaggtggaaacctgatcgtaaac
ggcaaaactgtacgtgtaactgcagaacgtaacccagctgacctgaaatggggcgaaatc
ggtgttgacgttgttgctgaagcaacaggtctgttcctgactgacgaaactgctcgtaaa
cacatcgaagctggtgcgaagaaagttgttctgactggtccttcaaaagacaagacgcca
atgttcgtaatgggcgttaaccacaagacttacgctggtcaagacatcgtttctaacgct
tcttgtactactaactgtctggcgcctatcgctaaagtactgaacgacaacttcggtatc
gagtctggcctgatgactacagttcacgcaacaactgcaactcaaaaaacagttgacggt
ccttcagcgaaagactggcgcggtggccgtggtgcttctcaaaacatcatcccatcttca
actggtgcagctaaagcagttggcgttgttcttccagaactgaacggcaaactgactggt
atggctttccgcgtaccaactgctaacgtttctgtagttgacctgactgttaacctgcaa
aaagcagcgtcttacgacgacatcaaagcagcaatgaaagcagcttctgaaggcgaacta
gctggtatcctaggctacactgaagatgcagtagtttctactgacttcaacggtgacact
cgcacttctatcttcgatgctgacgcaggtatcgcactaactgacaagttcgttaaagtt
gtatcttggtacgacaacgaaatcggttactcaaacaaagttcttgatctgatcgctcac
atctctaagtaaatgtcgaacaattacgattcatcgagtattaaggtactgaagggtctg
gatgcggtacgtaagcgtccgggtatgtacatcggcgacactgatgatggcaccggtctg
caccacatggtttttgaggtggtagataactcaattgatgaagcgttggcgggttactgt
aaagacatcgtggtcactatccacgaagacaactcagtgtcagtcagcgatgacggtcgt
ggtatcccgactgaaatgcatcctgaagagaaagtatctgccgcagaagtcatcatgacc
gtactgcacgcaggcggtaaatttgacgacaactcctataaagtctccggtggtctacac
ggggtaggtgtgtcggtagtgaatgcgctttctgaaaaagtgctactcaccatctatcgt
ggtggcaagatccattcacaaacttaccaccatggtgtgccacaagcaccgttggctgtg
gtgggtgatacagagcgtaccggtacgaccgttcgtttctggccaagcgcacaaaccttt
accaatatcg---aattccattacgacattctggctaaacgtctgcgtgagctgtcattc
ctgaactctggcgtgtcgatcaagctgtcggatgagcgtgaagaagataagaaagaccac
ttcatgtatgaaggcggtattcaagcgtttgtgacccacttgaaccgcaacaaaacgccg
atccatgagaaagtcttccacttcaaccaagagcgt---gaagatggcatcagcgtggaa
gtagcaatgcagtggaatgatggtttccaagaaaatatctactgttttaccaacaacatc
ccacagcgtgatgggggtacccacttagctggtttccgtggtgcgttgactcgtacactg
aacaactacatggataaagaaggcttctcgaagaaagcgcaagc---ggcaacctcgggt
gatgatgcacgtgaaggcttaacggctgtggtgtcggtgaaagtgccggaccctaaattc
tcaagccaaaccaaagataagctagtttcttctgaagtgaaatccgcggttgagtcagcc
atgaatgaaaaactggcggatttcttggcgg--------------aaaacccaagcgaag
cgaaaaacgtttgttcgaagattattgatgcagcacgtgctcgtgaagcggcacgtaaag
cacgtgaaatgactcgccgtaaaggtgcgctagacttagctggtttgccaggcaaactgg
cggattgtcaggaaaaagacccagcattgtctgaactctacatagtggaaggagactcag
cgggcggttcagctaagcaaggccgtaaccgtaagaatcaagcgattctgccgctgaaag
gtaaaatcctcaacgtagaaaaagcgcgttttgacaagatgttgtcttcacaagaagtcg
cgactctgatcaccgcactgggctgtggtatcgggcgtgatgagtacaacccagataaac
tgcgttaccacaacatcatcatcatgaccgatgcggacgtcgacggctcgcacattcgta
ctctgctgttgaccttcttctaccgccaaatgcctgagctgattgagcgtggctacatct
acattgctcagccaccactctacaaagtgaaaaaaggcaaacaagagcagtacatcaaag
atgaagatgcgatgaaccagtaccaagtggcactggcgatggatggcgcagagctgcatg
tgaatgccgatgctcctgcattggcgggtgaaccgcttgagaagctggttcagcaataca
acgctgcgatcaaactggttgagcgcatgagccgccgttacccttacgcgatgctgcatg
agctgatttatgtaccacgcatcaatgcagacttgtgtgctgataaagcagcggttgaag
cgtggacccagcgtttagtcgaacaactgaatgctaaagaagtgggcgcgagccaataca
gcgttctggttgaacacaatgctgagctgaatgtgtatctgccaaaaattcaggtacgta
cccacggtgtgactcatgaatacctactgagtgctgacctgatcaactcgaaagagtacg
cgaagttagcggaactgtcagaagcgctggacggtttgattgaagcgggtgctttcatca
agcgtggtgaacgtgtgcagccaatcagcagctttgccgctgcacttgagtggttaatca
aagaatcgcgtcgcggtctgtctatccaacgctataaaggtctgggtgagatgaaccctg
atcagctgtgggaaactacgatggatccagacactcgtcgtatgatgcaagtgaccatcg
aagatgcggtaggcgcggatgagctgttcacgacgctgatgggtgatcaagttgaaccac
gtcgtgcatttatcgaaaccaacgcactgaaagtggccaacctcgacgtgta-atgttca
aaaaacttcgtggcatgttttctaacgacctatcgatcgatttaggtaccgccaatacac
ttatttatgtcaaaggacagggcattgttcttgatgaaccatctgtagttgctattcgtc
aggacaaaggccgtggcggtaaaaccgttgcagcggttggccatgccgcaaaacagatgc
tcggtagaaccccaggtaacatttctgcgattcgcccaatgaaagatggtgtgatcgccg
acttctacgtgaccgaaaaaatgctgcagcattttattcgccaagtacacgacaacagcg
tgttaaaaccaagcccacgcgtactggtgtgtgtgccttgcggttcaacccaagttgagc
gtcgtgccatccgtgaatcggcattgggtgcaggtgcgcgcgaagtttacttgattgacg
agccaatggcggcagcaatcggcgcaggtctgcgtgtttctgagccaaccggttcaatgg
tgattgatatcggtggtggtacgacggaagtggcggtgatctcgctcaacggtgtggttt
actcatcgtctgtgcgtatcggtggtgaccgttttgatgaagcgatcatcaattatgtgc
gccgtaactacggtagcttaattggtgaagcaacggcagaaaagatcaaacacgaaatcg
gctccgcttaccctggtgatgacgtgcaagagatcgaagtacgtggtcgtaaccttgctg
aaggtgtgccgcgtagtttcacgctgaactccaatgagatccttgaagcgctgcaagagc
cgctgacgggtatcgtctctgcagttatggttgcgctagagcagtgtccgccagaactgg
cttcggacatctctgaaaacggtatggttctgacgggcggtggtgcactgctgaaagatc
tggatcgtctgctgatggaagaaaccggtattccagttgtaatcgccgatgatccactga
cttgtgtggctcgtggtggtggtaaagccttagaaatgatcgacatgcacggtggcgatc
tgtttagcgaagaataa-----atgactacaaaccctaaaccagcttatcaacgtattct
gttaaaactaagtggtgaagcgcta-caaggcactgaaggttttggtattgatccaacgg
tacttgatcgtatggctcaagaagtaaaagaactggttgagctaggcgtgcaagtaggcg
tggtgattggtgggggtaacctgttccgtggtgctggtcttgcaaaagcaggcatgaacc
gtgttgtgggtgaccatatggggatgttggcaaccgtgatgaacggtttggcgatgcgtg
atgcgttgcaccgtgcttacgttaacgctcgtttgatgtcagcgattcctcttaacggcg
tatgtgatgattacagttggtctgatgcgattcgtgaattgcgtcaaggccgagtggtga
tctttgctgcgggtacaggtaacccattctttactacggattcggctgcgtgtctgcgtg
gtattgaaatcgaagctgacgtggttctcaaagcaacgaaagtggatggggtatacagtg
ctgacccggtagccaaccctgatgcacaactgtatgata-agcttgcttacaacgatgtg
cttgagaaagaactgaaagtgatggatttggcggcatttacactggcacgtgaccataaa
atgccaattcgtgtatttaacatgaataagccaggcgcacttcgtcgtgtcgttatgggt
gaggctgaaggtacactgatca--------------------------------------
------------------------------------------------------------
------------------------------------------------------------
------------------------------------------------------------
------------------------------------------------------------
------------------------------------------------------------
----cggagagagtaatggacgagaataaacagaaggcacttgcggccgccctcggtcaa
attgaaaagcaatttggtaaaggttccatcatgcgcctaggcgacaaccgcgcgatggac
gtagaaactatctcgaccggttctctgtctctggatattgcgttgggtgcaggtggtctg
ccaatggggcgtatcgttgagatcttcggccctgaatcttcgggtaaaacaacactgact
ctggaactgattgctgctgcgcaacgtgaaggtaaaacctgtgcgtttatcgatgccgag
cacgcgttggatccggtttatgccaagaaactgggcgtgaatatcgatgagctactggta
tctcaacctgatacgggtgaacaagcattggaaatctgtgatgctctggctcgctctggt
gcggttgacgtcatcgtggttgactcagtagcggctttgacaccaaaagcggaaattgaa
ggcgaaatgggcgatagccacatgggtctgcaagcgcgtatgttgtcgcaagcaatgcgt
aaactgacgggtaacctcaagcaatccaactgtatgtgtatcttcatcaaccaaattcgt
atgaagattggtgtgatgtttggtaacccagaaacgaccactggcggtaacgcactgaaa
ttctacgcttctgtccgtcttgatattcgtcgtactggcgcaatcaaagaaggcgaagaa
gtggtgggtaacgaaactcgcatcaaggtagtgaagaacaagattgcggcaccgtttaaa
gaagccaacactcaaattatgtatggccaaggtttcaaccgcgaaggcgagctaatcgat
cttggtgtgaagcataaaatggttgaaaaatcaggtgcttggtatagctataacggcgat
aaaatcggccaaggcaaagcgaatgcgtgcaagtacctgaaagaaaatacagaaattgct
aaaacgttagacaaaaaactgcgtgaaatgctgctt------------------------
------------------------------------------------------------
---atgcagggttctgtaacagaatttcttaagccacgtcttgttgatatcgaacaaatc
agcacgacacacgcaaaagtaactcttgagccgttagagcgtggtttcggccatactctg
ggtaatgcacttcgccgtattcttctatcttcaatgccaggttgtgctgtgactgaagta
gagattgaaggcgttcttcacgagtacagcaccaaagaaggtgttcaggaagatatcctt
gagattcttttgaacctgaaagggctggctgttcgcgttgccgaaggcaaagatgaagtg
ttcattacactgaacaaatcaggctcgggccctgtggttgcaggtgacatcacccatgac
ggtgatgtagagatcgtaaaccctgaacacgtaatttgtcatttaacatctgacaatgct
gcgatcgctatgcgtatcaaagtagaacgtggtcgtggttatgttccagcttctgcccgt
atccatactgaagaagatgagcgtcctatcggtcgtttgcttgttgatgctactttcagc
cctgtagacaaaattgcctactctgttgaagcagctcgtgttgagcagcgtactgacttg
gataagctcgttatcgatatggaaacgaatggtactcttgagcctgaggaagcaatccgt
cgcgcagcaacaattcttgctgagcaattggatgcgttcgtagatcttcgtgatgtacgt
gtacctgaggagaaggaagagaagccagaattcgatccgatcctactgcgtcctgtagac
gatcttgaactaacagttcgctctgctaactgtttgaaagcagaagcgattcactacatc
ggtgatctggtacagcgcactgaggttgagcttcttaaaacgccaaaccttggtaagaaa
tctcttacagagattaaagacgtgcttgcatcacgtggtctgtctctgggcatgcgtcta
gaaaactggccaccagcgtcaatcgctgaagattaa------------------------
------------------------------------------------------------
------------------------------------------------------------
------------------------------------------------------------
------------------------------------------------------------
------tgggaagcgaattatcaaattctgcccggcaaagagaaagtggtggcagagctg
caaaagctcgcgaaagacgcagacagcgtttatctcgcaaccgacttggaccgcgaggga
gaggccatcgcttggcaccttcgtgagatcatcggcggcgatgaaaagcgatacaaacga
gtagtatttaacgagatcaccaaaaatgcgattcagcaggcattccaacagcctggagaa
ttgaatatggatggcgtaaacgctcagcaagcgcgtcgtttcatggatcgcgtggtgggc
ttcatggtttctccactgctatggaaaaaagtggcacgtggcctctctgcaggtcgcgta
cagtctgttgcagtgaaactcttggttgagcgtgaacgtgaaatcaaagcgtttgtgccg
gaagaattttgggatatcaacgcggatacattgaccgcagataagcaagattttcgcctg
ctggtggcacaaaaagatggcctagcgttcaagcctgtcaacgaaactgaagctttgaaa
gcggtttctgcgctcaataaggcgcagtacgaagtgtgcaaacgcgaagacaagccaacg
agcagcaaaccaagtgcaccatttattacttcaaccttgcagcaagcggcaagtacacgc
ttaggctacggggtgaaaaagaccatgatgctcgctcagcgtctttatgaagcgggttac
atcacctacatgcgtactgattcaactaacttgagtgcagaagcagtagacaatctacgt
ggttatattgctaaacattacggtgaagcttatttaccgagccagccaaatgtgtacggc
agcaagcaaaatgcacaagaggctcacgaagcgattcgtccttcggatgtcaccgtcact
gctgacgatctggaaggaatggaagcggatgcgcacaaactgtatgccctgatctggaat
caatttgtcgcgtgtcaaatgacgccagcacaatacgattcaaccacagtcagtgtcaaa
gcggctgagtttactctgaaagcgaaaggtcgaatcctcaagtttgatggttggactcgt
gtacagcgtccgttgggcaaaa---atgaagatcagatcctgccaccggtgaaagtcggt
gacagcctaaagttagtcagtttagatccgaaacagcacttcaccaaaccgcctgcacgc
tttacagaagccgctctggtaaaagagctagagaaacgtggcattggccgcccatcaacc
tacgcttcgattatctcgacgattcaagaccgtggctatgtgaaagtcgaccagcgtcga
ttctttgcagaaaaaatgggtgaaattgttaccgatcgtctggatgaaaattttgacgat
ctgatgaactacgactttaccgcacgtatggaagaaaaactcgaccaaatcgcggaagga
gaggtgaactggacggcggtactggatgacttcttcgctgattttagtcgagatttagaa
accgcggagcaagatgaaagtgttggcggcatgaagcctaaccacattgttatgacgaac
atcttgtgtccaacctgttcgcgcccaatgggtatccgtacagcatcgacaggcgtgttt
ttaggctgctctggttatgcattgccaccaaaagagcgttgtaaaaccaccatcaatctg
ggggatgaagagggcgttatcaacgttttagaag---aagatgttgaaaccgccgctcta
cgtgccaagaaacgttgtcctatttgtgaaacagcgatggatgcgtatctaatcgacgat
aaacgtaaactgcatgtttgtggtaacaacccgaactgtgaaggtttcatcgttgaagag
ggtgaatttaaagttaaaggctacgaaggtccaacggtcgaatgtgataagtgtggctca
gacatggtgttgaaaaatggtcgctttggtaaatacatgggctgcaccaatgacacttgt
aaaaacactcgtaagatattgaaaaatggtgaagttgcgccaccaaaagaagaaccagtg
catttccctgagctaccgtgcg---aaaactcggatgcgtattttgtgctacgtgatggg
gcgtctggtttgttcttggctgctagcaatttccctaaatctcgtgaaactcgcgcgcct
ttagtggaagaactgaagcgtttcgcagaacggttaccagaaaaataccagtatctgacc
tcagcacccgaacaggatcctgatggtttaccggcggtagtgcgtttctctcgtaaagag
aaagagcattatgtacgcaccgaaacggatggcaaaccatcaggttggatggctgttt--
---------------------------------------------------atgtttgaa
ccgatgatggaaatgtctgacgatgcggtaatcaaagtcgttggagtaggtggtggcggc
ggtaacgctgttgaacacatggtgcgtgaatccatcgaaggtgtggaattcatgagtatc
aatactgatgctcaggcactgcgcaaaacaagcgttggtactgttatccaaattggtggc
aatatcaccaaaggtctaggcgcaggtgctaacccacaagttggccgtgatgcagcgcta
gaagacaaagaacgcattaaagaattccttactggtgccgatatggtgtttatcgcagca
ggtatgggtggcggtacaggaaccggagctgccccagtgattgccgaagtggcaaaagag
ttgggcattctaacggttgctgtggtaactaaaccttttagctttgaaggcaaaaagcgt
ttggcttttgctgagcaggggattgaagagctatctaagcacgttgattcactgatcacg
ataccaaatgaaaagctgctcaaagtgttaggtcgtggtatcacgttactggaagccttt
gcgagcgcgaacaacgtacttaaaaatgcagtgcaaggcatcgcagagctgattactcgc
cctggcatgattaacgtcgactttgcggatgtacgcaccgtgatgtcggaaatgggtcat
gccatgatgggtagcggtgttgcaagaggtgaggaccgtgcggaagaggccgctgaaatg
gcgatttctagcccactactggaagacattgatcttgctggtgctcgtggtgttcttgtg
aacatcaccgctggtatggatatgcgactggatgaatttgaaactgtaggcaatactgtt
aaagctttcgcttctgacaatgcaacagtagtgatcggtacttcgttagatccagatatg
gctgatgaaatccgtgtaacggttgtggcaacaggtattggtaccgagaaaaaacctgat
attacgttagtggcaggtggtaaagctaaagttgct------------------------
------------------------------------------------------------
------------------------------------------------------------
------------------------------------------------------------
------------------------------------------------------------
------------------------------------------------------------
---------------------------atgactatcaaagtaggtattaacggttttggc
cgtatcggtcgtttcgttttccgtgcagcgcaagagcgcaatgacatcgaagttgtaggt
atcaacgacctgatcgacgtagattacatggcttacatgctgaagtacgattcaactcac
ggccgtttcaacggtactgttgcagttgaaggtggaaacctgatcgtaaacggcaaaact
gtacgtgtaactgcagaacgtaacccagctgacctgaaatggggcgaaatcggtgttgac
gttgttgctgaagcaacaggtctgttcctgactgacgaaactgctcgtaaacacatcgaa
gctggtgcgaagaaagttgttctgactggtccttcaaaagacaagacgccaatgttcgta
atgggcgttaaccacaagacttacgctggtcaagacatcgtttctaacgcttcttgtact
actaactgtctggcgcctatcgctaaagtactgaacgacaacttcggtatcgagtctggc
ctgatgactacagttcacgcaacaactgcaactcaaaaaacagttgacggtccttcagcg
aaagactggcgcggtggccgtggtgcttctcaaaacatcatcccatcttcaactggtgca
gctaaagcagttggcgttgttcttccagaactgaacggcaaactgactggtatggctttc
cgcgtaccaactgctaacgtttctgtagttgacctgactgttaacctgcaaaaagcagcg
tcttacgacgacatcaaagcagcaatgaaagcagcttctgaaggcgaactagctggtatc
ctaggctacactgaagatgcagtagtttctactgacttcaacggtgacactcgcacttct
atcttcgatgctgacgcaggtatcgcactaactgacaagttcgttaaagttgtatcttgg
tacgacaacgaaatcggttactcaaacaaagttcttgatctgatcgctcacatctctaag
taaatgtcgaacaattacgattcatcgagtattaaggtactgaagggtctggatgcggta
cgtaagcgtccgggtatgtacatcggcgacactgatgatggcaccggtctgcaccacatg
gtttttgaggtggtagataactcaattgatgaagcgttggcgggttactgtaaagacatc
gtggtcactatccacgaagacaactcagtgtcagtcagcgatgacggtcgtggtatcccg
actgaaatgcatcctgaagagaaagtatctgccgcagaagtcatcatgaccgtactgcac
gcaggcggtaaatttgacgacaactcctataaagtctccggtggtctacacggggtaggt
gtgtcggtagtgaatgcgctttctgaaaaagtgctactcaccatctatcgtggtggcaag
atccattcacaaacttaccaccatggtgtgccacaagcaccgttggctgtggtgggtgat
acagagcgtaccggtacgaccgttcgtttctggccaagcgcacaaacctttaccaatatc
g---aattccattacgacattctggctaaacgtctgcgtgagctgtcattcctgaactct
ggcgtgtcgatcaagctgtcggatgagcgtgaagaagataagaaagaccacttcatgtat
gaaggcggtattcaagcgtttgtgacccacttgaaccgcaacaaaacgccgatccatgag
aaagtcttccacttcaaccaagagcgt---gaagatggcatcagcgtggaagtagcaatg
cagtggaatgatggtttccaagaaaatatctactgttttaccaacaacatcccacagcgt
gatgggggtacccacttagctggtttccgtggtgcgttgactcgtacactgaacaactac
atggataaagaaggcttctcgaagaaagcgcaagc---ggcaacctcgggtgatgatgca
cgtgaaggcttaacggctgtggtgtcggtgaaagtgccggaccctaaattctcaagccaa
accaaagataagctagtttcttctgaagtgaaatccgcggttgagtcagccatgaatgaa
aaactggcggatttcttggcgg--------------aaaacccaagcgaagcgaaaaacg
tttgttcgaagattattgatgcagcacgtgctcgtgaagcggcacgtaaagcacgtgaaa
tgactcgccgtaaaggtgcgctagacttagctggtttgccaggcaaactggcggattgtc
aggaaaaagacccagcattgtctgaactctacatagtggaaggagactcagcgggcggtt
cagctaagcaaggccgtaaccgtaagaatcaagcgattctgccgctgaaaggtaaaatcc
tcaacgtagaaaaagcgcgttttgacaagatgttgtcttcacaagaagtcgcgactctga
tcaccgcactgggctgtggtatcgggcgtgatgagtacaacccagataaactgcgttacc
acaacatcatcatcatgaccgatgcggacgtcgacggctcgcacattcgtactctgctgt
tgaccttcttctaccgccaaatgcctgagctgattgagcgtggctacatctacattgctc
agccaccactctacaaagtgaaaaaaggcaaacaagagcagtacatcaaagatgaagatg
cgatgaaccagtaccaagtggcactggcgatggatggcgcagagctgcatgtgaatgccg
atgctcctgcattggcgggtgaaccgcttgagaagctggttcagcaatacaacgctgcga
tcaaactggttgagcgcatgagccgccgttacccttacgcgatgctgcatgagctgattt
atgtaccacgcatcaatgcagacttgtgtgctgataaagcagcggttgaagcgtggaccc
agcgtttagtcgaacaactgaatgctaaagaagtgggcgcgagccaatacagcgttctgg
ttgaacacaatgctgagctgaatgtgtatctgccaaaaattcaggtacgtacccacggtg
tgactcatgaatacctactgagtgctgacctgatcaactcgaaagagtacgcgaagttag
cggaactgtcagaagcgctggacggtttgattgaagcgggtgctttcatcaagcgtggtg
aacgtgtgcagccaatcagcagctttgccgctgcacttgagtggttaatcaaagaatcgc
gtcgcggtctgtctatccaacgctataaaggtctgggtgagatgaaccctgatcagctgt
gggaaactacgatggatccagacactcgtcgtatgatgcaagtgaccatcgaagatgcgg
taggcgcggatgagctgttcacgacgctgatgggtgatcaagttgaaccacgtcgtgcat
ttatcgaaaccaacgcactgaaagtggccaacctcgacgtgta-atgttcaaaaaacttc
gtggcatgttttctaacgacctatcgatcgatttaggtaccgccaatacacttatttatg
tcaaaggacagggcattgttcttgatgaaccatctgtagttgctattcgtcaggacaaag
gccgtggcggtaaaaccgttgcagcggttggccatgccgcaaaacagatgctcggtagaa
ccccaggtaacatttctgcgattcgcccaatgaaagatggtgtgatcgccgacttctacg
tgaccgaaaaaatgctgcagcattttattcgccaagtacacgacaacagcgtgttaaaac
caagcccacgcgtactggtgtgtgtgccttgcggttcaacccaagttgagcgtcgtgcca
tccgtgaatcggcattgggtgcaggtgcgcgcgaagtttacttgattgacgagccaatgg
cggcagcaatcggcgcaggtctgcgtgtttctgagccaaccggttcaatggtgattgata
tcggtggtggtacgacggaagtggcggtgatctcgctcaacggtgtggtttactcatcgt
ctgtgcgtatcggtggtgaccgttttgatgaagcgatcatcaattatgtgcgccgtaact
acggtagcttaattggtgaagcaacggcagaaaagatcaaacacgaaatcggctccgctt
accctggtgatgacgtgcaagagatcgaagtacgtggtcgtaaccttgctgaaggtgtgc
cgcgtagtttcacgctgaactccaatgagatccttgaagcgctgcaagagccgctgacgg
gtatcgtctctgcagttatggttgcgctagagcagtgtccgccagaactggcttcggaca
tctctgaaaacggtatggttctgacgggcggtggtgcactgctgaaagatctggatcgtc
tgctgatggaagaaaccggtattccagttgtaatcgccgatgatccactgacttgtgtgg
ctcgtggtggtggtaaagccttagaaatgatcgacatgcacggtggcgatctgtttagcg
aagaataa-----atgactacaaaccctaaaccagcttatcaacgtattctgttaaaact
aagtggtgaagcgcta-caaggcactgaaggttttggtattgatccaacggtacttgatc
gtatggctcaagaagtaaaagaactggttgagctaggcgtgcaagtaggcgtggtgattg
gtgggggtaacctgttccgtggtgctggtcttgcaaaagcaggcatgaaccgtgttgtgg
gtgaccatatggggatgttggcaaccgtgatgaacggtttggcgatgcgtgatgcgttgc
accgtgcttacgttaacgctcgtttgatgtcagcgattcctcttaacggcgtatgtgatg
attacagttggtctgatgcgattcgtgaattgcgtcaaggccgagtggtgatctttgctg
cgggtacaggtaacccattctttactacggattcggctgcgtgtctgcgtggtattgaaa
tcgaagctgacgtggttctcaaagcaacgaaagtggatggggtatacagtgctgacccgg
tagccaaccctgatgcacaactgtatgata-agcttgcttacaacgatgtgcttgagaaa
gaactgaaagtgatggatttggcggcatttacactggcacgtgaccataaaatgccaatt
cgtgtatttaacatgaataagccaggcgcacttcgtcgtgtcgttatgggtgaggctgaa
ggtacactgatca-----------------------------------------------
------------------------------------------------------------
------------------------------------------------------------
------------------------------------------------------------
------------------------------------------------------------
-------------------------------------------------------cggag
agagtaatggacgagaataaacagaaggcacttgcggccgccctcggtcaaattgaaaag
caatttggtaaaggttccatcatgcgcctaggcgacaaccgcgcgatggacgtagaaact
atctcgaccggttctctgtctctggatattgcgttgggtgcaggtggtctgccaatgggg
cgtatcgttgagatcttcggccctgaatcttcgggtaaaacaacactgactctggaactg
attgctgctgcgcaacgtgaaggtaaaacctgtgcgtttatcgatgccgagcacgcgttg
gatccggtttatgccaagaaactgggcgtgaatatcgatgagctactggtatctcaacct
gatacgggtgaacaagcattggaaatctgtgatgctctggctcgctctggtgcggttgac
gtcatcgtggttgactcagtagcggctttgacaccaaaagcggaaattgaaggcgaaatg
ggcgatagccacatgggtctgcaagcgcgtatgttgtcgcaagcaatgcgtaaactgacg
ggtaacctcaagcaatccaactgtatgtgtatcttcatcaaccaaattcgtatgaagatt
ggtgtgatgtttggtaacccagaaacgaccactggcggtaacgcactgaaattctacgct
tctgtccgtcttgatattcgtcgtactggcgcaatcaaagaaggcgaagaagtggtgggt
aacgaaactcgcatcaaggtagtgaagaacaagattgcggcaccgtttaaagaagccaac
actcaaattatgtatggccaaggtttcaaccgcgaaggcgagctaatcgatcttggtgtg
aagcataaaatggttgaaaaatcaggtgcttggtatagctataacggcgataaaatcggc
caaggcaaagcgaatgcgtgcaagtacctgaaagaaaatacagaaattgctaaaacgtta
gacaaaaaactgcgtgaaatgctgctt---------------------------------
------------------------------------------------------atgcag
ggttctgtaacagaatttcttaagccacgtcttgttgatatcgaacaaatcagcacgaca
cacgcaaaagtaactcttgagccgttagagcgtggtttcggccatactctgggtaatgca
cttcgccgtattcttctatcttcaatgccaggttgtgctgtgactgaagtagagattgaa
ggcgttcttcacgagtacagcaccaaagaaggtgttcaggaagatatccttgagattctt
ttgaacctgaaagggctggctgttcgcgttgccgaaggcaaagatgaagtgttcattaca
ctgaacaaatcaggctcgggccctgtggttgcaggtgacatcacccatgacggtgatgta
gagatcgtaaaccctgaacacgtaatttgtcatttaacatctgacaatgctgcgatcgct
atgcgtatcaaagtagaacgtggtcgtggttatgttccagcttctgcccgtatccatact
gaagaagatgagcgtcctatcggtcgtttgcttgttgatgctactttcagccctgtagac
aaaattgcctactctgttgaagcagctcgtgttgagcagcgtactgacttggataagctc
gttatcgatatggaaacgaatggtactcttgagcctgaggaagcaatccgtcgcgcagca
acaattcttgctgagcaattggatgcgttcgtagatcttcgtgatgtacgtgtacctgag
gagaaggaagagaagccagaattcgatccgatcctactgcgtcctgtagacgatcttgaa
ctaacagttcgctctgctaactgtttgaaagcagaagcgattcactacatcggtgatctg
gtacagcgcactgaggttgagcttcttaaaacgccaaaccttggtaagaaatctcttaca
gagattaaagacgtgcttgcatcacgtggtctgtctctgggcatgcgtctagaaaactgg
ccaccagcgtcaatcgctgaagattaa---------------------------------
------------------------------------------------------------
------------------------------------------------------------
------------------------------------------------------------
---------------------------------------------------------tgg
gaagcgaattatcaaattctgcccggcaaagagaaagtggtggcagagctgcaaaagctc
gcgaaagacgcagacagcgtttatctcgcaaccgacttggaccgcgagggagaggccatc
gcttggcaccttcgtgagatcatcggcggcgatgaaaagcgatacaaacgagtagtattt
aacgagatcaccaaaaatgcgattcagcaggcattccaacagcctggagaattgaatatg
gatggcgtaaacgctcagcaagcgcgtcgtttcatggatcgcgtggtgggcttcatggtt
tctccactgctatggaaaaaagtggcacgtggcctctctgcaggtcgcgtacagtctgtt
gcagtgaaactcttggttgagcgtgaacgtgaaatcaaagcgtttgtgccggaagaattt
tgggatatcaacgcggatacattgaccgcagataagcaagattttcgcctgctggtggca
caaaaagatggcctagcgttcaagcctgtcaacgaaactgaagctttgaaagcggtttct
gcgctcaataaggcgcagtacgaagtgtgcaaacgcgaagacaagccaacgagcagcaaa
ccaagtgcaccatttattacttcaaccttgcagcaagcggcaagtacacgcttaggctac
ggggtgaaaaagaccatgatgctcgctcagcgtctttatgaagcgggttacatcacctac
atgcgtactgattcaactaacttgagtgcagaagcagtagacaatctacgtggttatatt
gctaaacattacggtgaagcttatttaccgagccagccaaatgtgtacggcagcaagcaa
aatgcacaagaggctcacgaagcgattcgtccttcggatgtcaccgtcactgctgacgat
ctggaaggaatggaagcggatgcgcacaaactgtatgccctgatctggaatcaatttgtc
gcgtgtcaaatgacgccagcacaatacgattcaaccacagtcagtgtcaaagcggctgag
tttactctgaaagcgaaaggtcgaatcctcaagtttgatggttggactcgtgtacagcgt
ccgttgggcaaaa---atgaagatcagatcctgccaccggtgaaagtcggtgacagccta
aagttagtcagtttagatccgaaacagcacttcaccaaaccgcctgcacgctttacagaa
gccgctctggtaaaagagctagagaaacgtggcattggccgcccatcaacctacgcttcg
attatctcgacgattcaagaccgtggctatgtgaaagtcgaccagcgtcgattctttgca
gaaaaaatgggtgaaattgttaccgatcgtctggatgaaaattttgacgatctgatgaac
tacgactttaccgcacgtatggaagaaaaactcgaccaaatcgcggaaggagaggtgaac
tggacggcggtactggatgacttcttcgctgattttagtcgagatttagaaaccgcggag
caagatgaaagtgttggcggcatgaagcctaaccacattgttatgacgaacatcttgtgt
ccaacctgttcgcgcccaatgggtatccgtacagcatcgacaggcgtgtttttaggctgc
tctggttatgcattgccaccaaaagagcgttgtaaaaccaccatcaatctgggggatgaa
gagggcgttatcaacgttttagaag---aagatgttgaaaccgccgctctacgtgccaag
aaacgttgtcctatttgtgaaacagcgatggatgcgtatctaatcgacgataaacgtaaa
ctgcatgtttgtggtaacaacccgaactgtgaaggtttcatcgttgaagagggtgaattt
aaagttaaaggctacgaaggtccaacggtcgaatgtgataagtgtggctcagacatggtg
ttgaaaaatggtcgctttggtaaatacatgggctgcaccaatgacacttgtaaaaacact
cgtaagatattgaaaaatggtgaagttgcgccaccaaaagaagaaccagtgcatttccct
gagctaccgtgcg---aaaactcggatgcgtattttgtgctacgtgatggggcgtctggt
ttgttcttggctgctagcaatttccctaaatctcgtgaaactcgcgcgcctttagtggaa
gaactgaagcgtttcgcagaacggttaccagaaaaataccagtatctgacctcagcaccc
gaacaggatcctgatggtttaccggcggtagtgcgtttctctcgtaaagagaaagagcat
tatgtacgcaccgaaacggatggcaaaccatcaggttggatggctgttt-----------
------------------------------------------
>Vazureus_NBRC104587T
------------------------------------------------------------
-------------------------------------------------gtgtagaattc
atcagcgttaacactgatgcacaagcacttcgtaagacaagcgttggtaacgtcattcag
attggtggcgatatcaccaaaggccttggggcgggtgcaaacccacaagttggtcgagaa
gctgctcttgaagatcgagatagacttaaagattctctaactggtgccgatatggtattt
atcgcagcaggtatgggcggtggtactggtactggtgctgctcctgttatcgctgaagtt
gcgaaagaactaggcattctgacggtagcggtagtgacaaagccgttcagttttgaaggt
aagaaacgtttagccttcgcggagcaaggtatcgatgagctttccaagcacgttgactct
ttgattacgattccaaatgaaaagctactgaaagtcctaggtcgtggtgtcacactatta
gaagcttttgcgagtgcgaatgatgttctgaagaatgctgtgcaaggcatcgcagaattg
atcacacgtcctggtatgattaacgtcgactttgccgatgttcgaacagtgatgtctgaa
atgggccatgcaatgatgggtagcggaattgcaaaaggtgaagaccgtg-----------
------------------------------------------------------------
------------------------------------------------------------
------------------------------------------------------------
------------------------------------------------------------
------------------------------------------------------------
------------------------------------------------------------
------------------------------------------------------------
------------------------------------------------------------
------------------------------------------------------------
------------------------------------------------------------
------------------------------------------------------------
-----------------------------------------------tgctgacatcgaa
gttgtaggtatcaatgacctaatcgacgttgaatacatggcatacatgctaaaatacgac
tcaactcacggacgtttcaacggttctgttgaagttgaaggcggtaacctaatcgttaac
ggcaaaatcgtacgtgtaactgcagaacgtaacccagaagacctaaaatgggacgaaatc
ggtgttgacgtagttgcagaagcaacaggtcttttcctaactgacgagactgcacgtaaa
cacatcactgctggtgcgaagaaagttgttctaactggtccttcaaaagacgcaactcca
atgttcgtaatgggcgttaaccaagacacttacgcaggccaagacatcgtttctaacgct
tcttgtactactaactgtctagcgccaatcgctaaagttcttaacgacgagttcggtatc
gaatctggtcttatgacaacagttcacgcaacaactgcaactcaaaaaacagttgacggt
ccttcagtgaaagactggcgtggtggccgtggtgcttctcaaaacatcatcccatcttca
actggtgcagctaaagcagtaggcgttgttcttccagaactaaacggcaaactaactggt
atggctttccgcgtaccaactgctaacgtttctgttgttgacctaactgttaaccttaag
aaaggtgcatcttacgaagctatctgtgcagcaatgaaagcagcatctgaaggcgctcta
aaaggtgttctaggttacactgaagatcaagttgtttctcaagacttcatcggcgaagtt
caaacttcagtattcgatgctaaagctggtatcgc-------------------------
------------------------------------------------------------
------------------------------------------------------------
------------------------------------------------------------
------------------------------------------------------------
------------------------------------------------------------
------------------------------------------------------------
-------------------------------------------tatcgggcggccttcac
ggagtaggggtttcagtggtaaacgctttgtccgagaaagtagtactgactatccatcgt
ggtggtcatatccatacgcaaacttaccaccatggtgaacctcaagcgccattagcggtt
gtgggtgatactgaccaaacaggtacacaaatccgtttttggccaagtgctgaaaccttc
acaaatatcg---aattccattacgatatcctagcaaaacgtctacgtgagctttctttc
ctaaactcgggtgtttctatcaagctggttgatgagcgtgaagccgacaagagtgaccac
ttcatgtttgaaggtggtattcaagcgttcgttgatcacttaaacaccaacaaaacacca
atcatcgataaaattttccacttcgactttgaacgt---gaagatggcattgcagtagaa
gtcgctatgcaatggaacgatggcttccaagaaaacatctactgcttcaccaacaacatt
ccacaacgtgatggtggtactcaccttgcgggcttccgtgccgcgctcacgcgtacactg
aactctttcatggataaagaagggttttctaagaaagcaaaaac---cgcaacatcaggt
gatgatgctcgtgagggtctgactgcggttgtttcggttaaagtgccagaccctaagttc
tcaagccaaaccaaagacaaactggtttcttctgaagtgaaatcagcggttgaatcagca
atgggtgaaaaactgtctgagttcctcattg--------------agaacccaacagaag
cgaagatggtttgttcgaaaatca------------------------------------
------------------------------------------------------------
------------------------------------------------------------
------------------------------------------------------------
------------------------------------------------------------
------------------------------------------------------------
------------------------------------------------------------
------------------------------------------------------------
------------------------------------------------------------
------------------------------------------------------------
------------------------------------------------------------
------------------------------------------------------------
------------------------------------------------------------
------------------------------------------------------------
------------------------------------------------------------
------------------------------------------------------------
------------------------------------------------------------
------------------------------------------------------------
------------------------------------------------------------
------------------------------------------------------------
------------------------------------------------------------
------------------------------------------------------------
------------------------------------------------------------
---tttatgttaaagggcagggtattgtcctagatgaaccttcagtagtcgctattcgac
aggagcgcacaagttctgcaaaaagtgttgctgcggtaggtcacgcagcaaaacaaatgc
tcggacgtacgccaggtaatattacggctacccgtccaatgaaagatggtgttattgctg
atttctttgtgacagaaaaaatgttgcagcactttatcaaacaagtgcatgacaacagta
tcttgaaaccaagcccaagagtcttgatttgtgtgccttgcggctcaacgcaggttgagc
gccgtactatccgtgaatctgcacttggtgctggtgcacgagaagtgtacttgattgacg
agccaatggctgcggcaattggtgcaggcttgcgcgtttctgaagcgactggctctatgg
tcgttgatatcggtggtggtaccactgaagttgcggttatatcgctcaacggtgtggttt
acgctcaatctgttcgcattggtggtgaccgttttgacgaagcaattatcaactatgtgc
gtcgtaattacggtagcctaattggcgaagcgacagcagagaaaatcaaacatgaaattg
gttctgcttatccgggtgatgaagtcctagagattgaagtccgtggacgtaaccttgccg
aaggtgttcctcgcagctttagtcttaactccaatgaaattttagaagccttgcaagagc
cattatctggtattgtttctgccgtcatggtggcgctagagcaatgtcctcctgagctag
catcggatatctctgaaaatggtatggtattaacgggtggcggcgcgcttctcaaagacc
ttgaccgtttattaatggaagaaaccggtattccagtcg---------------------
------------------------------------------------------------
------------------------------------------------------------
------------------------------------------------------------
--------------------------------ctggtagagctgggtgttcaagttggtg
tcgtgattggtggtggtaacctgttccgtggtgctggtttggctgaagcgggcatgaatc
gcgtagtcggtgaccatatgggcatgttagcaacagtaatgaacggcctagcaatgcgtg
atgcacttcatcgtgcgtatgtaaacgctcgtgtaatgtctgccattcctctaaaaggtg
tgtgtgatgactacaactgggctgatgctatccgtgaacttcgccaaggccgtgttgtaa
tcttctctgcaggtacaggtaacccattcttcactacagattcagcggcatgcttacgtg
gtattgaaattgaagctgatgtagttctaaaagcgacaaaagttgatggtgtatttaccg
ctgacccggtagcaaacccagacgcagaactgtatgata-agctttcttatacagaagta
ctggataaagagttgaaagtaatggatttggcagcattcactctt---------------
------------------------------------------------------------
------------------------------------------------------------
------------------------------------------------------------
------------------------------------------------------------
------------------------------------------------------------
------------------------------------------------------------
------------------------------------------------------------
---------------------------aaacagaaagcgctcgccgctgcgctaggtcaa
attgaaaagcaattcggtaaaggctctatcatgcgccttggtgataaccgtgcaatggac
gtagaaaccatctcaacgggctctctttctcttgatatcgctttgggtgctggtggtcta
ccgatgggccgtatcgtagaaatctacggtccagaatcttcaggtaaaacaacgctaact
cttgagctgattgctgctgcgcaacgtgaaggtaaaacttgtgcgtttatcgatgcagag
cacgcgctagatcctgtatacgctaagaaactgggtgttgatatcgatgcactattagtt
tctcagccagacactggtgagcaagcactagaaatctgtgatgcacttgcacgctctggt
gctatcgatgttatggttgtcgattctgtcgcggcactgactccaaaagcagaaattgaa
ggtgaaatgggcgatagccacatgggtcttcaagctcgtatgctttcacaagcgatgcgt
aagctaacaggtaacttaaagcagtctaactgtatgtgtatcttcatcaaccaaattcgt
atgaagattggtgtgatgtttggtaaccctgaaacaacaacaggtggtaacgcacttaaa
ttctacgcttctgttcgtcttgatattcgtcgtactggcgcaatcaaagaaggtgatgaa
gtagtaggtaacgaaactcgcatcaaagttgttaagaacaagattgctgcaccgtttaaa
gaagcaaacacgcaaatcatgta-------------------------------------
------------------------------------------------------------
------------------------------------------------------------
------------------------------------------------------------
------------------------------------------------------------
----------------------------------------------------------tc
agctcgactcacgcaaaagtaactcttgagccattagagcgtggctttggtcatactctg
ggtaatgcacttcgccgcatccttctatcttctatgcctggttgtgcagtcacagaagta
gaaatcgaaggcgtacttcatgaatacagcacaaaagaaggcgttcaagaagatattctt
gaaatccttttgaacctaaaaggtttgtctgtgcgtgttgctgaaggcaaagatgaagtg
ttcattactttgaacaaatcaggctcgggccctgtggttgcaggtgacatcacccatgat
ggtgatgtagagatcgctaacccagaacacgttatttgtcacctaacggatgacaatgct
gatatcgctatgcgtattaaagtagaacgtggtcgtggttatgttcctgcttctgcccgt
atccatactgaagaagatgagcgtccaatcggtcgtctacttgtagatgctacttacagc
cctgtagacaaaattgcctacgctgtagaagcagctcgtgtagaacaacgtactgactta
gacaagcttgtcatcgatatggaaacgaacggtactctagaacctgaggaagctatccgt
cgcgcagcaactattcttgctgagcaattggatgcgttcgtagatcttcgtgatgtacgt
gttcctgaggagaaggaagagaagcctgaattcgatccaatcctactgcgtcctgtagac
gatcttgaactaacagttcgctctgctaactgtctgaaagcagaagcgattcactacatc
ggtgatctagtacaacgtactgaggttgagctacttaaaacgcctaaccttggtaaaaaa
tctctt------------------------------------------------------
------------------------------------------------------------
------------------------------------------------------------
------------------------------------------------------------
------------------------------------------------------------
------------------------------------------------------------
------------------------------------------------------------
------------------------------------------------------------
------------------------------------------------------------
gtagttattaacgaaattactaaaaatgctatccagcaagctttccaaacgccaggtgag
ttaaatatggatggtgttaatgctcagcaagctcgtcgctttatggaccgtgttgtgggc
tttatggtctctccattattgtggaaaaaagttgctcgagggttatccgctggccgagta
cagtctgttgccgttaagcttttagttgagagagagcgtgaaattaatgcattcatccca
gaagagttctgggatattcatgcgaatactcacaccaaagataacactccgttcaagcta
cttgtggcgcataaagacggtgtggcttttaaaccggttaacgaaacggaaacccaatca
gcaattgctgtattggaaaaagccagttacgaagtatgtaagcgtgaagaccgcccaacg
aaaagtaaaccatcagcaccttacattacatcgactcttcaacaagctgcgagtactcgc
ttaggctacggcgttaagaaaaccatgatgttggctcagcgtctgtatgaggcgggttac
attacctatatgcgtactgactctacaaacctaagtgctgaagctgttgatgcagttcgt
agttacattgacagtgagtttggtaataaatacctacctacgagtccgattacctacggt
agtaaagaa---------------------------------------------------
------------------------------------------------------------
------------------------------------------------------------
------------------------------------------------------------
------------------------------------------------------------
------------------------------------------------------------
------------------------------------------------------------
------------------------------------------------------------
------------------------------------------------------------
------------------------------------------------------------
------------------------------------------------------------
------------------------------------------------------------
------------------------------------------------------------
------------------------------------------------------------
------------------------------------------------------------
------------------------------------------------------------
------------------------------------------------------------
------------------------------------------------------------
------------------------------------------------------------
------------------------------------------------------------
------------------------------------------------------------
------------------------------------------------------------
------------------------------------------------------------
------------------------------------------------------------
------------------------------------------------------------
------------------------------------------------------------
------------------------------------------------------------
----------------------------------------gtgtagaattcatcagcgtt
aacactgatgcacaagcacttcgtaagacaagcgttggtaacgtcattcagattggtggc
gatatcaccaaaggccttggggcgggtgcaaacccacaagttggtcgagaagctgctctt
gaagatcgagatagacttaaagattctctaactggtgccgatatggtatttatcgcagca
ggtatgggcggtggtactggtactggtgctgctcctgttatcgctgaagttgcgaaagaa
ctaggcattctgacggtagcggtagtgacaaagccgttcagttttgaaggtaagaaacgt
ttagccttcgcggagcaaggtatcgatgagctttccaagcacgttgactctttgattacg
attccaaatgaaaagctactgaaagtcctaggtcgtggtgtcacactattagaagctttt
gcgagtgcgaatgatgttctgaagaatgctgtgcaaggcatcgcagaattgatcacacgt
cctggtatgattaacgtcgactttgccgatgttcgaacagtgatgtctgaaatgggccat
gcaatgatgggtagcggaattgcaaaaggtgaagaccgtg--------------------
------------------------------------------------------------
------------------------------------------------------------
------------------------------------------------------------
------------------------------------------------------------
------------------------------------------------------------
------------------------------------------------------------
------------------------------------------------------------
------------------------------------------------------------
------------------------------------------------------------
------------------------------------------------------------
------------------------------------------------------------
--------------------------------------tgctgacatcgaagttgtaggt
atcaatgacctaatcgacgttgaatacatggcatacatgctaaaatacgactcaactcac
ggacgtttcaacggttctgttgaagttgaaggcggtaacctaatcgttaacggcaaaatc
gtacgtgtaactgcagaacgtaacccagaagacctaaaatgggacgaaatcggtgttgac
gtagttgcagaagcaacaggtcttttcctaactgacgagactgcacgtaaacacatcact
gctggtgcgaagaaagttgttctaactggtccttcaaaagacgcaactccaatgttcgta
atgggcgttaaccaagacacttacgcaggccaagacatcgtttctaacgcttcttgtact
actaactgtctagcgccaatcgctaaagttcttaacgacgagttcggtatcgaatctggt
cttatgacaacagttcacgcaacaactgcaactcaaaaaacagttgacggtccttcagtg
aaagactggcgtggtggccgtggtgcttctcaaaacatcatcccatcttcaactggtgca
gctaaagcagtaggcgttgttcttccagaactaaacggcaaactaactggtatggctttc
cgcgtaccaactgctaacgtttctgttgttgacctaactgttaaccttaagaaaggtgca
tcttacgaagctatctgtgcagcaatgaaagcagcatctgaaggcgctctaaaaggtgtt
ctaggttacactgaagatcaagttgtttctcaagacttcatcggcgaagttcaaacttca
gtattcgatgctaaagctggtatcgc----------------------------------
------------------------------------------------------------
------------------------------------------------------------
------------------------------------------------------------
------------------------------------------------------------
------------------------------------------------------------
------------------------------------------------------------
----------------------------------tatcgggcggccttcacggagtaggg
gtttcagtggtaaacgctttgtccgagaaagtagtactgactatccatcgtggtggtcat
atccatacgcaaacttaccaccatggtgaacctcaagcgccattagcggttgtgggtgat
actgaccaaacaggtacacaaatccgtttttggccaagtgctgaaaccttcacaaatatc
g---aattccattacgatatcctagcaaaacgtctacgtgagctttctttcctaaactcg
ggtgtttctatcaagctggttgatgagcgtgaagccgacaagagtgaccacttcatgttt
gaaggtggtattcaagcgttcgttgatcacttaaacaccaacaaaacaccaatcatcgat
aaaattttccacttcgactttgaacgt---gaagatggcattgcagtagaagtcgctatg
caatggaacgatggcttccaagaaaacatctactgcttcaccaacaacattccacaacgt
gatggtggtactcaccttgcgggcttccgtgccgcgctcacgcgtacactgaactctttc
atggataaagaagggttttctaagaaagcaaaaac---cgcaacatcaggtgatgatgct
cgtgagggtctgactgcggttgtttcggttaaagtgccagaccctaagttctcaagccaa
accaaagacaaactggtttcttctgaagtgaaatcagcggttgaatcagcaatgggtgaa
aaactgtctgagttcctcattg--------------agaacccaacagaagcgaagatgg
tttgttcgaaaatca---------------------------------------------
------------------------------------------------------------
------------------------------------------------------------
------------------------------------------------------------
------------------------------------------------------------
------------------------------------------------------------
------------------------------------------------------------
------------------------------------------------------------
------------------------------------------------------------
------------------------------------------------------------
------------------------------------------------------------
------------------------------------------------------------
------------------------------------------------------------
------------------------------------------------------------
------------------------------------------------------------
------------------------------------------------------------
------------------------------------------------------------
------------------------------------------------------------
------------------------------------------------------------
------------------------------------------------------------
------------------------------------------------------------
------------------------------------------------------------
------------------------------------------------------tttatg
ttaaagggcagggtattgtcctagatgaaccttcagtagtcgctattcgacaggagcgca
caagttctgcaaaaagtgttgctgcggtaggtcacgcagcaaaacaaatgctcggacgta
cgccaggtaatattacggctacccgtccaatgaaagatggtgttattgctgatttctttg
tgacagaaaaaatgttgcagcactttatcaaacaagtgcatgacaacagtatcttgaaac
caagcccaagagtcttgatttgtgtgccttgcggctcaacgcaggttgagcgccgtacta
tccgtgaatctgcacttggtgctggtgcacgagaagtgtacttgattgacgagccaatgg
ctgcggcaattggtgcaggcttgcgcgtttctgaagcgactggctctatggtcgttgata
tcggtggtggtaccactgaagttgcggttatatcgctcaacggtgtggtttacgctcaat
ctgttcgcattggtggtgaccgttttgacgaagcaattatcaactatgtgcgtcgtaatt
acggtagcctaattggcgaagcgacagcagagaaaatcaaacatgaaattggttctgctt
atccgggtgatgaagtcctagagattgaagtccgtggacgtaaccttgccgaaggtgttc
ctcgcagctttagtcttaactccaatgaaattttagaagccttgcaagagccattatctg
gtattgtttctgccgtcatggtggcgctagagcaatgtcctcctgagctagcatcggata
tctctgaaaatggtatggtattaacgggtggcggcgcgcttctcaaagaccttgaccgtt
tattaatggaagaaaccggtattccagtcg------------------------------
------------------------------------------------------------
------------------------------------------------------------
------------------------------------------------------------
-----------------------ctggtagagctgggtgttcaagttggtgtcgtgattg
gtggtggtaacctgttccgtggtgctggtttggctgaagcgggcatgaatcgcgtagtcg
gtgaccatatgggcatgttagcaacagtaatgaacggcctagcaatgcgtgatgcacttc
atcgtgcgtatgtaaacgctcgtgtaatgtctgccattcctctaaaaggtgtgtgtgatg
actacaactgggctgatgctatccgtgaacttcgccaaggccgtgttgtaatcttctctg
caggtacaggtaacccattcttcactacagattcagcggcatgcttacgtggtattgaaa
ttgaagctgatgtagttctaaaagcgacaaaagttgatggtgtatttaccgctgacccgg
tagcaaacccagacgcagaactgtatgata-agctttcttatacagaagtactggataaa
gagttgaaagtaatggatttggcagcattcactctt------------------------
------------------------------------------------------------
------------------------------------------------------------
------------------------------------------------------------
------------------------------------------------------------
------------------------------------------------------------
------------------------------------------------------------
------------------------------------------------------------
------------------aaacagaaagcgctcgccgctgcgctaggtcaaattgaaaag
caattcggtaaaggctctatcatgcgccttggtgataaccgtgcaatggacgtagaaacc
atctcaacgggctctctttctcttgatatcgctttgggtgctggtggtctaccgatgggc
cgtatcgtagaaatctacggtccagaatcttcaggtaaaacaacgctaactcttgagctg
attgctgctgcgcaacgtgaaggtaaaacttgtgcgtttatcgatgcagagcacgcgcta
gatcctgtatacgctaagaaactgggtgttgatatcgatgcactattagtttctcagcca
gacactggtgagcaagcactagaaatctgtgatgcacttgcacgctctggtgctatcgat
gttatggttgtcgattctgtcgcggcactgactccaaaagcagaaattgaaggtgaaatg
ggcgatagccacatgggtcttcaagctcgtatgctttcacaagcgatgcgtaagctaaca
ggtaacttaaagcagtctaactgtatgtgtatcttcatcaaccaaattcgtatgaagatt
ggtgtgatgtttggtaaccctgaaacaacaacaggtggtaacgcacttaaattctacgct
tctgttcgtcttgatattcgtcgtactggcgcaatcaaagaaggtgatgaagtagtaggt
aacgaaactcgcatcaaagttgttaagaacaagattgctgcaccgtttaaagaagcaaac
acgcaaatcatgta----------------------------------------------
------------------------------------------------------------
------------------------------------------------------------
------------------------------------------------------------
------------------------------------------------------------
-------------------------------------------------tcagctcgact
cacgcaaaagtaactcttgagccattagagcgtggctttggtcatactctgggtaatgca
cttcgccgcatccttctatcttctatgcctggttgtgcagtcacagaagtagaaatcgaa
ggcgtacttcatgaatacagcacaaaagaaggcgttcaagaagatattcttgaaatcctt
ttgaacctaaaaggtttgtctgtgcgtgttgctgaaggcaaagatgaagtgttcattact
ttgaacaaatcaggctcgggccctgtggttgcaggtgacatcacccatgatggtgatgta
gagatcgctaacccagaacacgttatttgtcacctaacggatgacaatgctgatatcgct
atgcgtattaaagtagaacgtggtcgtggttatgttcctgcttctgcccgtatccatact
gaagaagatgagcgtccaatcggtcgtctacttgtagatgctacttacagccctgtagac
aaaattgcctacgctgtagaagcagctcgtgtagaacaacgtactgacttagacaagctt
gtcatcgatatggaaacgaacggtactctagaacctgaggaagctatccgtcgcgcagca
actattcttgctgagcaattggatgcgttcgtagatcttcgtgatgtacgtgttcctgag
gagaaggaagagaagcctgaattcgatccaatcctactgcgtcctgtagacgatcttgaa
ctaacagttcgctctgctaactgtctgaaagcagaagcgattcactacatcggtgatcta
gtacaacgtactgaggttgagctacttaaaacgcctaaccttggtaaaaaatctctt---
------------------------------------------------------------
------------------------------------------------------------
------------------------------------------------------------
------------------------------------------------------------
------------------------------------------------------------
------------------------------------------------------------
[truncated: 570,538 more chars]
