# Supplementary material for: Distribution of siderophore gene systems on a Vibrionaceae phylogeny: Database searches, phylogenetic analyses and evolutionary perspectives
Source: PLoS One. 2018 Feb 14;13(2):e0191860. doi: 10.1371/journal.pone.0191860 (PMC5812596; doi:10.1371/journal.pone.0191860)
Supplement: S12 Dataset — (FAS) [file pone.0191860.s015.fas]

>Afischeri
AMAVAVATTSVAMSVQAEEYTEETMVVVSSRTPKAISEIPGTVWFVDSEQIEQEYRGGKT
LGEILSATIPSLDVSSGARTNYGQNLRGRAMLVMIDGVSLQSSRPISRQLDAIDPFNIER
IEVLSGATSIYGAGATGGVINIITKKADSDE-LQFESYVSGSSGFNSGDDFDYKLAQSIS
GGTEKVKARVSAVYTETQGYYDANGDIVTPDISQGSLQYNETLDLQSTVDVAISDTKNIN
FLAQYYDSQQDSPYGLYIKN-QFIDVR-EGFESDRQHGTERIMLSAAYSDSEVLGHQLVV
EASYRKEDQTYTPYYQASQQTTDVISLKTALAKSFGKVNLVYGVDAYMDKFDSNQALFDP
TIANNSGNLVNKTYAKVGRYPGVEVGSVAGFIQADINITDDWSIEGGYRYQYMNNKIDDF
VDYKIQKKIAAGNGVSADAVPGGETDYTVGLFNLGTIYKLTPESQIWANFSQGFDLADPA
KYYGQGSYSAVDANG-HYTLQNSINVASSKMSGIKTNSYEVGFRTDQSALSFQTAAYFSQ
SDNSVKYNKKTLLIEDVDNEKRVYGAEALVSYWVMDNLQIGASGHYVISELQTDGK-WDD
LSAGEASTSKANSWVGWYESDLALKIQSQTMFDYKDSSDNELSGYTVFDLVGSYELPVGS
LGFGIQNLFNKDYTTAWGQRAQILYSSHYDAAAYDYKGRGRTYTLNYQVTY
>Alogei
AIAVASVTTFVTLSAQAEDYSEETMVVVSSRTPKAISEIPGTVWFVDSEQIEQEYRGGKT
LGEILSATIPSLDVSSGARTNYGQNLRGRAMLVMIDGVSLQSSRPISRQLDSIDPFNIER
IEVLSGSTSIYGAGATGGVINIITKKADSDE-LQFESYVSGSSGLNGGDDFDYKVAQSVS
GGSDNVSARVSAVYTETQGYFDADGDIITPDISQGSLQYNKTIDLQSTVGVTISDTKNIN
FLAQYYDSQQDSPYGLYIVN-DFVDVR-KGFESDRQHGTERIMLSAAYNDSAFLGQQLMV
EASYRKEDQTYTPYYQASQQTTDVFSLKTALAKSFGKVNLVYGVDAYMDKFDSNQALFDP
TIANNSGNLVNKTYAEVGRYPGVEVGSVAGFIQADFNITEDWSIEGGYRYQHMNNKVDDF
VDYKIQKKIAAGKGSSADAVPGGETSYSVGLFNLGTIYKLTSDSQVWANFSQGFDLADPA
KYYGQGSYGAADANG-HYALQNSINVSDSKMSGIKTNSYEIGFRTEQDALSFQTAAYYSQ
SDKSVKYNKNTLLIEDVDNKKRVYGAEALVSYWVMDNLQVGASGHYVISELQTDGK-WDD
LSAGEASTSKANSWIGWYESDLALKVQSQTMFDYEDAKDNKLSGYTVLDLVGSYELPVGS
LGFGIQNLLNNDYTTAWGQRAQILYSSHYDAAAYDYKGRGRTYTLNYQVKY
>Asalmonicida
AIAVASATTFVTLSAQAEDYSEETMVVVSSRTPKAISEIPGTVWFVDSEQIEQEYRGGKT
LGEILSATIPSLDVSSGARTNYGQNLRGRAMLVMIDGVSLQSSRPISRQLDSIDPFNIER
IEVLSGSTSIYGAGATGGVINIITKKADSDE-LQFESYVGGSSGLNGGDDFDYKVAQSVS
GGSDNVSARVSAVYTETQGYFDADGDIITPDISQGSLQYNKTIDLQSTVGVTISDTKNIN
FLAQYYDSQQDSPYGLYIVN-DFVDVR-KGFESDRQHGTERIMLSAAYNDSAFLGQQLMV
EASYRKEDQTYTPYYQASQQTTDVFSLKTALAKSFGKVNLVYGVDAYMDKFDSNQALFDP
TIANNSGNLVNKTYAEVGRYPGVEVGSVAGFIQADFNITDDWSIEGGYRYQHMNNKVDDF
VDYKIQKKIAAGKGSSADAVPGGETSYSVGLFNLGTIYKLTSDSQVWANFSQGFDLADPA
KYYGQGSYGAADANG-HYALQDSINVSDSKMSGIKTNSYEIGFRTEQDALSFQTAAYYSQ
SDKSVKYNKNTLLIEDVDNKKRVYGAEALVSYWVMDNLQVGASGHYVISELQTDGK-WDD
LSAGEASTSKANSWIGWYESDLALKVQSQTMFDYEDAKDNKLSGYTVLDLVGSYELPVGS
LGFGIQNLLNNDYTTAWGQRAQILYSSHYDAAAYDYKGRGRTYTLNYQVKY
>Awodanis
AIAVAAATTFVSVSAQAEAYKEETMVVVSSRTPKAISEIPGTVWFVDSEQIEQEYRGGKT
LGEILATTIPSLDVSSGARTNYGQNLRGRAMLVMIDGVSLQSSRPISRQLDAIDPFNIER
IEVLSGATSIYGAGATGGVINIITKKSDSDE-LQFESYVSGTTGLNGGDDFDYKVAQSIS
GGTENVAARVSAVYTETQGYYDSEGDIITPDISQGSLQYNKTIDLQSTVDVSISDTKNIN
FLAQYYDSQQDSPYGLYIKN-KFIDVR-KGFESDRQHGTERIMLSAAYSDSEFLNHQLVV
EASYRKEDQTYTPYYQASQQTTDVISLKTALAKSFGKVNLVYGVDAYMDKFDSNQALFDP
TIANNSGNLVNKTYAEIGRYPGVEVGSVAGFIQADMDITDDWSIQGGYRYQYMNNKIDDF
VDYKIQKNIAKGKGSSADEVPGGETNYSVGLFNIGTIYKLTSDSQVWASFSQGFDLADPA
KYYGQGSYSAVDANG-HYALQDSINVSGSKMSGIKTNSYEIGFRTEQDALSFQTAAYFSQ
SDKSVKYNKQTLLIEDVDNEKRVYGAEALVSYWVMDNIQLGASGHYVISELQTDGK-WDD
LSAGEASTSKASSWVGWYESDLALKVQSQTMFDYKDADDNELSGYTVFDLVGSYELPVGS
LGFGIQNLFNKDYTTAWGQRAQILYSSHYDAAAYDYKGRGRTYTLNYQVKY
>Ghollisae
TLAICAAITTQSPVVSASTDTLDTVVITG-RSEKVISDIAGTVWVVDSEQIEQQYRGGKN
LSEILASAVPALDVSSQGRTNFGQNMRGRPMLVMIDGVSLNSSRSVSRQLDAIDPFNIAS
IEVLSGASSIYGAGATGGIINIVTKRADASE-LAFESYAGATSGFNGGEDFDYKIAQSVS
GGNDKVKGRVSVVYGENKGAFDADGNINVPDITQGSLQFNEVVDVLGTLNITPDSAQSIQ
LLAQYYSSKQDSPYGIYFGETSLIETR-KGFSSDRQGGTERLMLNANYHHNNVLGQDLFL
QASFRREEFSFIPFIYASEQNTDVLTLRAAMVKSMDNLTLTYGIDSYLDKLTSNQALFDR
NLSYQSGGLINRTEAKIGRYPGTEVASVAGFVQADYQLTDDWSLSGGYRYQWMQNTIDDF
VAASVQQQIAQGNGTSADAVPGGSTDYTIGLFNLGTVYKLSKNAQIWANFSQGFDLADPA
KYYGQGNYSAPDANG-HHTLTDSINVSSSKMQGIKTNSVEIGARQYLDALSWQAAAYISE
SDKTLKYNRQTLNIDVNDAKKRIYGIEAEVAYWLTDNLQTGLTGHWVDSEEQDSEGKWSK
MSVNYASASKAGAWLGWYEDNYSVRLQNQTLFDLSDENNGKIDGYSLFDLIGTVELPKGR
LGFGIQNLLNEDYTTVWGQRAKGWYSYYGPEEMFDYRGRGRTYTLNYSLSY
>Pleiognathi
ALA-VAATT--VFPAHAEKYSEDKMVVVASRMPKAISDIPGTVWYINSETIEQEYRGGKT
LGEILAASIPSLDISSGARTNYGQNLRGRKMLVMIDGVSLQSSRPISRLLDSIDPFNIDR
VEVLSGATSIYGAGASGGVINIITKKAQGEE-LEFESLVGGSSGFNSNEDFDYKIGQSIS
GGNETVQARSSVVYTETQGIFDANGDIVTPDISQGSLQFNKTVDFLTTVGVNISENQKLN
FLAQYYDSQQNSPYGLYIVG-DFVDVR-KGFYSDREHGTKRLMFSASYVDKQFLGQQLIA
EASYRKEDQTYTPYYQSGQQVTDVISLKAALAKNFNKFNLVYGIDAYQDKLDSNQALYDP
TIANNSGNLINKTYAKTGRYPGVKVNSIAGFIQTDYAITNDWTVEGGFRYQYMSNKIDDF
VGYTQQKKIASGNGTSADAVPGGETDYTVGLFNLGTIYHLNNESQVWANFSQGFDLADPA
KYYGQGDYTRVGD---HWKLNNSINVNNSKMSGIKTNSFELGYRLENDALNLQTAAYYSQ
SDKSVKYNKKTLLIEEMNDKKRVYGLEATASYWIHDNIQLGASGQYVISEVKGDEG-WED
FTAGEASTSKMNAWAGWYDTDLSVKLQSQTMFDYEDADQNKLDGYTVFDLVGTYQLPVGS
LGFGVQNLLNKDYTTIWGQRAKIVYSRHYDPAAYDYKGRGRTYTLNYQVKF
>Pprofundum
VYAMMLASPTMYSASAYAEESEETMVVVASRAPKSISDIAGTVWYVDSEQIDQEYRGGKN
LSDILSSAVPSLDLGSQGRTNYGQNLRGRAMLVMIDGVSLNSSRSISRQLDSIDPFNIDR
IEVLSGATSIYGAGATGGVINIVTKKAEDGE-VQAETYVSGSSGFNSGDDFDYKLAQSVS
GGNDKVRGRASLVYGETNGYYDANGDIIVPDITQGSLQFNRVIDAMGSLSFTPTDTKTIN
VLAQYYLSEQDSPYGIYFGQTGLIETR-KGYQSDRQASTERLMLNATYHDAEFLSHELFV
QASYRSEEMSFSPFIYASQQNTDVFSVRAAMVKSMDRLTLTYGVDGYIDKLDSDQVIFDP
ATSYQSGGLVNKTKDTIGRYPETEVASLAGFVQAGYDITDAWSVEGGYRYQYMKNTVDDF
VSSKMQTQIALGAGTSADAVPGGETDYKIGLFNIGTIYRLSSQTQIWANFSQGFDLPDPA
KYYGVGKYSDSNNDG-HYELVDGIDVANTKLEGVKTNSYEVGFRHNVDAFSVQAAAYIST
SDKVVKHSSKNLSVEVIDADKRVYGAEAQASYWVMDNLQLGAMGHFVKSEEKDANDDWKK
LSINYASASKAGAWIGWYESNYSVKLQNQTLFDLSDDADGEIDGYSTFDVIGSVELPVGR
LGFGIQNLLNEDYTTVWGQRAKGWYAYYGPEEMFDYKGRGRTYTVNYQVKY
>Valginolyticus
AAAVVSAMAFVPTASVAEEIKQDKMVVVSSRAPKAISEIPGTVWYVDSETIEREYRGGKS
LGEILAIAVPSLDVATEGRTNYGQNLRGRAMLVMIDGVTLQSSRQISRNLDAIDPFNIDR
IEVLSGSTSIYGAGATGGVINIITKKSQSEE-LEFESYVSGRSGFNTSDDFDYKMAQSIS
GGNDRLQARASVVYGETQGFYDADGTIVTPDISQGSLQFNTLVDTLLTMGIQISETKQLN
LLAQYYDNQQDSPYGLYIKS-NDIEVR-DGFESDRQQGTERIMLGVAYGNTAFFSHQLLA
EFSYRKEDLTFTPYYQASQQTTDVISLKAALSKNFERFQLVYGVDAYVDQFTSNQALFDP
AVANASGQLINRTYATVGRYANTDVTSIAAFVQGDYALTDDWSLQGGYRYQYMNNEIGDF
VGAKQQKAIAAGNGTSADAVPGGETDYTIGLFNLGTLYKLNHESQLWANFSQGFDLADPA
KWYGQGDYSNTPDADGHYTLNKSINVNDSKLSGIKTNSFEVGYRLDKEALSLQTAAYYSE
SDKSITYDKNSLLIKEIEDKNRVYGLEAMLSYWLTDAVQVGGYGHYVKSEKKIDNE-WKD
ISIGSASTSKAGSWIGWYESDFALKLQSQTMFDYTDADDNTLNGYTTFDFVGSYQLPVGS
LGFGISNLLNKEYTTIWGQRAQNVYSSHYAAEAYDYKGRGRTFTLNYQVKY
>Vantiquarius
VLAMSSGYAVSSIAAEELQQTDEQMVVVGSVMPKSISDIPGTVWFVGQEEIAQQYRAGKT
LGDILSATIPSLDVGTGGRTNYGQNLRGRAMLVMIDGVSLQSSRPISRQLDAIDPFNIER
IEVLSGATSIYGAGATGGVINIITKKAYSDA-LSFESYVSGTTGFNSSDDFDYKLAQSIS
GGNDRVAARGSVVYTETQGAFDANGDIVTPDISQGSLQYNSTLDVMGSTEIQISDASKLN
LVAQYYDSQQDSPYGLYIVN-KFVDVR-EGFDSDREHGTERVLLSANYAHDSVFDHQLIG
ELSYRSEDQTFTPYYQASQQKTEVFAGRLALAKNWESFNLVYGVDAYLDRFESNQALFDP
SIANNSGNLINKTYAEVGRYPGVDVTSYAMFVQGDYQINQDWSVQAGYRYQYMDNKIDDF
VAYSVQKKIASGKGVSADAVPGGSTDYSVSLFNLGTIYQLNDESQLWANFSQGFELADPA
KYYGQGSYDAVDANG-HYALNNSINVSNSKMSGIKTDSYEIGYRLDTNSLALQAAGYYSL
SDNSIKYDRKTLLITNVDDEQRVYGAEANINYWVTRDILLGASGHYVVSELKTDGK-WED
LSAGKASTSKANAWAAYYQDSYSIRLQSQTMFDYEDDANNKLEGYTTFDLLGNVTLPVGQ
LGFGIQNLFDEDYTTAWGQRAQILYAAHYDAAAYDYKGRGRTFTLNYSVEY
>Vazureus
TLSLALFSASGAFNAFAQEAQEEKMVIVSSHMPKALSDISGTVWYVDSELIEQEYRGGKN
LDEILATAVPSLDVASGGRTHSGQNLRGRSMMVMIDGVSLQSVRSISRQLDSIDPFNIER
IEVLSGATSLYGAGASGGVINIITKKGTDSG-REFESFVGGTSGFGSNQDLDYKLAQSIA
FGNEKAQGRVAVAYTKNQGYYDAHGDIITPDITQGSTQFNETVDLMANAQVNLTAGQQLN
ILTQYYESQQDSPYGLYFEK-QFVDVR-KGYSSPRQQGTQRFMLSTTYSNDDFFNYQLMS
ELSFRTEDHTFSPYTSSSNQVSDILAFKLALNRSFNDLSLTFGIDSYLDKFESNNAIYDQ
SITESSGGLSHIIDHMEGRYPGVETRALASFIQSEYSISDRWSVQAGVRYQYIHTTISDF
Q-----------KSTNSDFVPGGSTDYNELLFNLGTMYDLTPDSQLWANFSQGFDLPNAA
KYYGK---------------DANSRVSNSKLEGITTDSYEIGYRTNIDDLEFQSAAYYSY
TDATILYTDE-FTIKGLSKPKRVYGIEAQAKYWATDNLQIGASGNHVRTQEKSDHG-WDD
FKAMEASTSKANTWIGWYDHDYSLKLQSQTMFDYEDASDRKLNGYTVVDLIGSYQLPIGN
LGFGIQNVLNEDYSTIWSQRAKYWYGN--SA-MFDYKGRGRTFTLNYQVKF
>Vbrasiliensis
AIALAVA-ATTVFPAHAEEYSEEKMVVVSSHMPKAISDIPGTVWYIDSETIEQEYRGGKS
LDEILAATIPSLDVSSGGRTHSGQNLRGRSLMVMIDGVSLQSVRSLSRQLDSIDPFNIDR
IEVLSGATSIYGAGSAGGVINIITKKASGEE-VEFESFVGGTSGFSSSEDFDYKLAQSIA
GGNEKVQGRASIAYTKTQGSFDSDGEMVTPDITQGSTQFNETIDLLGNLQINIAEGQQLN
LLAQYYDSQQDTPYGLYFEK-QFVDVR-EGYSADREQGTERVMLSAAYSNNNFLSHQLIA
ELSYRTEDHTFMPYTVSSRQSTDILAMKVALNKSLGSWNLTYGIDGYIDKFDSDKAIYDQ
ATTEATGGLVHVISEMQGRYPGIDTQSIASFIQAEYRIMEDWSLQAGYRYQKMDIDVSDF
Q-----------ATSSSDFIPGGSTDYAEGLFNIGTIYHINPTSQVWANFSQGFDIPQLY
RYYGK---------------SATQDVAASKLDGITTDSYEIGYRNDLDNLSLQSAIYYSH
SSATVQYADD-LSISGLADPKRVYGAEAQISYWATDMLQLGLLGHYVVTETETDAG-WED
HKAMEASTSKAGAWVGWYDNDYSLKLQSLTMFDYEDADQRELDGFTVVDFTGNYQLPVGN
LGFGIKNLLNEDYYTTWSQRAQHWYSG--SDALYQYKGRGRTFTLNYQVKF
>Vcampbellii
TVALALAAVSTVFTAQAQDHEDEKMVVVSSHLPKAISDIPGTVWYVDAEQIEQEYRGGKN
LDEILAAAIPSLDVASGGRTHSGQNLRGRSIMVMIDGVSLQSVRSISRQLDSIDPFNIER
IEVLSGATSIYGAGAAGGVINIITKKGTEGE-LEFESFVGGTSGFTSGEDFDYKLAQSVA
GGNEKVQGRTSVAYTKTQGYFDANGDIVTPDITQGSTQFNETIDLLGNLQINLAEGQRLN
LLAQYYDSQQDSPYGLYFEK-QFVDVR-EGYSADRQQGTERVMLSAAYSNDDFLAHQLIA
ELSYRTEDHTFSPYTSSSSQSTDILALKLALNKSFGKAAVTYGIDGYLDKFDSDNAIYDQ
SITEESGGLVHVIDEMAGRYPGVDTDALATFLQAEYAISDNWSVQAGVRYQYINTKISDF
Q-----------KDANSDFVPGGSTDYNETLFNLGTIYKLTPNSQVWANFSQGFDIPNAA
KYYGK---------------DADSNVSDSKLEGITTDSYEIGYRNAMNDFSFQSAAYYSY
TDATVEYSDE-FTISGLSAPKRVYGLEAQATYWATDNLQLGASGHYVITEEKGDNG-WED
FKAMEASTSKAIAWAGWYDVDYSVKLQSQTMFDYEDADQRKLDGYTVFDLVGSYQLPLGS
LGFGIENLLNEDYLTIWSQRAEHWYGN--SA-MYEYKGRGRTYTLNYQVEF
>Vcaribbeanicus
ALAIASTTA--AVAVQAQDTTFDEMVVVSSRLPKAISDIPGTVWYIESEQVEQEYRGGKT
LGEILATAIPSLDVSSGARTNYGQNLRGRKMLVMIDGVSLQSSRPISRHLDSIDPFNIER
IEVLSGATSIYGAGASGGVINIVTKKGSEDG-LELETLVGGATGFNSSKDLDYRFAQSIA
GGNEKVQARTSIVYSKTQGFYDADGDIITPDISQGSLQFNETFDVMASANINLTDTQSLS
LFGQYYDSEQDSPYGLYIEG-NFVDVR-DGFKSDRQHGTERIMLSAVYNNEAFLGHQLIA
EASYRKEDQTYTPYYQASQQITDVLTLKTALSKQLGAVNLIYGVDAYRDKLDSNQALFDP
TIAGNSGNLINETYATTGRYPGVEVGSVAGFIQADWAITDDWQLQGGFRYQYMNNKIDDF
VAYSVQKKVAAGNGTSADAVPGGETSYNIGLANLGTIYSLSDATQIWANFSQGFDLADPA
KYYGQGSYSSAPDANGHWSLQNSINVDSSKMEGVKTNSVELGFRTNQNNFNIQTAAYYSQ
SDRSIKYNRTTLLIEKLDDKQRVYGAEGMASYWVTSNLQLGASGHYVISEVEAESG-WDK
MSAGNASTSKASAWLGWYDDNLAAKLQSQTMFDYEDDADNKLEGYTTFDLVGSYQLPVGS
LGFGIQNLLNADYTTIWGQRAQILYARHYAAEAYDYRSRGRTFTLNYQVKF
>Vcholerae
AIAVASVIF--TTPVVAEEQTFDEMVVVSSRTPKAISDIPGTVWYIDSEQIEQEYRGGKT
LGEILASAIPSLDVSSGARTNYGQNLRGRKMLVMIDGVSLESSRQISRHMDSIDPFNIER
IEVLSGATSIYGAGASGGVINIITKKATSQE-LEFESYVGAKSGFNSSEDVDYKVGQSIS
GGNDKVQARASVVYTETQGFFDANGDIVTPDISQGSLQFNQTVDLMATVGVNISETQKLN
LLAQYYDSQQDSPYGLYIVN-KFVDVR-NGFDSDREHGTERMMLSASYVNDEFLNHQLIA
EASYRKEDQTYTPYSQSSQQITDVISLKAALAKNFDKLNLVYGIDAYQDQMENNQALYDK
TIANNSGNLINRTYAQVGRYPEIKVGSVAGFVQAGYDITNDWSVEGGFRYQHMVNKIDDF
VGYQQQKSIAEGKGTSADAVPGGETDYNVGLFNLGTLYHLNNHSQVWANFSQGFDLADPA
KYYGQGNYKLVGN---HWALQDSINVDSSKMSGIKTNSFELGYRLEKDSLNLQTAAYYST
SDKSVSYNKKTLLIEEVEDKKRVYGLEAMASYWVHTNVQLGASGHYVISEVKGDNG-WAD
MTAGEASTSKASAWAGWYDADLAVKLQSQTMFDYKDDKQNKLDGYTIFDLVGNYQLPVGS
LGFGVLNLFDHDYTTIWGQRAQIVYST-YDAAAFDYKGRGRTYTLNYQVKF
>Vcoralliilyticus
AVAAAT-STVTSVANAEEYTTQEKMVVVSSRTPKAISEIPGTVWYIDAEQIEQEYRGGKN
LDEILAATIPSLDVSSGGRTHSGQNLRGRSIMVMIDGVSLQSVRSISRQLDSIDPFNIER
IEVLSGASSIYGAGASGGVINIITKKAQGEE-PEFETFVGGTSGLNSSEDFDYKLAQSVA
GGNEKVQGRASVAYTKTQGYFDADGTIVTPDISQGSTQFNETIDLLGTLQINLAEDQNLN
LLAQYYDSQQDSPYGLYFEK-QFVEVR-DGYSADRQQGTERIMLSAQYSHANFLNHQLIA
EVSYRKEDHTFTPYTASSTQNTDILSIKTALNKSFGELNLTYGVDGFIDRFDSDNAIYDQ
TTTENSGGMINVIDTIEGRYPGVDTDALAGFIQAEYALTPDWVLQGGYRYQYLNTKISDF
Q-----------KNASSDFVPGGETDYAESLFNIGTIYHLTPSSQVWANFSQGFDLANPA
KYYGK---------------DASVNVNDTKLEGIKTDSYEVGYRSDWDSVSLQTAAYYSY
SDGSIEYADD-QSISGVSDPKRVYGLEAQVSYWAMDNLQLGTSGHYVVSEIKADSG-WED
YEAMEASTSKASAWVGWYEYDYNVKLQSLTTFDYTDADNRKLDGYTVVDLVGNYQLPVGS
LGFGIKNLLNEDYLTTWSQRAIHWYGN--SP-MYEYKGRGRTYTLNYQVKF
>Vdiazotrophicus
ALAIASVTT--VFTAQAQQITQEKMVVVSNRTPKAISDIPGTVWYIDAEKIEQEYRGGKT
LGDILASAIPSLDVSSGARTNFGQNLRGRAMLVIIDGVSLQSSRQISRQLDSIDPFNIDR
IEVLSGATSIYGAGASGGVINIITKKAQSEE-LEFESFVGGTSGLNSSEDFDYKVAQSIS
GGNETVQARSSVVYTETQGVFDSNGTIATPDISQGSLQFNQTVDFLTTVGINVSETKKVN
LLAQYYDSQQDSPYGLYIVG-DFVDVR-NGFDSDREHGTERIMLSASYIDEQVLGHQLIA
EASYRKEDQTFTPYYQSGQQITDVVSLKAVLAKNFDKFNIVYGIDAYQDKLESNQALYDS
TIANDSGNLINRTSAQVGRYPGVEVSSVAGFVQADYSLTDDWIVEGGVRYQYISNKIDDF
VGYNQQKKIASGSGLTADAVPGGETDYTVALFNLGTVYSLNTDSEIWANFSQGFDLADPA
KYYGQGDYTLVGD---HWQLNESINVNDSKMFGIKTNSFELGYRLDKGDFNLQTAAYYSQ
SDKNVTYNKTTMLIETLEDKKRVYGLEAMASLWVHENVQLGASGHYVVSEVKGDKG-WED
YDAGYASTSKANAWVGWYDSDLAVKLQSQTMFDYEDASNNKLDGYTLFDLVGSYKFPVGS
LGFGIQNLLDKDYTTAWGQRAQIVYSAHYDSAAYDYKGRGRTYTLNYQVKF
>Vfluvialis
AVAVTAATT--VFSAQAEEINQEKVVVVASRTPKAISDIPGTVWYIESAQIEQEYRGGKS
LGEILATAIPSLDVSSGARTNYGQNLRGRNMLVMIDGVSLQSSRHISRHLDSIDPFNIDR
IEVLSGATSLYGAGASGGVINIITKKAQSPE-LTLETFVGGTSGFNSNEDADYKIGQSIA
GGNDSVQARASVVYTKTQGFYDGNGTIVTPDISQGSLQYNETVDLLTTVGVNLSETKKLN
LLAQYYDSQQDSPYGLYIVN-KFVDVR-KGFDSDREHGTERIMLSASYVDEQFLGHQLIA
EASYRKEDQTYTPYYQSGQQITDVISLKAALAKSFNKLNLVYGVDAYQDKLDSNQALYDS
TIANNSGNLINKTYAQVGRYPGVEVLSVAGFVQADYAITDDWSVDGGVRYQYLQNKIDDF
VGYSQQRQIAAGNGTSADAVPGGETDYSVGLFNLGTIYHLNRDSQIWASFSQGFDLADPA
KYYGQGSYSLVGD---HWQLNDSINVNNSKMSGIKTDSVELGYRLDTGAFNLQTAAYYSQ
SDKSVTYNKTTMLIEEIEDKKRVYGLEALASYWVHENIQLGASGHYVISEVKGDDG-WED
YTAGEASTSKANAWAGWVDNALAVKVQSQTMFDYTDASDNKLNGYTVFDLVGSYKLPVGS
LGFGIQNLFDRDYTTIWGQRAQIVYSAQYDAAAYDYKGRGRTYTLNYQVKF
>Vfortis
ALAVAAVSS--VFTVQAQDYSDEKMVVVSSRTPKAISDIPGTVWYIEPQQIEQEYRGGKS
LGEILASAIPSLDVSSGARTNYGQNLRGRKMLVMIDGVSLQSSRQISRHLDSIDPFNIER
IEVLSGATSIYGAGASGGVINIITKKADGEE-LEFESFVGGTSGFNSGEDFDYKVGQSIS
GGNETVQARSSVIYTETQGFFDANGDIVTPDISQGSLQFNKTLDFLTTVGVNVSETKKLN
FLAQYYDSQQDSPYGLYIVG-DFVDVR-KGFDSDREHGTERIMLSASYIDEQFLGHQLIA
EASYRKEDQTYTPYFQSGQQITDVISLKAALAKDFNRFNIVYGVDAYQDTLESNQALYDP
TIANNSGNLINKTFAEVGRYPGVEVASIAGFVQAGFDITNDWSVEGGFRYQYMKNTIDDF
VGYQQQKQIAAGNGTSADAVPGGETDYGVGLFNLGTVYHLNSDSQVWANFSQGFDLADPA
KYYGQGNYTLVGD---HWTLNDSINVNDSKMSGIKTNSFELGYRLDTGDLSLQSAAYYSQ
SDKNVKYNKNTLLIEEIDDKKRVYGLEALASYWVHENVQLGASGHYVVSEVKGDDG-WED
QSAGEASTSKANAWAGWYEADLSLKVQSQTMFDYEDDSDNKLNGYTVFDLVGTYQLPVGS
LGFGIQNLLNKDYTTIWGQRAQILYATHYESAAYDYRGRGRTYTLNYQVKF
>Vfurnissii
AVAVTAATT--VFSAQAEEINQEKVVVVASRTPKAISDIPGTVWYIESAQIEQEYRGGKS
LGEILATAIPSLDVSSGARTNYGQNLRGRNMLVMIDGVSLQSSRHISRHLDSIDPFNIDR
IEVLSGATSLYGAGASGGVINIITKKAQSPE-LELETFVGGTSGFNSNEDADYKIGQSIA
GGNDTVQARASVVYTKTQGFYDGNDTIVTPDISQGSLQYNETVDVLTTVGVNLSETKKLN
LLAQYYDSQQDSPYGLYIVN-KFVDVR-KGFDSDREHGTERMMLSASYVDEQFLGHQLIA
EASYRKEDQTYTPYYQSGQQITDVISLKAALAKSFNKLNLVYGVDAYQDKLDSNQALYDS
TIANNSGNLINKTYAQVGRYPGVEVLSVAGFVQADYAITDDWSVDGGVRYQYLQNKIDDF
VGYSQQRQIAAGNGTSADAVPGGETDYSVGLFNLGTIYHLNRDSQIWASFSQGFDLADPA
KYYGQGSYSLVGD---HWQLNDSINVNNSKMSGIKTDSVELGYRLDTGAFNLQTAAYYSQ
SDKSVTYNKTTMLIEEIEDKKRVYGLEALASYWVHENIQLGASGHYVISEVKGDDG-WED
YTAGEASTSKANAWAGWVDNALAVKVQSQTMFDYTDASDNKLNGYTVFDLVGSYKLPVGS
LGFGIQNLFDRDYTTIWGQRAQIVYSAQYDAAAYDYKGRGRTYTLNYQVKF
>Vsp10
AIASATGFFVPSVVQAEEYTTQEKMVVVSSRTPKAISEIPGTVWYVDAEQIEQEYRGGKS
LDEILAATVPSLDVSSGGRTHAGQNLRGRSIMVMIDGVSLQSVRSISRQLDSIDPFNIER
IEVLSGASSIYGAGASGGVINIVTKKALGGE-IEFETYVGGTSGFNGSEDFDYKLAQSIA
GGNEKVQGRASVAYTSTQGYYDANGDMVTPDITQGSTQFNETIDLMGNLQVNLADNQNLQ
LLAQYYDSQQDTPYGLYFEK-QFVDVR-DGYAADRQQGTERVMLSAAYNHSDFLSHQLIA
ELSYRSEEHTFMPYTSSSSQNTDIISLKAALNKSFDALSLTYGIDGFVDSFDSDNALYNQ
SVTEGSGGLINQIESMAGRYPGIDTQAFAGFLQAEYALTDNWTLQGGYRYQYMNTEVSDF
Q-----------KSSNSDFVPGGETDYSEGLFNVGTVYHLTENSQVWANFSQGFDLANPA
KYYGK---------------DATVNVNDTKLEGIKTDSYELGYRYDFDKLSFQTAAYHSY
SDGSVEYADD-QSIKGISNPIRVYGAEAQISYWVMTNLQLGASGHYVVSEEKGDNG-WED
YDAREASTSKASTWIGWYEADYSVKLQSLTAFDYEDANALKLEGYTVVDMIGTYQLPVGT
IGFGVKNLFNEDYLTTWSQRATQWYSG--GPDMYQYQGRGRTYTLNYQVKY
>Vharveyi
MLAMSSGYAIQALAEKSNISEDEQVVVVGSVMPKSISDIPGTVWFVDQEQIAQQYRAGKN
LGDILSATIPSLDVGTGGRTNYAQNLRGRAMLVMIDGVSLQSSRPISRQLDAIDPFNIER
IEVLSGATSIYGAGATGGVINIVTKKATSDE-LAFESYVSGTTGFNGGDDFDYKVAQSVS
GGNDKVSARGSVVYGETQGFYDGNGDIVTPDISQGSLQYNSTLDVMGSAEIQTSDESQLS
LVAQYYDSQQDSPYGLYIVG-DFVDVR-KGFESDRQHGTERVLLSASYSHESVLGHQLIG
ELSYRSEDQTFTPYFQASQQETEVFAGRLALAKNWNDFNLIYGIDAYLDRFDSNQALFDS
TIANNSGNLINKTYAQVGRYPGVDVSSYALFIQGDYQITSDWSVEAGYRHQYMDNKVDDF
VAYSVQKKIAAGAGTSADSVPGGSTDYSVNLFNLGTIYRLNDESQVWANFSQGFQLADPA
KYYGQGSYDAVDANG-HYALKDSINVSDSKLSGIKTDSYEIGYRLDKEALSLQAAGYYSL
SDNSIKYDRKTLLITSVDDEQRVYGAEANINYWVTSDILVGASGHYVVSELKTNGK-WED
LSAGKASTSKANAWAAWYQNDYSVRLQSQTMFDYEDDANNKLDGYTTFDLLGSVILPVGQ
LGFGIQNLFNEDYTTVWGQRAQILYATHYESAAYDYKGRGRTFTLNYSLEY
>Vhepatarius
TAAIAVASAILTTPVVASESTFDEMVVVSSRTPKAISDIPGTVWYINSEQIEQEYRGGKT
LDEILAATIPSLDVSSGGRTHSGQNLRGRSIMVMIDGVSLQSVRSLSRQLDSIDPFNIER
IEVLSGATSVYGAGSSGGIINIITKKASGSE-LEFESFVGGSTGFNSSEDFDYKLAQSIA
GGNDKVQGRASVAYTKTQGFFDSDGEIITPDITQGSSQFNETIDLLGNLQFAISDEQQVT
LLAQYYDSQQDSPYGLYFEK-KYVDVR-DGYSADREQGTERVMLSATYANSNFLGHQLNA
ELSYRTEDHTFTPYTRSSRQETDLLAMRTALSRSFGDLNLTYGVDGFIDKFDSDKALYDQ
AKTEASGGLVHDIAEKQGRYPGMDTESLAGFVQAEYNITDDWSIQGGYRFQHMDVEIKDF
Q-----------ASSSSDFIPGGSTDYSEGLFNVGTIYRLSPSSQVWANFSQGFDLPQLY
RFYGK---------------SPTQDVGASKLEAIKTDSYEIGYRNDLEKLSLQSAIYYSY
SSATVQYEDD-FSISGLADPKRVYGAEAQVSYWLTDMLQLGVAGQYVVTETETDEG-WKD
HDVMEASTSKANAWIGWHENDYSLKLQSVTMFDYEDDDERELDGYTVVDFVGSYQLPVGS
LGFGIKNLMNADYETIWSQRAQYWYGD--SD-MFKYQGRGRTYTLNYQVKF
>Vkanaloae
ALAVAAAST--IFPAQAQQTTEEKMVVVSSRTPKAISDIPGTVWYIDSAQIEQEFRGGKS
LGEILSATIPSLDVSSGARTNYGQNLRGRKMLVMIDGVSLQSSRPISRHLDSIDPFNIDR
IEVLSGATSIYGAGASGGVINIITKKADGEA-LEFESYVGGSSGFNSGEDFDYKVGQSIS
GGNDKVTARASVVYTETQGFFDADGDIVTPDISQGSLQFNQTVDFLTTVGVNISETKKLN
LLAQYYDSQQDSPYGLYIVN-KFVDVR-KGFYSDREHGTERMMLRASYVDDQFLGHQLIA
EASYRKEDQTYTPYYQSGQQITDVFSLKTALAKSFNKFNIVYGIDAYQDTLESNQALYDP
TIANNSGNLVNQTYAEIGRYPGVEVGSVAGFVQAGYSITDAWSVEGGFRYQYMVNKIDDF
VGYKQQGQIAKGNGTSADSVPGGETNYSVGLFNLGTIYHLNDESQIWTNFSQGFDLADPA
KYYGQGDYTLVGD---NWQLNDSINVNNSKMSGIKTNSVELGYRLDNGDLNLQTAAYYSH
SDKAVKYNKQTLLIEELDDKKRVYGLEAMASYWVHDNVQLGASGHYVVSEVKGDDG-WKD
MTAGEASTSKATAWAGWYDSELALKLQSQTMFDYEDDSQNKLDGYTVFDLVGSYQLPVGS
LGFGIQNLLNEDYTTIWGQRAQIVYSSHYDAAAYDYKGRGRTYTLNYQVKY
>Vmediterranei
IVSGVSASAVAETESSNTATNDEKMVVVASRTPKSISEIPGTVWYVGAEEIEEQYRAGKS
LDEILAATVPSLDVSSGGRTHSGQNLRGRSIMVMIDGVSLQSVRSISRQLDSIDPFNIER
IEVLSGATSVYGAGSSGGVINIVTKKAQSDD-LQFESFVGGTSGFNSSEDGDYKLAQSVS
GGSDKVRGRASVAYTKTQAYYDANGKMVTPDITQGSTQFNETVDLLGNMQISLTDTQDLN
LLAQYYNSQQDSPYGLYFEQ-KFVDVR-KGYEADRQQGTERYMLSAQYTNQSFLNHLLIA
ELSYRKEDHTFSPYTQSSNQNTDIFALKTALSKSFDKLQLTYGVDGFIDRFSSDQALYNQ
TITENTGGLVNKIDSIQGRYPGIDTYALAGFVQAEYALTTDWMLQGGYRYQYMNTKVDDF
K-----------KNASTALVPGGETDYSANLFNLGTIYHLDQTSQVWANFSQGFDLANPA
KYYGK---------------DPSVNVNDTKLDGIRTNSYEVGYRSDWDKVSLQTAAYYSY
SDGSVEYSAD-QSIKGISNPIRIYGAEAQLTYWATNNLQLGATGHYVVSEEKADTG-WEA
YKAMEASVPKASAWLGWYEDNYNVKLQSLSSFDYKDADDRKLEGYTVVDLMGSYKLPVGS
LGFGIKNLFNADYQTTWSQRATYWYSG--TPALYDYKGRGRTFTLNYQVKY
>Vmimicus
AIAVASVIF--TTPVVAEEQTFDEMVVVSSRTPKAISDIPGTVWYIDSEQIEQEYRGGKT
LGEILASAIPSLDVSSGARTNYGQNLRGRKMLVMIDGVSLESSRQISRHMDSIDPFNIER
IEVLSGATSIYGAGASGGVINIITKKATSQE-LEFESYVGATSGFNSSEDFDYKVGQSIS
GGNDKVQARASVVYTETQGFFDANGDIVTPDISQGSLQFNQTVDLMTTVGVNISETQKLN
LLAQYYDSQQDSPYGLYIVN-KFVDVR-NGFDSDREHGTERMMLSASYVNDEFLNHQLIA
EASYRKEDQTYTPYYQSGQQITDVISLKAALAKNFDKLNLVYGVDAYQDQLDSNQALYDK
TIANNSGNLINRTYAQVGRYPGIKVGSVAGFVQAGYDITDDWSVEGGFRYQHMVNKIDDF
VGYQQQKNIAEGKGTSADAVPGGETDYNVGLFNLGTLYHLNNDSQVWANFSQGFDLADPA
KYYGQGNYKLVGS---HWTLQDSINVDSSKMSGIKTNSFELGYRLEKDSFNLQTAAYYST
SDKSVSYNKQTLLIEEVEDKKRVYGLEAMASYWVHTNVQLGASGHYVVSKVKGDNG-WED
MTAGEASTSKANAWAGWYDADLAVKLQSQTMFDYKDDAQNKLDGYTIFDLVGSYQLPVGS
LGFGVLNLFDHDYTTIWGQRAQIVYSAHYDAAAYDYKGRGRTYTLNYQVKF
>Vnatriegens
ALAVAAAST--VLAAQAEEYVDEKVVIVSSRTPKAISDIPGTVWYIDSEQIEQEYRGGKS
LGEILASTIPSLDVSSGARTNYGQNLRGRKMLVMIDGVSLQSSRQISRYLDSIDPFNIDR
IEVLSGATSLYGAGASGGVINIITKKSQSED-IEFESFIGGSSGFNSSEDFDYKVGQAIS
GGSEKVQARASVMYSETQGYFDANGDIVTPDISQGSLQFNKTVDFLTTAGVNISETKKLN
LLAQYYDSQQDSPYGLYIVG-DFVDVR-KGFDSDREHGTERMMISASYVDEQFLGHQLIA
EASYRKEDQTYTPYYQSGQQITDVVSLKAALAKSFDRLNIVYGIDAYQDKLDSNQALYDP
TIANNSGNLINKTYAKVGRYPGIEVSSIAGFVQTDYAITDDWTVEGGIRYQYISNEIDDF
IGYSQQKKIAAGNGTSADAVPGGETDYSVSLFNLGTVYHLDSDSQIWANFSQGFDLADPA
KYYGQGDYTLVGD---HWQLNDSINVNKSKMSGIKTNSFELGYRLDTGDLNVQTAAYYSQ
SDKSVTYNKTTMLIDEIDDKKRVYGLEAMASYWMNDNIQLGASGHYVISEVKGDDG-WQD
FTAGEASTSKANAWAGWVDSELSVKVQSQTMFDYKDDDKNELNGYTVFDLVGNYQLPVGS
LGFGIQNLFDKDYTTIWGQRAQIVYSSHYESAAYDYKGRGRTFVLNYQVKY
>Vneptunius
ALAIAATGT--VFTAQAQEFTEEKMVVVSSRTPKAISDIPGTVWYIESETIEQEYRGGKT
LGDILATAIPSLDVSSGARTNLGQNLRGRKMLVMIDGVSLQSSRSISRHLDSIDPFNIDR
IEVLSGSTSIYGAGASGGVVNIITKKAQSEE-LEFESYVGGTSGLNSSEDFDYKLAQSIS
GGNEKVQARTSVVYTETQGFFDANGTIVTPDISQGSLQFNQTVDFLTTVGVNVSDTKKLN
LLAQYYDSQQDSPYGLYIVG-DFVDAR-KGFDSDREHGTERIMLSASYADEQFLGHQLIA
EASYRKEDQTYTPYYQSGQQITDVISFKAALAKNFDKFNVVYGVDAYKDKLESNQALYDP
TIANNSGNLINKTYAQVGRYPGVKVSSVAAFAQADYSITEDWTVEGGVRYQYMSNKINDF
VDYDQQKEIAKGNGTSADAVPGGKTDYGVALFNLGTIYHLNSDSQVWANFSQGFDLADPA
KYYGQGNYTLVGD---HWQLNDSINVNESKMSGIKTNSFELGYRLDIDDLNLQTAAYYSQ
SDKNVKYNDTTLLIEEIEDKKRVYGLEAMASYWVHDNIQLGTSGHYVVSEVKGDNG-WED
YDAGYASTSKANAWAGWYAADLAVKLQSQTMFDYEDASNNKLDGYTLFDLVGSYQLPVGS
LGFGIQNLFDKDYTTAWGQRAQIIYSKHYESAAYDYKGRGRTYTLNYQVKF
>Vnereis
ATALAVAAIVSPVVSQAQETSFDEMVVVSSRMPKAISDIPGTVWYIDSATIEEEYRGGKS
LDEILAASIPSLDVNSGGRTHAGQNLRGRKMMVMIDGVSLQTVRSVSRQLDAIDPFNIER
VEVLSGASSLYGAGASGGVINIITKKATSED-LEFESFVGGTSGLNSSEDFDYKLAQSIS
GGNDNVQARASVAYTKTQGFFDTDGDIITPDITQGSNQFNETIDLMGSAQIALNQGQQLN
LLAQYYDSQQDSKYGLYFEK-KFVDVR-DGYYAERQQGTERKMLSATYSNDDFLSHNLIA
ELAYRTEAHSYTPYTSSSSQSTDLWLMKIAMSKSLGALDFTYGIDGYLDRFKSDKAIYNQ
SLTENSGGLVHVIDDMAGRYPGIDTDSLAGFIQAEYAITDDWLVQAGYRYQYMDTKVADF
R-----------KTSSSDLVPGGSTDYAESLFNLGTIYHLTPTSQVWANFSQGFDLPPVF
KYYGK---------------DANTSVSSSKLEGIKTDSYEVGYRTDLEKLSVQSALYYSL
SDATVQYENN-FTVSGLVDPKRIYGAEALVSYWATDALQLGVSGHYVVSELETDNG-WED
YKAMEASTSKAGAWVGWYQEDYSLKLQSLTMFDYKDAEDRELEGYTVVDFIGSYQLPVGS
LGFGIKNLMDEDYVTSWSQRAKLWYGN--SD-MFEYKGRGRTYTLNYQVKF
>Vorientalis
ALAIAAAST--PAMTHAQEYTQEKMVVVSSRTPKALSDIPGTVWYIDSEQIEQEYRGGKT
LGEILAATIPSLDMSSGGRTNYGQNLRGRKMLVMIDGVSLQSSRQISRHLDSIDPFNIER
IEVLSGATSIYGAGASGGVINIITKKAQGDE-LEFESYVGGSSGFNSGEDFDYKLGQSIA
GGNEKVQARASVIYTETQGFFDANGDIVIPDISQGSLQFNQTIDFLTTVGVNLSDTKKIN
FLAQYYDSQQDSPYGLYIEN-KFIDVR-KGFESDREHGTERIMLSASYVDEAFLGHQLLA
EAAYRKEDQTYTPYYQSGQQITDVLSLKAALAKSYNRFNFVYGIDAYQDSLESNQALYDP
TIANSSGDLINKTYAQVGRYPGVEVGSVAGFIQADYAITDNWTVEGGYRYQYMVNKIDDF
VGYTQQKNIAKGKGSSADAVPGGETDYSVGLFNLGTIYHINGNSQVWANFSQGFDLADPA
KYYGQGDYTLVGE---HWQLNDSINVSDSKLSGIKTNSFELGYRLDTGELNLQTAAYYSQ
SDKSVKYNKTTLLIEDVEDKKRVYGLEALASYWVHDNVQLGASGHYVISELDGDNG-WED
LSAGEASTSKASAWAGWYDANLALKLQSQTMFDYEDEADNKLDGYTVFDLVGSYQLPVGS
LGFGIQNLFNEDYTTIWGQRAQILYSSHYAPEAYDYKGRGRTYTLNYQVKF
>Vparahaemolyticus
VLAMSSGYAAHALAAEQAQQLDEQLVVVGSVMPKSISDIPGTVWFVGQEEIAQQYRAGKT
LGDILSATIPSLDVGTGGRTNYGQNLRGRAMLVMIDGVSLQSSRPISRQLDAIDPFNIER
IEVLSGATSIYGAGATGGVINIITKKAYSDE-LAFESFVGGTSGFNSSDDFDYKVAQSVA
GGNDIVKARGSVVYSETQGAFDGNGDIVTPDISQGSLQYNSTLDVMGSAEIQISDASKLN
LVAQYYDSQQDSPYGLYIVN-KFVDVR-KGFDSDREHGTERVLLSANYAHDNVFGHQLIG
ELSYRSEDQTFTPYYQSSQQETEVFAGRLALAKSWGAFSAVYGVDAYLDRFDSNQALFDK
TIADNSGNLINRTYAEVGRYPGVDVTSYAMFVQGDYQINQDWSVQAGYRYQYMDNKIDDF
VAYSVQKNIASGKGVSADAVPGGSTDYSVSLFNIGTIYQLNEESQLWANFSQGFELADPA
KYYGQGSYEAVDANG-HYALKDSINVADSKMSGIKTDSYEIGYRLDTDTVALQAAGYYSV
SDNSIKYDKKTLLITNVDDEQRVYGAEANINYWVSSDILLGASGHYVVSELKTNGK-WED
LSAGKASTSKANAWAAYYQDDYSVRLQSQTMFDYEDDANNKLDGYTTFDLLGNVNLPVGQ
LGFGIQNLLDEDYTTAWGQRAQILYAAHYDVAAYDYKGRGRTFTMNYSLEY
>Vproteolyticus
AIAVASVG--MAFSAPALAVTQDKMVVVSSRTPKAISDIPGTVWFIDEEQIALEYRGGKT
LGDILAATIPSLDVGSGARTNYGQNLRGRKMLVMIDGVSLQSSRPISRALDSIDPFNIAR
IEVLSGATSVYGAGATGGVINIVTKKANDDA-LQFESYLGGSSGFQTSDDADYKLGQSIA
GGSDKVSARLAAVYTETQGFYDADGDIVTPDISQGSLQYNKTLDVLSTVGVELSETKQLD
FLAQYYDSQQDSPYGLYIVN-DFVDVR-KGFESDRQHGTERVMLSMRYIDSAFLGHQLIA
EASYRSEQQTFSPYYQASEQKTDVFALKTALAKQFSRLNLVYGVDAYRDSFDSNQALFDP
AVATASGNLNNDTYARVGRYPGTKVSSVAAFVQADYALTPKWHVQGGARYQYLNNEIDDF
VAYSIQKKIAAGNGVSADAVPGGETDYHVGLFNLGTIYSLTPASQLWANFSQGFDLADPA
KYYGQGEYADMDAIG-HYALLNSINVDGSRMSGIKTNSVEVGYRFDNADLSVQAATYYSQ
SDKSVSYNKQTMLIESVDDKRRVYGTEAQLTYWFNTQLQFGASGHLVMSEVKQDGD-WNK
MSAGEASASKASAWAVWYDDELTLKLQSQTMFHYSDDQDNKLDGFTLFDLVGNYQLPVGT
LGFGIQNLLNNDYTTLWGQRAQILYSTHYAPGAYDYKGRGRTYTLNYQVRF
>Vrotiferianus
VLAMSSGYAFHALADQPNPNKDEQMVVVGSIMPKSISDIPGTVWFVDQEQIAQQYRAGKS
LGDILSATIPSLDVGTGGRTNYAQNLRGRAMLVMIDGVSLQSSRPISRQLDAIDPFNIER
IEVLSGATSIYGAGATGGVINIVTKKATSDE-LSFETYVSGTTGFNNSDDFDYKVAQSVS
GGNEQITARGSVVYGETQGFYDGNGDIVTPDISQGSLQYNSTLDVMGSAEIQTSDESQLS
LIAQYYDSQQDSPYGLYIVG-DFVDVR-KGFESDREQGTERILLSANYSHDSVFGHQLIG
ELSYRSENQTFTPYFQASQQETEVLAGRLALAKGWDALNLVYGVDAYLDRFDSNQALFDP
TIANDSGNLVNKTYAQVGRYPGVDVSSYALFIQGDYEINADWSIQAGYRYQYMNNKIDDF
VAYSVQKKIAAGTGTSADAVPGGSTDYSVSLFNLGTIYELNDDSQIWANFSQGFQLADPA
KYYGQGSYDAPDANG-HYALKDSINVSDSKLSGIKTDSYELGYRLDTDSLSLQAAGYYSQ
SDNSIKYDRKTLLITSVDDEQRVYGAEANINYWVTSDILLGASGHYVVSELKTDGK-WED
LSAGKASTSKANAWAAWYQNDYSLRLQSQTMFDYKDEADNKLDGYTTFDLLGNVMLPVGQ
LGFGIQNLFNKDYTTVWGQRAQILYASHYDSAAYDYKGRGRTFTLNYSLNY
>Vrumoiensis
TFAIALAGTSSYSVLADEKASLDTMVVVASTAPKSISDIPGTVWYVDSERIEQEARTGKS
LGDILAATIPSLDVGSQGRTNNGQNLRGRSALVMIDGVSLNSSRAISRQFDSIDPFNIER
IEVLSGATSVYGAGATGGVINIVTKKAQAGDGVQAETYVGAGSGFNNSDDYDGKIAQSIS
GGNDKARGRISAVYHETGGKYDANGEIIVPDITQGSLQYNTVLDLMASGEVDLTDTQTIS
ILAQYYDSQQDSPYGINFGQPSQLDVRSKGYESDQQGGTERYMLNMNYLNSDFLNQQLMV
QASYRKENLSFIPFIYASEQDTEVVSLRMALLKDFGRFNLTYGVDGYIDTLESSQTIFDR
ATSYASGGMVNRSYATIGRYPGTEVASVAGFIQGEFNITDAWSVQGGYRYQYINNTIDDF
VGADQQALIALGGATSADSIDGGSTDYNVGLFNLGTIYRINNTNQVWANFSQGFDLADPA
KYYGSGEYQS-NASG-HLELIDSINVADSQLAGMKTNSYEVGMRNQIGELSIQTAAYISL
SDKVISYNKKNLLLEEIDSDKRVYGLETELNYWVTQNFQIGGSGHIVRTEEKDTNGNWVK
SAVTSASASKASAWLGWFDDQYAMRLQSNTMFDLSDDYDGELDGYTTVDFSSSVNLPVGS
IALGIQNLFDEDYTTVWGQRAQMYYGGSAPASIFDYKGQGRTYMLSYQVKY
>Vsinaloensis
ALAIASTTA--AVTVQAQDTTFDEMVVVSSRLPKAISDIPGTVWYIESEQVEQEYRGGKT
LGEILATAIPSLDVSSGARTNYGQNLRGRKMLVMIDGVSLQSSRPISRHLDSIDPFNIER
IEVLSGATSIYGAGASGGVINIVTKKGSEDG-LELETLVGGATGFNSSKDLDYRFAQSIA
GGNEKVQARTSIVYSKTQGFYDADGDIITPDISQGSLQFNETFDVMASANINLTDTQSLS
LFGQYYDSEQDSPYGLYIEG-NFVDVR-DGFKSDRQHGTERIMLSAVYNNEAFLGHQLIA
EASYRKEDQTYTPYYQASQQITDVLTLKTALSKQFGAVNLIYGVDAYRDKLDSNQALFDP
TIAGNSGNLINETYATTGRYPGVEVGSVAGFIQADWAITDDWQLQGGFRYQYMNNKIDDF
VAYSVQKKIAAGKGTSADAVPGGETSYNIGLANLGTIYSLSDATQIWANFSQGFDLADPA
KYYGQGSYSSAPDANGHWSLQNSINVDSSKMEGVKTNSVELGFRTDQNNFNVQTAAYYSQ
SDRSIKYNRTTLLIEKLDDKQRVYGAEGMASYWVTSNLQLGASGHYVISEVEAESG-WDK
MSAGNASTSKASAWLGWYDDNLAAKLQSQTMFDYEDDADNKLEGYTTFDLVGSYQLPVGS
LGFGIQNLLNADYTTIWGQRAQILYARHYAAEAYDYRSRGRTFTLNYQVKF
>VspEJY3
ALAVAAAST--VLAAQAEEYVDEKVVIVSSRTPKAISDIPGTVWYIDSEQIEQEYRGGKS
LGEILASTIPSLDVSSGARTNYGQNLRGRKMLVMIDGVSLQSSRQISRYLDSIDPFNIDR
IEVLSGATSLYGAGASGGVINIITKKAQSED-IEFESFVGGSSGFNSGEDFDYKIGQAIS
GGSEKVQARASVMYSETQGYFDANGDIVTPDISQGSLQFNKTVDFLTTAGVNISETKKLN
LLAQYYDSQQDSPYGLYIVG-DFVDVR-KGFDSDREHGTERMMLSASYVDEQFLGHQLIA
EASYRKEDQTYTPYYQSGQQITDVVSLKAALAKSFDRLNIVYGIDAYQDKLDSNQALYDP
TIANNSGNLINKTYAKVGRYPGIEVSSIAGFLQTDYAITDDWTVEGGIRYQYISNEIDDF
IGYSQQKKIAAGNGTSADAVPGGETDYSVSLFNLGTVYHLDSDSQIWANFSQGFDLADPA
KYYGQGDYTLVGD---HWQLNDSINVNKSKMSGIKTNSFELGYRLDTGDLHVQTAAYYSQ
SDKSVTYNKTTMLIDEIDDKKRVYGLEAMASYWMNDNIQLGASGHYVISEVKGDDG-WQD
FTAGEASTSKANAWAGWVDSELSVKVQSQTMFDYKDDDKNELNGYTVFDLVGNYQLPVGS
LGFGIQNLFDKDYTTIWGQRAQIVYSSHYESAAYDYKGRGRTFVLNYQVKY
>Vparilis
AIAVTSALL--TTPVVAEEQTFDEMVVVSSRTPKAISDIPGTVWYIDSEQIEQEYRGGKT
LGEILASAIPSLDVSSGARTNYGQNLRGRKMLVMIDGVSLESSRQISRHMDSIDPFNIER
IEVLSGATSIYGAGASGGVINIITKKATSQE-LEFESYVGAKSGFNSSEDFDYKVGQSIS
GGNDKVQARASVVYTETQGFFDANGDIVTPDISQGSLQFNQTVDLMTTVGVNISETQKLN
LLAQYYDSQQDSPYGLYIVN-KFVDVR-NGFDSDREHGTERMMLSASYVNDEFLNHQLIA
EASYRKEDQTYTPYYQSGQQITDVISLKAALAKNFDKLNLVYGIDVYQDQLDSNQALYDK
TIANNSGNLINRTYAQVGRYPGIKVGSVAGFVQAGYDITDDWSVEGGFRYQHMVNKIDDF
VGYQQQKNIAEGKGTSADAVPGGETDYNVGLFNLGTLYHLNNHSQVWANFSQGFDLADPA
KYYGQGNYKLVGS---HWTLQDSINVDSSKMSGIKTNSFELGYRLEKDSFNLQTAAYYST
SDKSVSYNKQTLLIEEVEDKKRVYGLEAMASYWVHTNVQLGASGHYVVSKVKGDNG-WED
MTAGEASTSKASAWAGWYDADLAVKLQSQTMFDYKDGEQNKLDGYTIFDLVGSYQLPVGS
LGFGVLNLFDHDYTTIWGQRAQIVYSAHYDAAAYDYKGRGRTYTLNYQVKF
>Vsplendidus
ALAIVAAST--VFTAQAQEYTEDKMVVVSSRTPKAISDIPGTVWYIDSDKIEQEYRGGKS
LGEILSASIPSLDVSSGARTNYGQNLRGRKMLVMIDGVSLQSSRPISRHLDSIDPFNIER
IEVLSGATSIYGAGASGGVINIITKKAQGEE-LEFESFVGGSTGFNSGEDFDYKVGQSIS
GGNDKVQARTSVVYTETQGFFDANGDIVTPDISQGSLQFNKTVDFLTTVGVNLSDTKKLN
FLAQYYDSQQDSPYGLYIVG-DFVDVR-KGFDSDREHGTERIMLSASYVDDQFLGHQLIA
EASYRKEDQTYTPYFQSGQQITDVIALKTALAKSFNKFNVVYGIDAYQDQLDSNQALYDP
TIANNSGNLINKTYAKVGRYAGVKVSSIAGFVQSDYAITNDWTVEGGFRYQYMSNKIDDF
VGYSQQKKIAAGNGTTADAVPGGETDYSVGLFNLGTIYHLTNESQVWANFSQGFDLADPA
KYYGQGDYTLVGD---HWKLNDSINVNDSKMSGIKTNSFELGYRLDNGDFNLQTAAYYSQ
SDKSVKYDKNTLLIEEIDDKKRVYGLEAMASYWVHENIQIGASGHYVISEVKGDDG-WKD
FTAGEASTSKANAWAGWYDTDLSVKVQSQTMFDYEDDDQNKLNGYTVFDLVGTYQLPVGS
LGFGIQNLLNKDYTTIWGQRAQIVYASHYDSAAYDYKGRGRTYNVNYQVKF
>Vtasmaniensis
TLAIVAAST--VFTAQAQEYTEENMVVVASRTPKAISDIPGTVWYIDADKIEQEYRGGKS
LGEILSASIPSLDVSSGARTNYGQNLRGRKMLVMIDGVSLQSSRQISRHLDSIDPFNIDR
IEVLSGATSIYGAGASGGVINIITKKAQGEE-LEFESYVGGSSGFNSGEDFDYKVGQSIS
GGNDKVQARSSVVYTETQGVFDADGDIVTPDISQGSLQFNKTVDFLTTVGVNLSETKKLN
FLAQYYDSQQNSPYGLYITG-DFVDVR-KGFYSDREHGTERIMLSASYVDDQFLGHQFIA
EASYRKEDQTYTPYFQSGQQITDVISLKTALAKSFNKFNIVYGIDAYQDQLDSNQALYDR
TIANNSGNLVNKTYAQVGRYAGVKVSSIAGFIQSDYAITDDWTVEGGFRYQYISNKIDDF
VGYSQQKKIAAGKGKTADAVPGGETDYGVGLFNLGTIYHLNNESQVWANFSQGFDLADPA
KYYGQGSYKLVGD---HWKLNDSINVNDSKMSGIKTNSFELGYRLDTGELSLQTAAYYSQ
SDKSVKYNRKTFLIENINDKKRVYGLEAMASYWVHDNIQLGASGHYVTSEVKGNDG-WKD
VSAGSASTSKASAWAGWYDTDLSVKVQSQTMFDYEDD-KNKLDGYTVFDLVSTYQLPVGS
LGFGIQNLLNKDYTTVWGQRAQILYSSHYDSAAYDYKGRGRTYTLNYQVKY
>Vtubiashii
ALAIAAAST--VFTAQAQEYTEGKMVVVSSRTPKAISDIPGTVWYIDSEKIEQEYRGGKT
LGDILASAIPSLDVSSGARTNLGQNLRGRKMLVMIDGVSLQSSRSISRHLDSIDPFNIDR
IEVLSGSTSIYGAGASGGVINIITKKAQSEE-LEFESYVGGTSDLNSSEDFDYKLAQSIS
GGNEKVQARTSVVYTETQGFFDANGTIVTPDISQGSLQFNQTVDFLTTVGVNVSDTKKLN
LLAQYYDSQQDSPYGLYIVG-DFVDVR-KGFDSDREHGTERIMLSASYVDEQFLGHQLIA
EASYRKEDQTYTPYFQSGQQITDVISLKAALAKNFDKFNIVYGVDAYQDKLESNQALYDP
TIANNSGNLINKTYAQVGRYPGVEVSSVAAFAQADYSITEDWTVEGGVRYQYMSNKIDDF
VGYTQQKKIAAGSGTSADAVPGGKTDYGVALFNLGTIYHLNSDSQVWANFSQGFDLADPA
KYYGQGNYTLVGD---HWQLNDSINVNESKMSGIKTNSFELGYRLDTGDLNLQTAAYYSQ
SDKNVKYNKTTLLIEEIEDKKRVYGLEAMASYWVHDNIQLGASGHYVVSEVKGDNG-WED
YDAGYASTSKANAWAGWYDADLAVKLQSQTMFDYEDASNNKLDGYTLFDLVGSYQLPVGS
LGFGIQNLFDKDYTTAWGQRAQIIYSTHYESAAYDYKGRGRTYTLNYQVKF
>Vvulnificus
ALAILAAST--ALTAQAQETSNDKMVVVSSRTPKAISDIPGTVWYIESDKIEQEYRGGKT
LGDILASAIPSLDVSSGARTNLGQNLRGRKMLVMIDGVSLQSSRSISRHLDSIDPFNVDR
IEVLSGSTSIYGAGASGGVINIITKKAHSEE-LEFESYVGGTSGFNSSEDFDYKVAQSIS
GGNEKVQARTSVVYTETQGFFDANGTIVTPDISQGSLQFNQTVDFLTTVGVNVSETQKLN
FLAQYYDSQQDSPYGLYIVG-DFVDVR-KGFESDREHGTKRIMLSASYADAQFLGQQLIA
EASYRKEDQTYTPYYQSGQQITDVISLKAALAKSFDKLNIVYGIDAYQDKLDSNQALYDP
TIANNSGNLVNKTYAQVGRYPGVEVSSVAAFAQVDYAITDDWSVEGGVRYQYMLNKIDDF
VGYNQQKKIAAGSGTSADAVPGGETDYSVALFNLGTIYHLNRDSQVWANFSQGFDLADPA
KYYGQGNYTLVGD---HWQLNDSINVNQSKMSGIKTNSVELGYRLESGDVNLQTAAYYSQ
SDKNIKYNKTTLLIEEIEDKKRVYGLEAMISYWVHDNIQLGASGHYVVSEVKGDKG-WED
YDAGYASTSKANAWAGWSDAELNVKLQSQTMFDYEDASNNKLNGYTLFDLVGSYQLPVGS
LGFGIQNLLDKDYTTAWGQRAQLIYSAHYESAAYDYKGRGRTYTLNYQVKF
>Vxuii
ALAIAATST--PAITHAQEYTQEKMVVVSSRTPKALSDIPGTVWYIDSEQIEQEYRGGKT
LGEILSATIPSLDMSSGGRTNYGQNLRGRKMLVMIDGVSLQSSRQISRHLDSIDPFNIER
IEVLSGATSIYGAGASGGVINIITKKAQGDE-LEFESYVGGSSGFNSSEDFDYKLGQAIS
GGNEKVQARASVIYTETQGFFDANGDIVTPDISQGSLQFNQTVDFLTTVGIDISDTKKIN
FLAQYYDSQQDSPYGLYIEN-KFIDVR-KGFESDREHGTERIMLSASYVDDAFLGHQLIA
EAAYRKEDQTYTPYYQSGQQITDVLSLKAALAKSYNRFNFVYGIDAYQDSLESNQALYDP
TIANNSGDLINKTYAQVGRYPGVEVGSIAGFIQADYAITDNWIIEGGYRYQYMVNKIDDF
VGYTQQKNIAKGKGSSADAVPGGETDYSVGLFNLGTIYHINNNSQVWANFSQGFDLADPA
KYYGQGDYTLVGD---HWQLNDSINVSDSKLSGIKTNSFELGYRLDTGELNLQTAAYYSQ
SDKSVKYNKSTLLIEDVEDKKRVYGLEALAAYWVHDKVQLGASAHYVISELDGDNG-WED
LSAGEASTSKASAWAGWYDDSLALKLQSQTMFDYEDDADNKLDGYTVFDLVGSYQLPVGS
LGFGIQNLFNEDYTTIWGQRAQILYSSHYAPEAYDYKGRGRTYTLNYQVKF
